# Supplementary material for: Mouse TAPBPR shows functional similarity to human TAPBPR in shaping the MHC-I immunopeptidome
Source: Front Immunol. 2026 Apr 15;17:1756668. doi: 10.3389/fimmu.2026.1756668 (PMC13124576; doi:10.3389/fimmu.2026.1756668)
Supplement: Supplementary file 2 [file Table1.xlsx]

## Sheet: B16
A6	Sequence	Sequence (m to M)	# PSMs	# Proteins	# Protein Groups	Protein Group Accessions	Modifications	ΔCn	Area	q-Value	PEP	XCorr	Charge	MH+ [Da]	ΔM [ppm]	RT [min]	# Missed Cleavages	Cell line/Condition	Replicate	best allele	%Rank_EL (Db)	%Rank_BA (Db)	Aff[nM] (Db)	%Rank_EL (Kb)	%Rank_BA (Kb)	Aff[nM] (Kb)	Binder	H2-Db binder	H2-Kb binder
High	RNYEYLIRL	RNYEYLIRL	12	1	1	Q9BQ70		0	1.02919e+09	0	0.03654	3.99931	3	1239.68	-1.21385	52.0398	0	B16_Bulk_DBKO	1	H2-Kb	2.975	0.104434	16152.4	0.004	0.839323	5.69	TRUE	FALSE	TRUE
High	TILEFSQNm	TILEFSQNM	20	1	1	O14980	M9(Oxidation)	0	1.26949e+08	0	0.03402	3.82992	2	1098.51	0.186838	58.7736	0	B16_Bulk_DBKO	1	H2-Kb	1.816	0.138136	11216.9	0.043	0.706609	23.91	TRUE	TRUE	TRUE
High	ISYNFIEKL	ISYNFIEKL	4	1	1	Q4LDG9		0	135839694	0	0.03456	3.73891	2	1126.61	-0.230806	64.3687	0	B16_Bulk_DBKO	1	H2-Kb	0.362	0.250539	3324.26	0.002	0.867328	4.2	TRUE	TRUE	TRUE
High	SIYEKLIQF	SIYEKLIQF	5	1	1	Q9UHR5		0	2.69794e+08	0	0.01351	3.52662	2	1140.63	0.285213	67.8063	0	B16_Bulk_DBKO	1	H2-Kb	1.47	0.109082	15360.2	0.032	0.655672	41.49	TRUE	TRUE	TRUE
High	VVYTPWSNL	VVYTPWSNL	5	1	1	Q86WR0		0	1.19436e+08	0	0.03552	3.51766	2	1078.56	-0.21802	74.1983	0	B16_Bulk_DBKO	1	H2-Kb	2.26	0.116386	14193	0.019	0.793304	9.36	TRUE	FALSE	TRUE
High	VVYDLSIRGF	VVYDLSIRGF	1	1	1	Q15631		0	4.21086e+07	0	0.00110218	3.51446	2	1168.64	-0.083322	65.5722	0	B16_Bulk_DBKO	1	H2-Kb	19.098	0.036807	33574.9	0.661	0.476277	289.04	TRUE	FALSE	TRUE
High	VNVERVLNV	VNVERVLNV	4	1	1	P42694		0	118799015	0	0.02417	3.47758	2	1041.6	-0.3719	49.5401	0	B16_Bulk_DBKO	1	H2-Kb	7.797	0.072486	22822.4	0.148	0.559305	117.71	TRUE	FALSE	TRUE
High	SIWLFQANL	SIWLFQANL	9	1	1	P55061		0	1.46225e+08	0	0.02868	3.40839	2	1091.59	0.200942	91.4735	0	B16_Bulk_DBKO	1	H2-Kb	3.399	0.140045	10987.6	0.036	0.810952	7.73	TRUE	FALSE	TRUE
High	AIYEFIHNF	AIYEFIHNF	4	1	1	Q9Y587		0	1.25978e+08	0	0.01796	3.39231	2	1153.57	-0.129007	67.4186	0	B16_Bulk_DBKO	1	H2-Kb	1.866	0.108101	15524.1	0.005	0.802427	8.48	TRUE	TRUE	TRUE
High	SAYNYAEQTm	SAYNYAEQTM	6	1	1	Q9BQ04	M10(Oxidation)	0	4.36461e+06	0	0.02749	3.37583	2	1193.48	-0.00287212	33.6151	0	B16_Bulk_DBKO	1	H2-Kb	0.944	0.241965	3647.4	0.6	0.533215	156.1	TRUE	TRUE	TRUE
High	VIVRFLTVm	VIVRFLTVM	27	1	1	P62244	M9(Oxidation)	0	3.87175e+08	0	0.02747	3.3217	2	1093.64	-1.36673	60.9895	0	B16_Bulk_DBKO	1	H2-Kb	1.436	0.202628	5582.48	0.097	0.683838	30.59	TRUE	TRUE	TRUE
High	VNFPFLVKL	VNFPFLVKL	9	1	1	P17612		0	5.51985e+08	0	0.0214	3.31073	2	1076.65	0.0993115	80.1343	0	B16_Bulk_DBKO	1	H2-Kb	1.339	0.126346	12743.1	0.001	0.864306	4.34	TRUE	TRUE	TRUE
High	SNWWFVAHL	SNWWFVAHL	2	1	1	Q9BW27		0	1.05717e+07	0	0.01573	3.28415	2	1159.57	-0.0831314	77.6949	0	B16_Bulk_DBKO	1	H2-Kb	2.965	0.151667	9689.28	0.032	0.837927	5.78	TRUE	FALSE	TRUE
High	SIAAFIQRL	SIAAFIQRL	43	1	1	P46379		0	3237725663	0	0.03739	3.20834	2	1018.6	-0.142994	69.8073	0	B16_Bulk_DBKO	1	H2-Kb	3.724	0.091223	18634.4	0.026	0.709492	23.18	TRUE	FALSE	TRUE
High	AIVEFLSNL	AIVEFLSNL	5	1	1	Q13112		0	1.1389e+08	0	0.03466	3.1904	2	1005.56	0.485318	85.5341	0	B16_Bulk_DBKO	1	H2-Kb	2.331	0.134181	11707.3	0.012	0.781483	10.64	TRUE	FALSE	TRUE
High	RVmEYINRL	RVMEYINRL	10	1	1	Q00610	M3(Oxidation)	0	2.15954e+07	0	0.008923	3.18891	3	1209.64	-0.355687	34.2535	0	B16_Bulk_DBKO	1	H2-Kb	2.648	0.118067	13937.2	0.036	0.685221	30.14	TRUE	FALSE	TRUE
High	SIYQFLIAV	SIYQFLIAV	9	1	1	P39748		0	1.50642e+08	0	0.03333	3.18832	2	1053.6	0.35393	93.1932	0	B16_Bulk_DBKO	1	H2-Kb	3.251	0.118434	13882	0.04	0.714916	21.86	TRUE	FALSE	TRUE
High	VNYYFERNm	VNYYFERNM	10	1	1	O94880	M9(Oxidation)	0	27445925	0	0.02212	3.16937	2	1251.55	1.26472	40.9104	0	B16_Bulk_DBKO	1	H2-Kb	7.575	0.078943	21282.3	0.007	0.857601	4.67	TRUE	FALSE	TRUE
High	VQYTFDLQL	VQYTFDLQL	3	1	1	Q13569		0	49849334	0	0.01273	3.13471	2	1126.58	0.214187	80.2987	0	B16_Bulk_DBKO	1	H2-Kb	0.473	0.221043	4573.99	0.037	0.736167	17.37	TRUE	TRUE	TRUE
High	VAYWRQAGL	VAYWRQAGL	6	2	2	Q5VTU8;P56381		0	305550302	0	0.01294	3.11335	2	1063.57	-0.434958	48.018	0	B16_Bulk_DBKO	1	H2-Kb	3.652	0.118638	13851.4	0.036	0.803048	8.42	TRUE	FALSE	TRUE
High	VALDFEQEm	VALDFEQEM	10	7	7	Q562R1;P60709;P63261;Q6S8J3;A5A3E0;P0CG38;P0CG39	M9(Oxidation)	0	2.49064e+07	0	0.01353	3.11224	2	1097.48	0.635376	54.4162	0	B16_Bulk_DBKO	1	H2-Kb	0.366	0.213439	4966.23	0.16	0.524252	172	TRUE	TRUE	TRUE
High	AFYQFVNNL	AFYQFVNNL	5	1	1	Q9NVW2		0	1.16373e+08	0	0.03768	3.10794	2	1115.55	-0.439271	75.4548	0	B16_Bulk_DBKO	1	H2-Kb	3.361	0.093463	18188.2	0.034	0.713268	22.25	TRUE	FALSE	TRUE
High	VNFEFPEFQL	VNFEFPEFQL	4	1	1	P62081		0	66610497	0	0.008098	3.08768	2	1269.62	0.165935	93.952	0	B16_Bulk_DBKO	1	H2-Kb	3.567	0.119234	13762.4	0.215	0.631691	53.79	TRUE	FALSE	TRUE
High	VIFTSETGm	VIFTSETGM	2	1	1	Q3ZCQ8	M9(Oxidation)	0	6.84101e+06	0	0.03225	3.08666	2	1000.47	0.424519	44.2587	0	B16_Bulk_DBKO	1	H2-Kb	4.248	0.101556	16663.3	0.459	0.527187	166.62	TRUE	FALSE	TRUE
High	LSYTRFSLA	LSYTRFSLA	3	1	1	P02786		0	1.00974e+08	0	0.03187	3.08441	2	1057.57	0.205559	52.7675	0	B16_Bulk_DBKO	1	H2-Kb	7.246	0.137413	11305	0.339	0.696083	26.8	TRUE	FALSE	TRUE
High	KSFEWLSQm	KSFEWLSQM	14	1	1	Q14204	M9(Oxidation)	0	4.245e+07	0	0.0216	3.08294	2	1171.55	0.259081	53.4788	0	B16_Bulk_DBKO	1	H2-Kb	0.463	0.240243	3716	0.053	0.711499	22.68	TRUE	TRUE	TRUE
High	INYDYVHEL	INYDYVHEL	2	1	1	Q5T200		0	3.08372e+07	0	0.01709	3.07948	2	1165.55	0.0914014	53.2145	0	B16_Bulk_DBKO	1	H2-Kb	1.822	0.114945	14416.1	0.004	0.833937	6.03	TRUE	TRUE	TRUE
High	VIYPFmQGL	VIYPFMQGL	20	1	1	Q9H6A0	M6(Oxidation)	0	4.09904e+07	0	0.02575	3.07826	2	1083.55	0.218474	74.6379	0	B16_Bulk_DBKO	1	H2-Kb	4.735	0.082325	20517.6	0.002	0.875742	3.84	TRUE	FALSE	TRUE
High	TNQDFIQRL	TNQDFIQRL	10	1	1	Q9Y2I1		0	9.47721e+08	0	0.0341	3.07167	2	1134.59	0.875048	47.2778	0	B16_Bulk_DBKO	1	H2-Kb	8.008	0.039866	32481.9	0.076	0.52084	178.47	TRUE	FALSE	TRUE
High	SEIEYYAmL	SEIEYYAML	1	1	1	P62888	M8(Oxidation)	0	4.89181e+06	0	0.01633	3.06279	2	1134.5	-1.52345	64.1823	0	B16_Bulk_DBKO	1	H2-Kb	1.783	0.138772	11140	0.32	0.538113	148.04	TRUE	TRUE	TRUE
High	KIYQWINEL	KIYQWINEL	17	1	1	Q92600		0	2.07765e+09	0	0.02464	3.04942	2	1206.65	0.918516	64.498	0	B16_Bulk_DBKO	1	H2-Kb	1.482	0.139319	11074.2	0.047	0.660343	39.45	TRUE	TRUE	TRUE
High	SVFAFGENKm	SVFAFGENKM	10	1	1	Q9P258	M10(Oxidation)	0	2.37448e+07	0	0.006279	3.04631	2	1145.53	0.278059	44.2835	0	B16_Bulk_DBKO	1	H2-Kb	4.181	0.136923	11365.1	0.789	0.538773	146.99	TRUE	FALSE	TRUE
High	IRYFPTQAL	IRYFPTQAL	3	4	4	P12235;P05141;P12236;Q9H0C2		0	1.83127e+08	0	0.01091	3.04029	2	1108.61	-0.0681365	54.7029	0	B16_Bulk_DBKO	1	H2-Kb	7.252	0.053366	28067.6	0.494	0.412675	575.2	TRUE	FALSE	TRUE
High	RVLLFSQm	RVLLFSQM	23	9	9	Q86WJ1;O14646;O14647;Q12873;Q14839;Q8TDI0;Q9P2D1;P28370;O60264	M8(Oxidation)	0	7.47639e+07	0	0.03331	3.03682	2	1009.55	-3.86133	45.3003	0	B16_Bulk_DBKO	1	H2-Kb	8.314	0.074835	22249.6	0.055	0.699892	25.72	TRUE	FALSE	TRUE
High	AVYTFETLL	AVYTFETLL	3	1	1	Q96TA1		0	81360892	0	0.03721	3.03391	2	1056.56	-0.246664	82.2647	0	B16_Bulk_DBKO	1	H2-Kb	1.318	0.160531	8803.18	0.014	0.799732	8.73	TRUE	TRUE	TRUE
High	FSYFPYPSL	FSYFPYPSL	3	1	1	Q8IX15		0	3.00213e+07	0	0.02096	3.00014	2	1120.54	0.189685	85.7433	0	B16_Bulk_DBKO	1	H2-Kb	0.337	0.26601	2811.88	0.03	0.781545	10.63	TRUE	TRUE	TRUE
High	VIFDFmDTL	VIFDFMDTL	18	1	1	Q16537	M6(Oxidation)	0	3.04309e+06	0	0.03538	2.9902	2	1116.53	-0.538106	83.8858	0	B16_Bulk_DBKO	1	H2-Kb	0.826	0.202001	5620.48	0.016	0.790663	9.63	TRUE	TRUE	TRUE
High	SNVNYYNRL	SNVNYYNRL	1	1	1	Q52LR7		0	4.54387e+06	0	0.02378	2.97093	2	1142.56	-0.663627	36.7579	0	B16_Bulk_DBKO	1	H2-Kb	4.679	0.101342	16701.9	0.007	0.839759	5.66	TRUE	FALSE	TRUE
High	TGFDYQEATGL	TGFDYQEATGL	1	1	1	Q17RY0		0	9.85308e+06	0	0.03472	2.96769	2	1201.54	0.369489	62.8283	0	B16_Bulk_DBKO	1	H2-Kb	9.34	0.064797	24802.2	1.39	0.396302	686.69	TRUE	FALSE	TRUE
High	SSVDFSLSGRL	SSVDFSLSGRL	2	1	1	O14775		0	7635362	0	0.02634	2.95831	2	1167.6	0.444028	57.5803	0	B16_Bulk_DBKO	1	H2-Kb	3.558	0.11395	14572.1	0.718	0.490814	246.97	TRUE	FALSE	TRUE
High	VSVEYTEKm	VSVEYTEKM	15	1	1	Q92979	M9(Oxidation)	0	35941326	0	0.007495	2.95737	2	1101.51	0.162534	26.9382	0	B16_Bulk_DBKO	1	H2-Kb	0.661	0.205014	5440.21	0.121	0.550619	129.31	TRUE	TRUE	TRUE
High	KNYSFPLNNL	KNYSFPLNNL	2	1	1	Q96JH7		0	2.03431e+07	0	0.004295	2.9398	2	1209.63	-0.0107456	57.6748	0	B16_Bulk_DBKO	1	H2-Kb	6.816	0.084135	20119.7	0.122	0.729516	18.66	TRUE	FALSE	TRUE
High	VAYVFQALI	VAYVFQALI	2	1	1	O95071		0	1.54816e+07	0	0.02726	2.93164	2	1023.59	1.25963	86.2024	0	B16_Bulk_DBKO	1	H2-Kb	0.572	0.346438	1177.79	0.034	0.842315	5.51	TRUE	TRUE	TRUE
High	KIFTASNV	KIFTASNV	2	1	1	Q14157		0	2.02568e+07	0	0.03602	2.92015	2	879.493	-0.931168	32.7239	0	B16_Bulk_DBKO	1	H2-Kb	32.682	0.033968	34622.3	0.416	0.525798	169.15	TRUE	FALSE	TRUE
High	SIVQFYYm	SIVQFYYM	10	1	1	O94776	M8(Oxidation)	0	4.69594e+07	0	0.03462	2.90274	2	1066.49	0.996668	68.7581	0	B16_Bulk_DBKO	1	H2-Kb	3.957	0.165906	8305.82	0.066	0.714281	22.01	TRUE	FALSE	TRUE
High	SLIEFFNKm	SLIEFFNKM	6	1	1	Q08999	M9(Oxidation)	0	1.33756e+07	0	0.03104	2.90254	2	1144.57	0.711622	66.0803	0	B16_Bulk_DBKO	1	H2-Kb	0.59	0.224085	4425.9	0.012	0.758676	13.61	TRUE	TRUE	TRUE
High	AIVQFTRTF	AIVQFTRTF	2	1	1	P86790		0	3.16372e+07	0	0.02464	2.89592	2	1082.6	0.169595	54.9273	0	B16_Bulk_DBKO	1	H2-Kb	4.212	0.091291	18620.7	0.211	0.50454	212.89	TRUE	FALSE	TRUE
High	QSIAFISRL	QSIAFISRL	5	1	1	P57088		0	8.39056e+08	0	0.0264	2.8825	2	1034.6	0.413439	58.6164	0	B16_Bulk_DBKO	1	H2-Kb	0.787	0.191751	6279.68	0.017	0.770289	12.01	TRUE	TRUE	TRUE
High	VIYDFIEKT	VIYDFIEKT	2	1	1	O00401		0	2.69343e+07	0	0.01184	2.87635	2	1127.6	-0.348804	55.6712	0	B16_Bulk_DBKO	1	H2-Kb	20.684	0.03559	34019.9	0.21	0.527477	166.1	TRUE	FALSE	TRUE
High	ATYIFLQTF	ATYIFLQTF	6	1	1	Q5BJD5		0	1.45074e+08	0	0.02443	2.85103	2	1103.58	0.32707	85.3207	0	B16_Bulk_DBKO	1	H2-Kb	1.13	0.145984	10303.8	0.046	0.689232	28.86	TRUE	TRUE	TRUE
High	ISFEFRSLL	ISFEFRSLL	3	2	2	Q96MF6;Q9H8M1		0	4.67435e+07	0	0.02501	2.84701	2	1111.61	-0.658592	75.0552	0	B16_Bulk_DBKO	1	H2-Kb	0.488	0.277158	2492.37	0.005	0.895137	3.11	TRUE	TRUE	TRUE
High	TNFEYLTHL	TNFEYLTHL	2	1	1	Q99698		0	1.50161e+07	0	0.01386	2.83524	2	1137.56	0.126135	60.6065	0	B16_Bulk_DBKO	1	H2-Kb	0.948	0.172693	7717.75	0.003	0.850138	5.06	TRUE	TRUE	TRUE
High	TQYIFNNm	TQYIFNNM	10	1	1	Q16706	M8(Oxidation)	0	1.47265e+07	0	0.03647	2.82866	2	1046.46	-0.192268	49.9918	0	B16_Bulk_DBKO	1	H2-Kb	4.968	0.098081	17301.8	0.012	0.817329	7.22	TRUE	FALSE	TRUE
High	SVVTFSVHm	SVVTFSVHM	10	1	1	O15440	M9(Oxidation)	0	1.86243e+07	0	0.01601	2.822	2	1022.5	1.63114	44.0018	0	B16_Bulk_DBKO	1	H2-Kb	0.342	0.27659	2507.74	0.043	0.704342	24.51	TRUE	TRUE	TRUE
High	TIINLAQNF	TIINLAQNF	2	1	1	P11388		0	6.77995e+06	0	0.01851	2.81464	2	1033.57	-0.980402	72.6159	0	B16_Bulk_DBKO	1	H2-Kb	7.035	0.070298	23369.1	0.836	0.374983	864.84	TRUE	FALSE	TRUE
High	VAYKFPELL	VAYKFPELL	2	1	1	Q8IWV8		0	7.77981e+07	0	0.03393	2.81051	2	1079.61	0.426051	67.2509	0	B16_Bulk_DBKO	1	H2-Kb	0.164	0.320575	1558.11	0.007	0.814677	7.43	TRUE	TRUE	TRUE
High	SIFPYGETFL	SIFPYGETFL	1	1	1	Q8WZ64		0	4.18973e+06	0	0.01013	2.80198	2	1173.58	0.414271	88.1558	0	B16_Bulk_DBKO	1	H2-Kb	2.513	0.138028	11230	0.421	0.582768	91.32	TRUE	FALSE	TRUE
High	VNIDYTISF	VNIDYTISF	3	1	1	P29144		0	6.28687e+07	0	0.01539	2.795	2	1071.54	-0.036555	76.1997	0	B16_Bulk_DBKO	1	H2-Kb	4.685	0.071882	22972	0.092	0.610111	67.93	TRUE	FALSE	TRUE
High	KSFLFSAL	KSFLFSAL	4	1	1	Q9H5J4		0	1.64459e+08	0	0.02967	2.77797	2	912.52	0.933338	63.8874	0	B16_Bulk_DBKO	1	H2-Kb	3.299	0.135108	11590.5	0.003	0.909763	2.65	TRUE	FALSE	TRUE
High	SGYKYVGm	SGYKYVGM	20	1	1	O95070	M8(Oxidation)	0	1.9699e+08	0	0.03406	2.76373	2	920.418	-0.0617608	26.0392	0	B16_Bulk_DBKO	1	H2-Kb	8.2	0.072126	22911.4	0.006	0.826293	6.55	TRUE	FALSE	TRUE
High	VADKFTEL	VADKFTEL	3	1	1	P30153		0	1.67898e+08	0	0.03572	2.76314	2	922.488	-0.0516289	40.5944	0	B16_Bulk_DBKO	1	H2-Kb	2.508	0.077424	21635	0.11	0.512294	195.76	TRUE	FALSE	TRUE
High	TIVEFLHSF	TIVEFLHSF	5	1	1	Q9UIF9		0	112866772	0	0.008933	2.74712	2	1092.57	-0.0238025	73.3377	0	B16_Bulk_DBKO	1	H2-Kb	2.74	0.104363	16164.8	0.096	0.577913	96.24	TRUE	FALSE	TRUE
High	KIVEFLQSF	KIVEFLQSF	3	1	1	P16615		0	2.15063e+07	0	0.01032	2.74078	2	1110.62	-0.319774	67.0718	0	B16_Bulk_DBKO	1	H2-Kb	3.218	0.101039	16756.8	0.124	0.552898	126.16	TRUE	FALSE	TRUE
High	VIQDFVKm	VIQDFVKM	13	1	1	Q9UFW8	M8(Oxidation)	0	3.36036e+07	0	0.01525	2.74077	2	995.523	0.277973	43.2774	0	B16_Bulk_DBKO	1	H2-Kb	18.838	0.037858	33195.3	0.068	0.598044	77.41	TRUE	FALSE	TRUE
High	STYLFRLm	STYLFRLM	11	1	1	Q70CQ3	M8(Oxidation)	0	10895247	0	0.03051	2.72698	2	1046.53	-0.567116	58.5208	0	B16_Bulk_DBKO	1	H2-Kb	6.964	0.097699	17373.4	0.008	0.863499	4.38	TRUE	FALSE	TRUE
High	VAYQYLCRL	VAYQYLCRL	3	1	1	Q86VI3		0	1.50397e+07	0	0.01131	2.72593	2	1128.59	0.0287364	58.942	0	B16_Bulk_DBKO	1	H2-Kb	1.17	0.215047	4880.57	0.008	0.866916	4.22	TRUE	TRUE	TRUE
High	RSYEFFNEL	RSYEFFNEL	2	1	1	O75165		0	2.38121e+07	0	0.01411	2.72415	2	1204.56	0.548865	61.3379	0	B16_Bulk_DBKO	1	H2-Kb	0.158	0.330024	1406.69	0.001	0.900488	2.93	TRUE	TRUE	TRUE
High	SGIDFKQL	SGIDFKQL	4	1	1	Q13418		0	3.69452e+08	0	0.03655	2.72359	2	907.488	-0.0125799	48.6762	0	B16_Bulk_DBKO	1	H2-Kb	7.737	0.053373	28065.5	0.025	0.618345	62.14	TRUE	FALSE	TRUE
High	STLIYRNm	STLIYRNM	11	1	1	Q96GY3	M8(Oxidation)	0	2.71985e+07	0	0.02987	2.72058	2	1013.51	-0.427323	30.5777	0	B16_Bulk_DBKO	1	H2-Kb	12.114	0.063222	25228.5	0.036	0.758789	13.6	TRUE	FALSE	TRUE
High	ESYSFEARm	ESYSFEARM	11	1	1	Q96E35	M9(Oxidation)	0	1.19424e+07	0	0.02562	2.71989	2	1135.47	-0.462251	35.6807	0	B16_Bulk_DBKO	1	H2-Kb	4.668	0.092073	18463.8	0.093	0.672009	34.77	TRUE	FALSE	TRUE
High	AVLSFSTRL	AVLSFSTRL	9	1	1	P46977		0	4.68189e+08	0	0.0328	2.70142	2	993.575	2.58026	55.8947	0	B16_Bulk_DBKO	1	H2-Kb	1.133	0.15938	8913.5	0.025	0.745579	15.69	TRUE	TRUE	TRUE
High	VNFEFPEF	VNFEFPEF	107	1	1	P62081		0	98078795570	0	0.02118	2.69688	2	1028.47	2.41116	84.8642	0	B16_Bulk_DBKO	1	H2-Kb	8.143	0.059684	26213	0.031	0.718086	21.12	TRUE	FALSE	TRUE
High	IGLTFIHm	IGLTFIHM	12	1	1	Q9Y5Q9	M8(Oxidation)	0	1.95867e+07	0	0.03647	2.69383	2	947.502	-0.264645	57.4727	0	B16_Bulk_DBKO	1	H2-Kb	4.831	0.11207	14871.5	0.035	0.750901	14.81	TRUE	FALSE	TRUE
High	SGYDFENRL	SGYDFENRL	3	1	1	Q8N584		0	8.20292e+07	0	0.02416	2.68807	2	1100.5	0.0260978	46.4153	0	B16_Bulk_DBKO	1	H2-Kb	2.301	0.099684	17004.3	0.008	0.772034	11.78	TRUE	FALSE	TRUE
High	SNYRFEGL	SNYRFEGL	3	1	1	Q03468		0	6.13176e+07	0	0.03084	2.68475	2	985.474	-0.184606	43.7079	0	B16_Bulk_DBKO	1	H2-Kb	9.766	0.065667	24569.9	0.003	0.881918	3.59	TRUE	FALSE	TRUE
High	VTFERVEQm	VTFERVEQM	5	1	1	Q96QT4	M9(Oxidation)	0	3092393	0	0.02996	2.67982	2	1154.55	-0.337379	35.8945	0	B16_Bulk_DBKO	1	H2-Kb	0.514	0.205168	5431.15	0.043	0.62887	55.45	TRUE	TRUE	TRUE
High	AAFLTVERm	AAFLTVERM	5	7	7	P42261;P42262;P42263;P48058;P39086;Q13002;Q13003	M9(Oxidation)	0	5.97469e+06	0	0.01329	2.6753	2	1053.54	1.07718	44.1637	0	B16_Bulk_DBKO	1	H2-Db	0.1	0.38653	763.27	0.378	0.456732	357.11	TRUE	TRUE	TRUE
High	AQYRFIYm	AQYRFIYM	10	1	1	Q06124	M8(Oxidation)	0	3.02647e+07	0	0.02668	2.66504	2	1107.53	-0.316116	49.3319	0	B16_Bulk_DBKO	1	H2-Kb	1.439	0.190114	6391.9	0.016	0.795692	9.12	TRUE	TRUE	TRUE
High	VSFIRTIQm	VSFIRTIQM	9	1	1	Q9Y4I1	M9(Oxidation)	0	2.50465e+07	0	0.007917	2.66338	2	1110.6	-0.277924	47.0393	0	B16_Bulk_DBKO	1	H2-Kb	0.592	0.223624	4448.03	0.037	0.727662	19.04	TRUE	TRUE	TRUE
High	RSISFSNm	RSISFSNM	9	1	1	Q92636	M8(Oxidation)	0	4.47556e+06	0	0.03406	2.66018	2	957.446	-0.0396054	26.8131	0	B16_Bulk_DBKO	1	H2-Kb	2.734	0.138496	11173.3	0.021	0.798555	8.84	TRUE	FALSE	TRUE
High	LGYKYVGm	LGYKYVGM	7	1	1	Q5BJH7	M8(Oxidation)	0	6.15114e+06	0	0.03014	2.65313	2	946.469	-1.00308	34.5676	0	B16_Bulk_DBKO	1	H2-Kb	19.804	0.052563	28312.5	0.019	0.80255	8.47	TRUE	FALSE	TRUE
High	KNHEFIATF	KNHEFIATF	1	1	1	Q05655		0	9.38367e+06	0	0.00286	2.6514	2	1106.56	0.177713	39.8624	0	B16_Bulk_DBKO	1	H2-Kb	1.834	0.115388	14347.1	0.044	0.658988	40.03	TRUE	TRUE	TRUE
High	VAVDFGNYHL	VAVDFGNYHL	3	1	1	Q01650		0	5.82441e+07	0	0.037	2.64873	2	1134.56	-1.68832	62.1489	0	B16_Bulk_DBKO	1	H2-Kb	1.598	0.158835	8966.21	0.883	0.457044	355.9	TRUE	TRUE	TRUE
High	VNWDFVEQV	VNWDFVEQV	3	1	1	Q8N5U6		0	1.15827e+08	0	0.03501	2.64719	2	1135.54	-0.200543	77.5218	0	B16_Bulk_DBKO	1	H2-Kb	4.091	0.092805	18318.2	0.104	0.59056	83.94	TRUE	FALSE	TRUE
High	DWFPVFRDL	DWFPVFRDL	3	1	1	Q9BTV4		0	21318371	0	0.03116	2.63221	2	1194.6	0.719132	87.2946	0	B16_Bulk_DBKO	1	H2-Kb	32.75	0.02223	39310.8	0.83	0.34873	1148.94	TRUE	FALSE	TRUE
High	TIYDFWRm	TIYDFWRM	9	1	1	P28827	M8(Oxidation)	0	4.18259e+07	0	0.03462	2.63199	2	1147.52	-0.141975	66.8158	0	B16_Bulk_DBKO	1	H2-Kb	19.462	0.047809	29806.9	0.025	0.75571	14.06	TRUE	FALSE	TRUE
High	VTNRFDQLF	VTNRFDQLF	2	1	1	Q8NC51		0	67396498	0	0.003461	2.61038	2	1139.58	-0.350414	56.8023	0	B16_Bulk_DBKO	1	H2-Kb	9.548	0.058081	26671.6	1.279	0.369146	921.22	TRUE	FALSE	TRUE
High	VNVDYSKL	VNVDYSKL	22	1	1	O00483		0	9.98981e+09	0	0.02857	2.60944	2	937.5	1.56001	41.0069	0	B16_Bulk_DBKO	1	H2-Kb	26.115	0.026777	37423.6	0.016	0.730969	18.37	TRUE	FALSE	TRUE
High	VNVVFIGHV	VNVVFIGHV	1	2	2	P15170;Q8IYD1		0	1.27946e+07	0	0.02494	2.60892	2	983.566	-1.00605	57.7794	0	B16_Bulk_DBKO	1	H2-Kb	6.34	0.120232	13614.6	0.145	0.690788	28.38	TRUE	FALSE	TRUE
High	KIVQFIVTL	KIVQFIVTL	5	1	1	Q03933		0	4.95453e+07	0	0.02619	2.60688	2	1060.68	0.0188282	70.2062	0	B16_Bulk_DBKO	1	H2-Kb	0.695	0.17473	7549.51	0.05	0.619296	61.51	TRUE	TRUE	TRUE
High	IAYGYNNI	IAYGYNNI	2	1	1	Q9NSD9		0	3.12786e+07	0	0.02903	2.60655	2	927.456	-0.781571	50.1024	0	B16_Bulk_DBKO	1	H2-Kb	9.978	0.085665	19789.4	0.014	0.826011	6.57	TRUE	FALSE	TRUE
High	SSFLFWRm	SSFLFWRM	15	1	1	Q13015	M8(Oxidation)	0	132611722	0	0.03563	2.60386	2	1089.52	-0.0587542	67.1542	0	B16_Bulk_DBKO	1	H2-Kb	3.35	0.146369	10260.9	0.021	0.835563	5.92	TRUE	FALSE	TRUE
High	VVADFGLSRL	VVADFGLSRL	1	1	1	P53671		0	8.12333e+06	0	0.03019	2.60247	2	1076.61	-0.245735	61.029	0	B16_Bulk_DBKO	1	H2-Kb	10.766	0.053737	27955.1	0.469	0.527868	165.4	TRUE	FALSE	TRUE
High	KTFLFSATm	KTFLFSATM	8	1	1	Q9H0S4	M9(Oxidation)	0	15150914	0	0.01919	2.57696	2	1061.53	-0.257652	50.5589	0	B16_Bulk_DBKO	1	H2-Kb	0.503	0.28211	2362.35	0.033	0.816205	7.31	TRUE	TRUE	TRUE
High	VNKSYPSL	VNKSYPSL	2	1	1	Q15029		0	7.24893e+06	0	0.02994	2.57086	2	907.488	-0.461342	30.8872	0	B16_Bulk_DBKO	1	H2-Kb	19.516	0.026418	37569.3	0.033	0.666327	36.98	TRUE	FALSE	TRUE
High	AVVEFSRNV	AVVEFSRNV	2	1	1	P17812		0	2.30268e+07	0	0.02266	2.56628	2	1020.55	0.207389	39.8926	0	B16_Bulk_DBKO	1	H2-Kb	8.533	0.071094	23168.7	0.121	0.581892	92.19	TRUE	FALSE	TRUE
High	mAYLFRNI	MAYLFRNI	7	1	1	Q14558	M1(Oxidation)	0	5.98574e+07	0	0.03621	2.56173	2	1043.53	0.509171	53.0403	0	B16_Bulk_DBKO	1	H2-Kb	9.167	0.138521	11170.3	0.029	0.862254	4.44	TRUE	FALSE	TRUE
High	AmIELVERL	AMIELVERL	13	1	1	Q96DX7	M2(Oxidation)	0	3.71587e+07	0	0.01839	2.53737	2	1089.6	-0.437725	57.3127	0	B16_Bulk_DBKO	1	H2-Db	0.124	0.362704	987.72	0.331	0.437314	440.6	TRUE	TRUE	TRUE
High	mSYLFRNI	MSYLFRNI	7	1	1	O60256	M1(Oxidation)	0	4.24385e+07	0	0.03347	2.53564	2	1059.53	0.00576052	52.7477	0	B16_Bulk_DBKO	1	H2-Kb	10.476	0.125374	12877.8	0.013	0.895812	3.09	TRUE	FALSE	TRUE
High	VIFGFLNmI	VIFGFLNMI	4	1	1	Q16563	M8(Oxidation)	0	7.09261e+06	0	0.03762	2.53343	2	1069.57	-0.233363	92.088	0	B16_Bulk_DBKO	1	H2-Kb	7.014	0.084672	20003.2	0.076	0.714936	21.85	TRUE	FALSE	TRUE
High	SIFEFVHAL	SIFEFVHAL	3	1	1	Q96P70		0	1.56891e+07	0	0.02592	2.52943	2	1062.56	-0.0810523	76.8398	0	B16_Bulk_DBKO	1	H2-Kb	0.374	0.246814	3460.97	0.004	0.839634	5.67	TRUE	TRUE	TRUE
High	VINFDFPKL	VINFDFPKL	2	1	1	P26196		0	3.51895e+07	0	0.009909	2.52611	2	1092.61	0.290276	72.9958	0	B16_Bulk_DBKO	1	H2-Kb	7.722	0.05774	26770.2	0.466	0.446398	399.35	TRUE	FALSE	TRUE
High	VAALFKNL	VAALFKNL	1	1	1	Q8TDY4		0	8.15534e+06	0	0.0354	2.49785	2	875.535	-0.280666	51.6986	0	B16_Bulk_DBKO	1	H2-Kb	12.679	0.051901	28516	0.012	0.786985	10.02	TRUE	FALSE	TRUE
High	IILKYIGm	IILKYIGM	15	1	1	Q15041	M8(Oxidation)	0	7.0576e+07	0	0.02856	2.49504	2	966.57	0.342838	53.0341	0	B16_Bulk_DBKO	1	H2-Kb	26.974	0.035838	33928.8	0.053	0.718123	21.11	TRUE	FALSE	TRUE
High	IGPDFQKGL	IGPDFQKGL	2	1	1	Q99439		0	3.1859e+07	0	0.02262	2.49383	2	974.531	0.453714	47.7164	0	B16_Bulk_DBKO	1	H2-Kb	3.899	0.065086	24724.8	0.089	0.551438	128.17	TRUE	FALSE	TRUE
High	LSYSYQSRF	LSYSYQSRF	1	1	1	Q15393		0	8.82654e+06	0	0.002131	2.48743	2	1150.55	0.124066	43.7147	0	B16_Bulk_DBKO	1	H2-Kb	4.277	0.112634	14781.1	0.064	0.746761	15.49	TRUE	FALSE	TRUE
High	TAFEFNEYF	TAFEFNEYF	3	1	1	Q13614		0	2.83411e+07	0	0.02822	2.48285	2	1167.5	-0.135498	81.4467	0	B16_Bulk_DBKO	1	H2-Db	0.166	0.360722	1009.13	0.169	0.60096	75	TRUE	TRUE	TRUE
High	VGLYYINKI	VGLYYINKI	2	1	1	Q8N6L1		0	19528839	0	0.02491	2.476	2	1082.62	-0.0406908	57.7731	0	B16_Bulk_DBKO	1	H2-Kb	3.937	0.12795	12523.8	0.303	0.550888	128.93	TRUE	FALSE	TRUE
High	KTYQFLNDI	KTYQFLNDI	3	1	1	Q96EU6		0	6.01209e+07	0	0.01266	2.4685	2	1141.59	-0.140729	56.0522	0	B16_Bulk_DBKO	1	H2-Kb	2.141	0.163321	8541.41	0.201	0.631691	53.79	TRUE	FALSE	TRUE
High	IIYQYFEIF	IIYQYFEIF	2	2	2	P61619;Q9H9S3		0	7.86508e+06	0	0.02583	2.46413	2	1235.63	-2.28852	95.0248	0	B16_Bulk_DBKO	1	H2-Kb	4.233	0.106925	15722.9	0.048	0.739329	16.78	TRUE	FALSE	TRUE
High	LVYKNFPQL	LVYKNFPQL	2	1	1	Q5BJD5		0	2.42152e+07	0	0.02775	2.4608	2	1121.63	-0.62422	56.7795	0	B16_Bulk_DBKO	1	H2-Kb	0.129	0.353957	1085.77	0.015	0.770404	11.99	TRUE	TRUE	TRUE
High	YDYLFKLL	YDYLFKLL	7	4	4	P62820;Q9H0U4;P61006;Q92930		0	1.40237e+08	0	0.02708	2.46055	2	1074.59	0.503182	79.296	0	B16_Bulk_DBKO	1	H2-Kb	9.441	0.063743	25086.7	0.442	0.474681	294.08	TRUE	FALSE	TRUE
High	INLIFRYL	INLIFRYL	4	1	1	P62304		0	5.99261e+07	0	0.03727	2.42997	2	1051.63	0.13425	75.6732	0	B16_Bulk_DBKO	1	H2-Kb	7.587	0.11069	15095.3	0.007	0.868302	4.16	TRUE	FALSE	TRUE
High	VNYSFRVm	VNYSFRVM	6	1	1	Q92823	M8(Oxidation)	0	5.88234e+06	0	0.01439	2.42124	2	1031.5	-0.655667	43.4569	0	B16_Bulk_DBKO	1	H2-Kb	9.225	0.078149	21466	0.005	0.860001	4.55	TRUE	FALSE	TRUE
High	ATLVFHNL	ATLVFHNL	11	1	1	P40763		0	6.44086e+09	0	0.03686	2.41648	2	914.509	-0.0156228	50.0828	0	B16_Bulk_DBKO	1	H2-Kb	5.889	0.078377	21413.1	0.006	0.810521	7.77	TRUE	FALSE	TRUE
High	IVFEDFARL	IVFEDFARL	2	1	1	P32121		0	1.78568e+07	0	0.01051	2.41442	2	1109.6	-0.976309	71.1454	0	B16_Bulk_DBKO	1	H2-Kb	1.719	0.146568	10238.9	0.019	0.80796	7.99	TRUE	TRUE	TRUE
High	VVYSYHYL	VVYSYHYL	2	1	1	P18074		0	4.32154e+07	0	0.03153	2.41317	2	1043.52	0.164529	47.1793	0	B16_Bulk_DBKO	1	H2-Kb	3.481	0.119429	13733.4	0.001	0.925636	2.24	TRUE	FALSE	TRUE
High	KIIDFLSAL	KIIDFLSAL	2	1	1	P52701		0	1.94711e+07	0	0.03724	2.4112	2	1019.61	-1.41438	79.6259	0	B16_Bulk_DBKO	1	H2-Kb	1.637	0.142731	10672.9	0.02	0.758082	13.7	TRUE	TRUE	TRUE
High	RSYDFEFm	RSYDFEFM	30	1	1	O75436	M8(Oxidation)	0	1.08041e+09	0	0.03325	2.41094	2	1110.46	-0.342404	48.5286	0	B16_Bulk_DBKO	1	H2-Kb	1.621	0.166563	8246.99	0.052	0.73067	18.43	TRUE	TRUE	TRUE
High	RVYEFLDKL	RVYEFLDKL	11	1	1	O43242		0	9.08552e+08	0	0.009669	2.39617	2	1182.65	-0.000256045	53.4441	0	B16_Bulk_DBKO	1	H2-Kb	0.708	0.194337	6106.41	0.016	0.741335	16.42	TRUE	TRUE	TRUE
High	VNVQKISNL	VNVQKISNL	1	1	1	P30876		0	7.76435e+06	0	0.01948	2.39375	2	1014.59	-0.396874	38.8295	0	B16_Bulk_DBKO	1	H2-Kb	2.048	0.118852	13819.4	0.036	0.679603	32.03	TRUE	FALSE	TRUE
High	VTDLRVTGm	VTDLRVTGM	3	1	1	Q5VZE5	M9(Oxidation)	0	3.18169e+06	0	0.03085	2.39349	2	1007.52	-0.58171	30.7666	0	B16_Bulk_DBKO	1	H2-Kb	7.172	0.05459	27698.3	1.368	0.298454	1979.45	TRUE	FALSE	TRUE
High	KNYDFAQVL	KNYDFAQVL	2	1	1	Q504Q3		0	160321099	0	0.02523	2.38365	2	1097.56	-0.178369	54.7682	0	B16_Bulk_DBKO	1	H2-Kb	2.322	0.097825	17349.8	0.011	0.765069	12.7	TRUE	FALSE	TRUE
High	VVFFFTRL	VVFFFTRL	21	1	1	Q14201		0	5.19748e+08	0	0.03571	2.3757	2	1028.59	0.128143	76.3554	0	B16_Bulk_DBKO	1	H2-Kb	11.227	0.06897	23707.3	0.001	0.930483	2.12	TRUE	FALSE	TRUE
High	RIFQFQNF	RIFQFQNF	4	1	1	Q2NL82		0	6.25238e+07	0	0.03243	2.3579	2	1099.57	-0.975801	60.2556	0	B16_Bulk_DBKO	1	H2-Kb	14.536	0.046584	30204.6	0.051	0.697329	26.44	TRUE	FALSE	TRUE
High	IGPTYYQRL	IGPTYYQRL	3	1	1	P30876		0	1.43136e+08	0	0.01898	2.35434	2	1110.59	0.0401407	44.4869	0	B16_Bulk_DBKO	1	H2-Kb	0.888	0.191751	6279.68	0.006	0.841654	5.55	TRUE	TRUE	TRUE
High	VLYRYGSF	VLYRYGSF	4	1	1	P40967		0	7.08746e+07	0	0.03746	2.35012	2	1004.52	-0.187463	47.1028	0	B16_Bulk_DBKO	1	H2-Kb	23.348	0.04587	30438.8	0.121	0.705409	24.23	TRUE	FALSE	TRUE
High	KNVTFEHV	KNVTFEHV	2	1	1	Q96TA2		0	2.85433e+07	0	0.02633	2.32534	2	973.51	-0.0748841	22.6935	0	B16_Bulk_DBKO	1	H2-Kb	10.251	0.059148	26365.5	0.174	0.540379	144.46	TRUE	FALSE	TRUE
High	ISYLYNKL	ISYLYNKL	4	2	2	P50616;Q14106		0	1.18353e+08	0	0.03092	2.30906	2	1013.57	0.617626	49.6068	0	B16_Bulk_DBKO	1	H2-Kb	6.266	0.087463	19408.1	0.001	0.922939	2.3	TRUE	FALSE	TRUE
High	EVFDFRGm	EVFDFRGM	17	1	1	Q9Y2A7	M8(Oxidation)	0	1.34095e+08	0	0.01607	2.29838	2	1016.45	0.133728	46.7959	0	B16_Bulk_DBKO	1	H2-Kb	39.75	0.017801	41240.5	0.381	0.447814	393.28	TRUE	FALSE	TRUE
High	KILPWFEQL	KILPWFEQL	2	1	1	O60518		0	3.72891e+07	0	0.02903	2.29633	2	1173.67	0.799918	76.0084	0	B16_Bulk_DBKO	1	H2-Kb	1.438	0.127239	12620.5	0.077	0.597533	77.84	TRUE	TRUE	TRUE
High	KIQSFINRm	KIQSFINRM	20	1	1	P86790	M9(Oxidation)	0	6.64002e+07	0	0.003558	2.29128	2	1152.62	-0.117997	30.9782	0	B16_Bulk_DBKO	1	H2-Kb	6.282	0.073888	22478.8	0.149	0.555991	122.01	TRUE	FALSE	TRUE
High	SGYDYYHV	SGYDYYHV	2	1	1	O15516		0	1.5566e+07	0	0.03707	2.28748	2	1003.42	0.0544915	40.2569	0	B16_Bulk_DBKO	1	H2-Kb	6.731	0.094027	18077.6	0.01	0.79458	9.23	TRUE	FALSE	TRUE
High	VIAGFNRL	VIAGFNRL	7	1	1	Q9UHV9		0	4.07517e+08	0	0.0368	2.2725	2	889.523	-2.83918	45.2282	0	B16_Bulk_DBKO	1	H2-Kb	26.577	0.028069	36904.1	0.042	0.684001	30.54	TRUE	FALSE	TRUE
High	ATYSYKEAL	ATYSYKEAL	2	1	1	Q13042		0	2.61903e+07	0	0.03722	2.26709	2	1045.52	-0.354255	37.0698	0	B16_Bulk_DBKO	1	H2-Kb	1.227	0.154573	9389.37	0.063	0.688083	29.22	TRUE	TRUE	TRUE
High	VNIRFIGGL	VNIRFIGGL	1	1	1	O60476		0	6720870	0	0.01293	2.26326	2	988.594	0.0388118	62.8437	0	B16_Bulk_DBKO	1	H2-Kb	5.791	0.10319	16371.3	0.034	0.812797	7.58	TRUE	FALSE	TRUE
High	RTYSFLNLL	RTYSFLNLL	1	1	1	Q9GZU3		0	6.80806e+07	0	0.03419	2.22726	2	1126.63	-0.122037	75.1919	0	B16_Bulk_DBKO	1	H2-Kb	0.902	0.202249	5605.42	0.023	0.798114	8.88	TRUE	TRUE	TRUE
High	STIEFKNm	STIEFKNM	11	1	1	Q5VT52	M8(Oxidation)	0	1.17442e+07	0	0.02885	2.21719	2	985.466	0.40579	30.0584	0	B16_Bulk_DBKO	1	H2-Kb	7.906	0.062605	25397.5	0.015	0.753465	14.4	TRUE	FALSE	TRUE
High	FAYRFSNL	FAYRFSNL	8	1	1	Q15269		0	5.39769e+08	0	0.03403	2.19631	2	1017.52	0.0944683	54.2981	0	B16_Bulk_DBKO	1	H2-Kb	2.358	0.182008	6977.82	0.002	0.913503	2.55	TRUE	FALSE	TRUE
High	KSPEYESL	KSPEYESL	2	1	1	P49902		0	5.50219e+07	0	0.0206	2.16118	2	952.462	-0.0908522	29.0297	0	B16_Bulk_DBKO	1	H2-Kb	2.354	0.084687	19999.9	0.059	0.5635	112.49	TRUE	FALSE	TRUE
High	TSIAFKNI	TSIAFKNI	4	2	2	Q9P0L2;P27448		0	6.48301e+07	0	0.0334	2.15693	2	893.509	-0.193136	42.5608	0	B16_Bulk_DBKO	1	H2-Kb	10.761	0.069639	23536.3	0.074	0.679832	31.95	TRUE	FALSE	TRUE
High	SHYDFGLRAL	SHYDFGLRAL	2	1	1	Q14204		0	2.2237e+07	0	0.01161	2.12362	2	1178.59	-0.46423	50.9414	0	B16_Bulk_DBKO	1	H2-Kb	4.231	0.102636	16469.7	0.324	0.571358	103.32	TRUE	FALSE	TRUE
High	ISFKFDHL	ISFKFDHL	6	1	1	P52907		0	5.32481e+08	0	0.03723	2.11353	2	1006.54	0.192676	51.7257	0	B16_Bulk_DBKO	1	H2-Kb	1.469	0.168544	8072.11	0.003	0.880617	3.64	TRUE	TRUE	TRUE
High	YAYSFKYL	YAYSFKYL	1	1	1	Q7KZ85		0	7.9434e+06	0	0.03356	2.11263	2	1054.52	-0.531036	57.1408	0	B16_Bulk_DBKO	1	H2-Kb	0.742	0.258867	3037.82	0.005	0.850761	5.03	TRUE	TRUE	TRUE
High	SIFEHKIVF	SIFEHKIVF	3	1	1	Q13433		0	5.13094e+07	0	0.006044	2.09704	2	1119.62	-0.0668039	52.6886	0	B16_Bulk_DBKO	1	H2-Kb	1.126	0.141341	10834.6	0.114	0.565708	109.83	TRUE	TRUE	TRUE
High	LQYEFTKL	LQYEFTKL	7	2	2	Q96PY5;Q8IVF7		0	6.0976e+08	0	0.03711	2.08931	2	1041.56	-0.0982506	53.5869	0	B16_Bulk_DBKO	1	H2-Kb	6.285	0.067145	24180.1	0.009	0.775587	11.34	TRUE	FALSE	TRUE
High	VTYSFRQSF	VTYSFRQSF	2	2	2	Q6DN90;Q5JU85		0	3.50229e+07	0	0.01497	2.08756	2	1134.56	1.54828	47.8149	0	B16_Bulk_DBKO	1	H2-Kb	1.938	0.132977	11860.8	0.02	0.784637	10.28	TRUE	TRUE	TRUE
High	VFQYLTRL	VFQYLTRL	2	1	1	Q5SRE5		0	1.34586e+07	0	0.03419	2.08054	2	1039.59	-1.2607	58.7334	0	B16_Bulk_DBKO	1	H2-Kb	27.352	0.03429	34501.8	0.091	0.670472	35.35	TRUE	FALSE	TRUE
High	SGYSFTHI	SGYSFTHI	6	1	1	Q9GZN1		0	3.22372e+08	0	0.03199	2.0794	2	911.426	0.598875	43.2164	0	B16_Bulk_DBKO	1	H2-Kb	2.037	0.157076	9138.49	0.006	0.830601	6.25	TRUE	FALSE	TRUE
High	IIVQFRYI	IIVQFRYI	4	1	1	Q7RTP0		0	45729980	0	0.03044	2.07277	2	1051.63	0.830713	63.4465	0	B16_Bulk_DBKO	1	H2-Kb	16.28	0.075701	22042.1	0.071	0.716643	21.45	TRUE	FALSE	TRUE
High	INFDFPKL	INFDFPKL	104	1	1	P26196		0	34131850272	0	0.03675	2.06176	2	993.54	-0.295513	82.5558	0	B16_Bulk_DBKO	1	H2-Kb	12.823	0.044236	30981.8	0.002	0.85178	4.97	TRUE	FALSE	TRUE
High	IFYYVQKL	IFYYVQKL	4	1	1	Q9ULT8		0	3.99662e+07	0	0.02958	2.05565	2	1073.6	0.0592794	56.4289	0	B16_Bulk_DBKO	1	H2-Kb	28.53	0.02981	36215.4	0.072	0.65453	42.01	TRUE	FALSE	TRUE
High	KSYLmNKL	KSYLMNKL	15	5	5	P32455;P32456;Q9H0R5;Q96PP8;Q8N8V2	M5(Oxidation)	0	390272044	0	0.03507	2.04871	2	1012.55	0.0522254	26.2847	0	B16_Bulk_DBKO	1	H2-Kb	7.006	0.070262	23378.2	0.035	0.699127	25.93	TRUE	FALSE	TRUE
High	ASYEFVQRL	ASYEFVQRL	17	1	1	Q14204		0	15670658246	0	0.017	2.04341	2	1112.57	-0.317807	53.3593	0	B16_Bulk_DBKO	1	H2-Kb	0.385	0.205809	5393.61	0.001	0.870835	4.05	TRUE	TRUE	TRUE
High	SAYEFYHAL	SAYEFYHAL	1	1	1	Q99814		0	1.14914e+07	0	0.03634	2.02846	2	1100.51	0.273676	53.8915	0	B16_Bulk_DBKO	1	H2-Kb	0.055	0.442868	414.9	0.001	0.918113	2.43	TRUE	TRUE	TRUE
High	KSYSFIARm	KSYSFIARM	9	1	1	Q8IWX8	M9(Oxidation)	0	1.73681e+07	0	0.03741	2.00648	2	1118.57	-0.222304	31.7527	0	B16_Bulk_DBKO	1	H2-Kb	0.509	0.254557	3182.84	0.003	0.882917	3.55	TRUE	TRUE	TRUE
High	TTYKYEmI	TTYKYEMI	13	1	1	Q9Y262	M7(Oxidation)	0	1.00864e+08	0	0.03729	2.00266	2	1064.5	-0.0211643	34.65	0	B16_Bulk_DBKO	1	H2-Kb	11.962	0.054923	27598.7	0.067	0.676664	33.06	TRUE	FALSE	TRUE
High	KNIRFPLm	KNIRFPLM	14	2	2	Q9P2N7;Q9P2J3	M8(Oxidation)	0	64028262	0	0.03263	1.95301	2	1034.58	-0.369177	39.4375	0	B16_Bulk_DBKO	1	H2-Kb	7.483	0.070916	23213.3	0.029	0.755616	14.07	TRUE	FALSE	TRUE
High	SQYRFEHL	SQYRFEHL	3	1	1	Q9BX10		0	84826412	0	0.03581	1.93946	2	1079.53	-0.215255	32.2157	0	B16_Bulk_DBKO	1	H2-Kb	1.07	0.170314	7918.99	0.004	0.83158	6.19	TRUE	TRUE	TRUE
High	VNYLRTVSL	VNYLRTVSL	1	2	2	Q8TCW9;Q8NFJ6		0	2.10159e+07	0	0.02178	1.90465	2	1064.61	0.238323	53.6657	0	B16_Bulk_DBKO	1	H2-Kb	1.508	0.147216	10167.3	0.005	0.8407	5.6	TRUE	TRUE	TRUE
High	ILSSFESRL	ILSSFESRL	1	1	1	Q9UPT5		0	1.27663e+07	0	0.03644	1.90448	2	1051.58	-0.219453	50.7067	0	B16_Bulk_DBKO	1	H2-Kb	14.398	0.049496	29267.8	0.454	0.499002	226.03	TRUE	FALSE	TRUE
High	VQYKFSHL	VQYKFSHL	3	2	2	Q92830;Q92831		0	6.33339e+08	0	0.0349	1.90352	2	1021.55	0.29393	33.5965	0	B16_Bulk_DBKO	1	H2-Kb	2.315	0.119893	13664.6	0.002	0.889805	3.29	TRUE	FALSE	TRUE
High	TAFKFKAL	TAFKFKAL	2	1	1	P21359		0	1.79134e+07	0	0.02864	1.88654	2	925.551	0.300993	39.2791	0	B16_Bulk_DBKO	1	H2-Kb	4.078	0.088164	19261.5	0.008	0.796477	9.04	TRUE	FALSE	TRUE
High	VAYEYLCHL	VAYEYLCHL	1	1	1	P46940		0	6.35805e+06	0	0.01339	1.87594	2	1110.53	0.215243	61.7569	0	B16_Bulk_DBKO	1	H2-Kb	0.396	0.294693	2061.66	0.007	0.86358	4.38	TRUE	TRUE	TRUE
High	IIGTFERm	IIGTFERM	4	1	1	Q96QK1	M8(Oxidation)	0	8.9416e+06	0	0.03703	1.84884	2	982.503	0.109802	37.4993	0	B16_Bulk_DBKO	1	H2-Kb	26.821	0.033737	34708.9	0.36	0.508025	205.01	TRUE	FALSE	TRUE
High	VSPSYSHm	VSPSYSHM	10	1	1	A8MV65	M8(Oxidation)	0	144936540	0	0.03366	1.83339	2	923.392	-0.350535	18.6258	0	B16_Bulk_DBKO	1	H2-Kb	2.265	0.111166	15017.7	0.019	0.748428	15.21	TRUE	FALSE	TRUE
High	QTYDYRNI	QTYDYRNI	2	1	1	Q06265		0	1.44186e+08	0	0.03145	1.83182	2	1072.5	-0.821338	36.4181	0	B16_Bulk_DBKO	1	H2-Kb	31.918	0.026017	37732.6	0.059	0.681075	31.52	TRUE	FALSE	TRUE
High	RVYYFNHI	RVYYFNHI	3	1	1	Q13526		0	203383924	0	0.03291	1.81436	2	1111.57	0.0500858	38.9345	0	B16_Bulk_DBKO	1	H2-Kb	12.247	0.072476	22824.8	0.01	0.827582	6.46	TRUE	FALSE	TRUE
High	KVVKFSYm	KVVKFSYM	2	2	2	Q6IQ16;O43791	M8(Oxidation)	0	7.50591e+06	0	0.03558	1.81414	2	1017.54	0.00344534	29.6155	0	B16_Bulk_DBKO	1	H2-Kb	6.936	0.08608	19700.7	0.064	0.671713	34.88	TRUE	FALSE	TRUE
High	ICFKFDHL	ICFKFDHL	3	1	1	P47755		0	2.44618e+07	0	0.03041	1.78812	2	1022.51	-0.275297	53.4407	0	B16_Bulk_DBKO	1	H2-Kb	7.333	0.069103	23673.2	0.062	0.686777	29.64	TRUE	FALSE	TRUE
High	ITFSYVNNm	ITFSYVNNM	8	1	1	Q6ZMG9	M9(Oxidation)	0	1.41058e+07	0	0.03731	1.76298	2	1104.5	-0.292579	56.5014	0	B16_Bulk_DBKO	1	H2-Kb	2.046	0.155487	9296.97	0.016	0.829134	6.35	TRUE	FALSE	TRUE
High	KVYNYNHL	KVYNYNHL	6	1	1	P61353		0	3.3715e+08	0	0.02504	1.71305	2	1050.54	1.81861	24.2328	0	B16_Bulk_DBKO	1	H2-Kb	1.443	0.137842	11252.6	0.003	0.85237	4.94	TRUE	TRUE	TRUE
High	KTYQHFTL	KTYQHFTL	2	1	1	Q9UQ53		0	4.25045e+07	0	0.0371	1.60905	2	1037.54	-0.510964	31.0476	0	B16_Bulk_DBKO	1	H2-Kb	3.204	0.110645	15102.6	0.008	0.798613	8.84	TRUE	FALSE	TRUE
High	TNYRFKNL	TNYRFKNL	3	1	1	O96020		0	6.47375e+07	0	0.02339	1.4874	2	1055.56	0.230077	28.5637	0	B16_Bulk_DBKO	1	H2-Kb	12.352	0.048472	29593.9	0.002	0.884796	3.48	TRUE	FALSE	TRUE
High	VNYRHLALL	VNYRHLALL	2	1	1	P24928		0	9.88335e+07	0	0.01373	1.4318	2	1098.64	0.131137	45.436	0	B16_Bulk_DBKO	1	H2-Kb	1.324	0.2	5743.49	0.004	0.897442	3.03	TRUE	TRUE	TRUE
High	RTYTYEKL	RTYTYEKL	33	1	1	P35222		0	51312875098	0	0.03662	1.4067	2	1073.56	0.291096	27.6489	0	B16_Bulk_DBKO	1	H2-Kb	7.74	0.059166	26360.3	0.008	0.782181	10.56	TRUE	FALSE	TRUE
High	RNYSYEKL	RNYSYEKL	1	1	1	P14923		0	8.45185e+07	0	0.0317	1.24318	2	1072.54	0.190852	24.1317	0	B16_Bulk_DBKO	1	H2-Kb	9.493	0.051972	28494.1	0.009	0.764113	12.84	TRUE	FALSE	TRUE
High	RSLSYSEILRL	RSLSYSEILRL	2	1	1	Q96JJ3		0	1.76682e+07	0.001	0.06692	3.7408	3	1336.76	-0.369648	57.8208	0	B16_Bulk_DBKO	1	H2-Kb	3.453	0.127218	12623.4	1.694	0.418445	540.39	TRUE	FALSE	TRUE
High	VAPSFGTLL	VAPSFGTLL	4	1	1	Q5SRE5		0	4.93696e+07	0.001	0.04212	3.59628	2	904.514	0.0124699	72.7598	0	B16_Bulk_DBKO	1	H2-Kb	0.111	0.336123	1316.86	0.039	0.70079	25.47	TRUE	TRUE	TRUE
High	SAYIFNSNV	SAYIFNSNV	2	1	1	Q8TCT6		0	1.60834e+07	0.001	0.05988	3.46663	2	1014.49	0.191339	56.7199	0	B16_Bulk_DBKO	1	H2-Kb	0.808	0.262588	2917.94	0.027	0.816222	7.3	TRUE	TRUE	TRUE
High	AVVEFLTSV	AVVEFLTSV	5	1	1	Q9NRR4		0	1.28819e+08	0.001	0.06994	3.32535	2	964.535	-0.380253	75.3477	0	B16_Bulk_DBKO	1	H2-Kb	1.73	0.149217	9949.56	0.096	0.591	83.54	TRUE	TRUE	TRUE
High	RLLDWFRSL	RLLDWFRSL	4	1	1	Q9NVJ2		0	8.85442e+07	0.001	0.05428	3.32311	3	1205.68	-0.322043	74.0366	0	B16_Bulk_DBKO	1	H2-Kb	5.883	0.079372	21183.8	0.209	0.546928	134.58	TRUE	FALSE	TRUE
High	KILTFDQL	KILTFDQL	8	1	1	Q07020		0	5.18381e+08	0.001	0.07174	3.26504	2	977.567	0.672118	57.7065	0	B16_Bulk_DBKO	1	H2-Kb	6.624	0.073283	22626.4	0.147	0.574173	100.22	TRUE	FALSE	TRUE
High	GVFSFVNTL	GVFSFVNTL	4	1	1	Q8WW43		0	4.16325e+07	0.001	0.07093	3.11824	2	983.52	0.123728	83.3049	0	B16_Bulk_DBKO	1	H2-Kb	0.977	0.168812	8048.73	0.064	0.649478	44.37	TRUE	TRUE	TRUE
High	ASLSTFQQm	ASLSTFQQM	13	12	12	P62736;Q562R1;Q9BYX7;P60709;P68032;P63261;P63267;P68133;Q6S8J3;A5A3E0;P0CG38;P0CG39	M9(Oxidation)	0	3.12132e+07	0.001	0.05477	3.10744	2	1028.47	1.62374	44.0319	0	B16_Bulk_DBKO	1	H2-Db	0.113	0.337015	1304.21	0.133	0.571459	103.21	TRUE	TRUE	TRUE
High	SSYTFEQL	SSYTFEQL	2	1	1	Q6P1R3		0	5.47455e+07	0.001	0.05412	3.10348	2	974.446	-0.616606	57.2225	0	B16_Bulk_DBKO	1	H2-Kb	1.291	0.147236	10165.1	0.001	0.895735	3.09	TRUE	TRUE	TRUE
High	SRVTFVNF	SRVTFVNF	3	1	1	Q14204		0	5.7659e+07	0.001	0.06576	3.04865	2	969.515	0.21474	52.2448	0	B16_Bulk_DBKO	1	H2-Kb	15.283	0.037461	33338.2	0.914	0.380564	814.16	TRUE	FALSE	TRUE
High	STFVYNSm	STFVYNSM	28	2	2	P32456;Q6ZN66	M8(Oxidation)	0	639335600	0.001	0.06019	3.04466	2	964.409	1.37296	41.455	0	B16_Bulk_DBKO	1	H2-Kb	5.518	0.094157	18052.2	0.009	0.834469	6	TRUE	FALSE	TRUE
High	TNLQYRSL	TNLQYRSL	7	1	1	Q8IVL1		0	2.15954e+08	0.001	0.05367	3.03895	2	994.53	-1.81849	34.9624	0	B16_Bulk_DBKO	1	H2-Kb	12.502	0.040711	32186.2	0.016	0.734645	17.66	TRUE	FALSE	TRUE
High	SLSTFQQm	SLSTFQQM	27	12	12	P62736;Q562R1;Q9BYX7;P60709;P68032;P63261;P63267;P68133;Q6S8J3;A5A3E0;P0CG38;P0CG39	M8(Oxidation)	0	1.6068e+08	0.001	0.04447	2.97868	2	957.435	0.862829	38.562	0	B16_Bulk_DBKO	1	H2-Kb	11.963	0.050195	29047.3	0.415	0.432489	464.21	TRUE	FALSE	TRUE
High	AVYQFGSAL	AVYQFGSAL	2	1	1	Q86WK9		0	5.81055e+07	0.001	0.06643	2.96769	2	955.487	-1.53457	62.3569	0	B16_Bulk_DBKO	1	H2-Kb	0.768	0.200752	5696.95	0.024	0.773775	11.56	TRUE	TRUE	TRUE
High	AIITGFRNV	AIITGFRNV	3	1	1	O60566		0	1.23517e+08	0.001	0.0598	2.9582	2	990.573	-0.343029	47.5647	0	B16_Bulk_DBKO	1	H2-Kb	4.849	0.102566	16482.2	0.325	0.50912	202.6	TRUE	FALSE	TRUE
High	ATFPFAmL	ATFPFAML	17	1	1	P31641	M7(Oxidation)	0	1.71998e+08	0.001	0.07318	2.93569	2	913.449	-0.0856452	78.4183	0	B16_Bulk_DBKO	1	H2-Kb	9.092	0.060638	25943.8	0.004	0.869612	4.1	TRUE	FALSE	TRUE
High	SGLTYIKI	SGLTYIKI	2	1	1	Q9NR09		0	3.15263e+07	0.001	0.06469	2.90614	2	894.53	0.0752511	52.1945	0	B16_Bulk_DBKO	1	H2-Kb	7.409	0.078403	21407	0.201	0.524524	171.49	TRUE	FALSE	TRUE
High	IVELFRNL	IVELFRNL	6	1	1	P40763		0	49589548	0.001	0.06609	2.89743	2	1003.59	0.80273	63.2027	0	B16_Bulk_DBKO	1	H2-Kb	31.694	0.027484	37138.4	0.039	0.715984	21.61	TRUE	FALSE	TRUE
High	VIFGFLNm	VIFGFLNM	26	1	1	Q16563	M8(Oxidation)	0	6.02174e+07	0.001	0.06802	2.89732	2	956.491	-0.107622	81.2409	0	B16_Bulk_DBKO	1	H2-Kb	10.261	0.060073	26102.9	0.008	0.853236	4.89	TRUE	FALSE	TRUE
High	AIFNFQSL	AIFNFQSL	6	1	1	Q8TBQ9		0	664889609	0.001	0.06317	2.88371	2	939.493	-0.416937	79.0235	0	B16_Bulk_DBKO	1	H2-Kb	0.745	0.241287	3674.26	0.003	0.856219	4.74	TRUE	TRUE	TRUE
High	ITFIFKSL	ITFIFKSL	9	1	1	P42345		0	2.02716e+08	0.001	0.07063	2.87461	2	968.581	-0.358198	68.4465	0	B16_Bulk_DBKO	1	H2-Kb	11.091	0.065317	24663.1	0.002	0.889586	3.3	TRUE	FALSE	TRUE
High	ATQVYPKL	ATQVYPKL	6	1	1	Q9NXR7		0	8.88901e+08	0.001	0.04081	2.84779	2	919.524	-0.602246	36.7665	0	B16_Bulk_DBKO	1	H2-Kb	25.444	0.023542	38756.7	0.1	0.530473	160.8	TRUE	FALSE	TRUE
High	YQFVYQNL	YQFVYQNL	2	1	1	Q8TCY9		0	2.43746e+07	0.001	0.07465	2.8379	2	1074.53	1.32316	65.9645	0	B16_Bulk_DBKO	1	H2-Kb	2.441	0.140112	10979.6	0.018	0.785281	10.21	TRUE	FALSE	TRUE
High	SILSFISL	SILSFISL	2	1	2	Q8TCU3;Q13433		0	5.50903e+06	0.001	0.05958	2.83566	2	879.519	0.660972	93.3332	0	B16_Bulk_DBKO	1	H2-Kb	4.851	0.095412	17808.7	0.007	0.819545	7.05	TRUE	FALSE	TRUE
High	KVTTFAQL	KVTTFAQL	3	1	1	Q9BYV8		0	3.61999e+07	0.001	0.05148	2.80386	2	907.524	-0.553973	41.263	0	B16_Bulk_DBKO	1	H2-Kb	23.545	0.033629	34749.5	0.038	0.692981	27.71	TRUE	FALSE	TRUE
High	TNISFTNm	TNISFTNM	19	1	1	Q9Y3B1	M8(Oxidation)	0	166045203	0.001	0.0579	2.8013	2	943.419	-0.00359199	46.001	0	B16_Bulk_DBKO	1	H2-Kb	6.411	0.07696	21743.9	0.016	0.781156	10.67	TRUE	FALSE	TRUE
High	TILEFAQL	TILEFAQL	9	1	1	Q8NBZ7		0	5.40391e+07	0.001	0.06274	2.78651	2	934.524	-0.968586	79.8452	0	B16_Bulk_DBKO	1	H2-Kb	10.047	0.050752	28872.7	0.006	0.814015	7.48	TRUE	FALSE	TRUE
High	KAFTYINL	KAFTYINL	11	1	1	P02786		0	1.50199e+09	0.001	0.07397	2.77969	2	969.541	0.66209	54.9877	0	B16_Bulk_DBKO	1	H2-Kb	3.973	0.111633	14942	0.003	0.883968	3.51	TRUE	FALSE	TRUE
High	SQFQFSAQL	SQFQFSAQL	1	1	1	O15516		0	9.54944e+06	0.001	0.06027	2.76538	2	1055.52	0.23253	65.5172	0	B16_Bulk_DBKO	1	H2-Kb	0.135	0.343153	1220.41	0.013	0.802725	8.45	TRUE	TRUE	TRUE
High	ATYTFLQQL	ATYTFLQQL	2	1	1	P51570		0	4.56227e+08	0.001	0.0693	2.74631	2	1084.57	0.401378	71.0804	0	B16_Bulk_DBKO	1	H2-Kb	0.57	0.192647	6219.1	0.003	0.844361	5.39	TRUE	TRUE	TRUE
High	VILSFRSL	VILSFRSL	10	1	1	Q9Y2A7		0	1.12724e+09	0.001	0.05952	2.74176	2	934.572	-0.198297	59.5841	0	B16_Bulk_DBKO	1	H2-Kb	12.831	0.059708	26206.2	0.004	0.861145	4.49	TRUE	FALSE	TRUE
High	AAYEFTTL	AAYEFTTL	3	1	1	Q9Y295		0	180060687	0.001	0.06815	2.73847	2	915.446	0.330173	62.3495	0	B16_Bulk_DBKO	1	H2-Kb	0.83	0.172615	7724.27	0.002	0.874482	3.89	TRUE	TRUE	TRUE
High	TAYLFSRF	TAYLFSRF	2	1	1	O43592		0	1.46897e+07	0.001	0.04629	2.73166	2	1004.52	-0.197418	58.1206	0	B16_Bulk_DBKO	1	H2-Kb	5.134	0.089655	18953.3	0.018	0.795848	9.11	TRUE	FALSE	TRUE
High	VNVRFTGV	VNVRFTGV	3	2	2	Q8N5J2;Q8NBR6		0	1.61305e+08	0.001	0.05292	2.73007	2	891.505	0.166097	41.7134	0	B16_Bulk_DBKO	1	H2-Kb	30.192	0.037113	33463.9	0.038	0.771122	11.9	TRUE	FALSE	TRUE
High	VRVFFSGL	VRVFFSGL	3	1	1	Q8IXT5		0	3.36425e+07	0.001	0.07332	2.7277	2	924.531	0.316746	60.8915	0	B16_Bulk_DBKO	1	H2-Kb	43.294	0.027639	37076.2	0.294	0.636554	51.03	TRUE	FALSE	TRUE
High	SLIELFESF	SLIELFESF	1	1	1	Q00610		0	0	0.001	0.05845	2.72522	2	1084.56	-0.63047	103.007	0	B16_Bulk_DBKO	1	H2-Kb	0.434	0.248574	3395.69	0.349	0.454254	366.81	TRUE	TRUE	TRUE
High	VITEFARI	VITEFARI	1	1	1	Q9NXH9		0	9.62418e+07	0.001	0.07323	2.71192	2	948.551	0.10321	50.8899	0	B16_Bulk_DBKO	1	H2-Kb	29.895	0.033898	34648.5	0.087	0.676509	33.12	TRUE	FALSE	TRUE
High	IAYAFFHL	IAYAFFHL	6	2	2	Q8TDW4;Q9NRC1		0	190193579	0.001	0.06072	2.70121	2	981.52	0.230778	71.8813	0	B16_Bulk_DBKO	1	H2-Kb	2.164	0.188769	6485.6	0.002	0.930487	2.12	TRUE	FALSE	TRUE
High	VGITYQHI	VGITYQHI	6	1	1	Q9UBQ5		0	3.01112e+08	0.001	0.0466	2.69313	2	930.504	-0.503476	39.9107	0	B16_Bulk_DBKO	1	H2-Kb	4.207	0.106327	15825	0.059	0.665463	37.32	TRUE	FALSE	TRUE
High	IIALFHLL	IIALFHLL	7	1	1	P61619		0	1.01114e+08	0.001	0.07346	2.6692	2	939.603	-0.123109	81.5341	0	B16_Bulk_DBKO	1	H2-Kb	14.257	0.056226	27212.3	0.034	0.738416	16.95	TRUE	FALSE	TRUE
High	KILVFVAV	KILVFVAV	2	1	1	Q9P0N9		0	32662524	0.001	0.04298	2.66578	2	888.592	-0.0325195	64.406	0	B16_Bulk_DBKO	1	H2-Kb	23.67	0.045055	30708.5	0.293	0.535781	151.83	TRUE	FALSE	TRUE
High	VIVRFLTV	VIVRFLTV	25	1	1	P62244		0	4.4788e+09	0.001	0.07399	2.66008	2	946.61	1.20895	62.4818	0	B16_Bulk_DBKO	1	H2-Kb	19.875	0.058956	26420.3	0.037	0.724814	19.64	TRUE	FALSE	TRUE
High	VGKFLLGSL	VGKFLLGSL	34	1	1	O60542		0	16851620949	0.001	0.06325	2.65017	2	933.577	-0.0669574	69.1971	0	B16_Bulk_DBKO	1	H2-Kb	8.229	0.06844	23843.6	1.776	0.3482	1155.55	TRUE	FALSE	TRUE
High	SIImVTNL	SIIMVTNL	4	1	1	P28827	M4(Oxidation)	0	8.41432e+06	0.001	0.06502	2.63213	2	906.497	0.652634	64.0287	0	B16_Bulk_DBKO	1	H2-Kb	5.413	0.097596	17392.8	0.059	0.669891	35.58	TRUE	FALSE	TRUE
High	TNYIFDSL	TNYIFDSL	3	1	1	Q8TC07		0	4.18667e+07	0.001	0.06859	2.6312	2	972.467	0.0848256	72.7962	0	B16_Bulk_DBKO	1	H2-Kb	4.593	0.093142	18251.5	0.011	0.81018	7.8	TRUE	FALSE	TRUE
High	KEFEFSQL	KEFEFSQL	2	1	1	Q9Y5M8		0	3.28788e+07	0.001	0.04348	2.62726	2	1027.51	-0.438437	52.2636	0	B16_Bulk_DBKO	1	H2-Kb	7.288	0.045984	30401.3	0.273	0.46492	326.83	TRUE	FALSE	TRUE
High	INLNYKDL	INLNYKDL	1	1	1	P43307		0	1.16492e+07	0.001	0.0443	2.62212	2	992.541	0.0342495	50.115	0	B16_Bulk_DBKO	1	H2-Kb	14.393	0.050518	28945.9	0.128	0.639666	49.34	TRUE	FALSE	TRUE
High	TAYEFAKL	TAYEFAKL	3	1	1	Q8NBQ5		0	1.40904e+08	0.001	0.03976	2.6144	2	942.493	0.204173	47.3275	0	B16_Bulk_DBKO	1	H2-Kb	4.315	0.086675	19574.3	0.001	0.892879	3.19	TRUE	FALSE	TRUE
High	VALKFSQI	VALKFSQI	2	1	1	Q15361		0	2.34277e+07	0.001	0.04726	2.60396	2	905.546	0.334236	49.95	0	B16_Bulk_DBKO	1	H2-Kb	4.528	0.103872	16250.9	0.023	0.750014	14.95	TRUE	FALSE	TRUE
High	SSFSHYSGL	SSFSHYSGL	2	1	1	Q8NC51		0	1.34217e+07	0.001	0.06715	2.59739	2	984.442	-0.0264764	37.6075	0	B16_Bulk_DBKO	1	H2-Kb	0.43	0.264809	2848.66	0.004	0.898603	3	TRUE	TRUE	TRUE
High	SGFVFTRL	SGFVFTRL	3	1	1	Q14527		0	3.8943e+08	0.001	0.07556	2.59443	2	926.509	-0.948485	56.7697	0	B16_Bulk_DBKO	1	H2-Kb	2.867	0.12275	13248.6	0.001	0.893806	3.16	TRUE	FALSE	TRUE
High	SAFSFRTL	SAFSFRTL	5	1	1	Q6PIJ6		0	3.02821e+08	0.001	0.05224	2.5939	2	928.489	-0.23624	52.4987	0	B16_Bulk_DBKO	1	H2-Kb	0.917	0.199046	5803.08	0.002	0.8775	3.76	TRUE	TRUE	TRUE
High	VmYKFLTV	VMYKFLTV	16	1	1	P51636	M2(Oxidation)	0	1.57248e+09	0.001	0.04342	2.58064	2	1016.55	-2.08744	55.7935	0	B16_Bulk_DBKO	1	H2-Kb	6.113	0.119623	13704.6	0.007	0.851236	5	TRUE	FALSE	TRUE
High	SAYEVIKL	SAYEVIKL	2	2	2	P00338;P07195		0	1.52653e+08	0.001	0.05353	2.5758	2	922.524	-0.176412	50.6385	0	B16_Bulk_DBKO	1	H2-Kb	3.217	0.07506	22195.5	0.02	0.635537	51.59	TRUE	FALSE	TRUE
High	SALVFTRL	SALVFTRL	8	1	1	Q8WWB7		0	6.39494e+08	0.001	0.07099	2.57494	2	906.541	-0.283928	55.0055	0	B16_Bulk_DBKO	1	H2-Kb	1.693	0.150707	9790.44	0.003	0.857392	4.68	TRUE	TRUE	TRUE
High	LVAIFTHL	LVAIFTHL	4	1	1	Q14204		0	4.41007e+07	0.001	0.07079	2.57432	2	913.551	0.182271	64.5587	0	B16_Bulk_DBKO	1	H2-Kb	17.658	0.043132	31354.1	0.041	0.700479	25.55	TRUE	FALSE	TRUE
High	VNVRFSTIV	VNVRFSTIV	2	1	1	P28562		0	1.93499e+07	0.001	0.06206	2.55896	2	1034.6	0.531427	52.9595	0	B16_Bulk_DBKO	1	H2-Kb	5.507	0.117185	14070.9	0.24	0.616674	63.28	TRUE	FALSE	TRUE
High	RSYLFLGGI	RSYLFLGGI	3	1	1	P55061		0	1.57074e+08	0.001	0.04894	2.55435	2	1025.58	-0.7872	67.1497	0	B16_Bulk_DBKO	1	H2-Kb	5.164	0.154945	9351.65	0.258	0.731706	18.23	TRUE	FALSE	TRUE
High	ITYGQFAQL	ITYGQFAQL	1	1	1	P19174		0	2.15984e+07	0.001	0.06167	2.54782	2	1040.54	0.149984	66.1521	0	B16_Bulk_DBKO	1	H2-Kb	2.619	0.116983	14101.7	0.007	0.855294	4.79	TRUE	FALSE	TRUE
High	SSFSRVTNF	SSFSRVTNF	1	1	1	Q9HA65		0	2.91742e+06	0.001	0.06133	2.53635	2	1044.51	0.107827	41.2808	0	B16_Bulk_DBKO	1	H2-Kb	0.52	0.22699	4288.95	0.029	0.7555	14.09	TRUE	TRUE	TRUE
High	TALAFRTL	TALAFRTL	3	1	1	Q96L34		0	2.23174e+07	0.001	0.04124	2.52744	2	892.525	-0.191992	48.7863	0	B16_Bulk_DBKO	1	H2-Kb	2.853	0.125511	12858.7	0.03	0.734348	17.71	TRUE	FALSE	TRUE
High	SNYNFEKPF	SNYNFEKPF	1	1	1	P62826		0	6.05074e+06	0.001	0.05992	2.52743	2	1145.53	0.479864	49.7167	0	B16_Bulk_DBKO	1	H2-Kb	4.578	0.104534	16135	0.098	0.727239	19.13	TRUE	FALSE	TRUE
High	SIYDAFPKV	SIYDAFPKV	2	1	1	Q9UPN3		0	34611827	0.001	0.0517	2.52595	2	1039.55	-0.318865	61.2453	0	B16_Bulk_DBKO	1	H2-Kb	5.971	0.07043	23335.7	0.025	0.707574	23.66	TRUE	FALSE	TRUE
High	KTFHFAGV	KTFHFAGV	1	1	1	O14802		0	6.50721e+06	0.001	0.04272	2.52029	2	906.483	-0.39116	34.3199	0	B16_Bulk_DBKO	1	H2-Kb	24.408	0.044892	30762.7	0.034	0.821499	6.9	TRUE	FALSE	TRUE
High	LVYKFmNL	LVYKFMNL	11	1	1	Q5VYK3	M6(Oxidation)	0	6.30536e+07	0.001	0.04147	2.5123	2	1043.56	-0.196059	54.5964	0	B16_Bulk_DBKO	1	H2-Kb	15.251	0.054394	27757.1	0.001	0.909312	2.67	TRUE	FALSE	TRUE
High	SAVIFRTL	SAVIFRTL	7	1	1	Q9HAU5		0	3.08046e+08	0.001	0.06407	2.48569	2	906.541	0.389347	51.916	0	B16_Bulk_DBKO	1	H2-Kb	1.511	0.161815	8681.73	0.013	0.746498	15.53	TRUE	TRUE	TRUE
High	SVYNKTQTF	SVYNKTQTF	1	1	1	Q5T6F2		0	3.89036e+06	0.001	0.03845	2.48186	2	1087.54	1.27736	29.729	0	B16_Bulk_DBKO	1	H2-Kb	0.882	0.136285	11443.8	0.078	0.558254	119.06	TRUE	TRUE	TRUE
High	VAFAYKNV	VAFAYKNV	7	1	1	Q9UNL2		0	210013576	0.001	0.07189	2.46547	2	911.498	-0.244307	39.0501	0	B16_Bulk_DBKO	1	H2-Kb	16.928	0.061663	25657.7	0.015	0.829078	6.36	TRUE	FALSE	TRUE
High	NSFRYNGL	NSFRYNGL	3	1	1	P46779		0	2.63331e+08	0.001	0.05739	2.46092	2	970.475	0.981911	38.3333	0	B16_Bulk_DBKO	1	H2-Kb	20.532	0.043802	31127.6	0.026	0.797061	8.99	TRUE	FALSE	TRUE
High	KALEFATL	KALEFATL	2	1	1	Q8TF17		0	4.26768e+07	0.001	0.05337	2.46009	2	892.514	-0.124134	50.7873	0	B16_Bulk_DBKO	1	H2-Kb	1.585	0.153048	9545.58	0.009	0.796793	9.01	TRUE	TRUE	TRUE
High	VNDIFERI	VNDIFERI	3	14	14	P33778;P62807;P58876;Q93079;P06899;O60814;Q99880;Q99879;Q99877;P23527;Q16778;Q5QNW6;Q8N257;P57053		0	198473798	0.001	0.04742	2.45872	2	1005.54	0.367428	53.9367	0	B16_Bulk_DBKO	1	H2-Kb	19.049	0.031689	35486.6	0.779	0.355951	1062.59	TRUE	FALSE	TRUE
High	VNNEFEKL	VNNEFEKL	5	1	1	Q92621		0	7.19526e+07	0.001	0.04725	2.45794	2	992.505	-0.0342509	37.0268	0	B16_Bulk_DBKO	1	H2-Kb	21.624	0.0256	37903.2	0.085	0.532011	158.15	TRUE	FALSE	TRUE
High	SVVDLTCRL	SVVDLTCRL	4	2	2	O14556;P04406		0	2.16439e+07	0.001	0.06821	2.45419	2	1005.54	-0.313255	57.9781	0	B16_Bulk_DBKO	1	H2-Kb	3.535	0.095211	17847.5	0.405	0.463253	332.78	TRUE	FALSE	TRUE
High	ANVDFSHL	ANVDFSHL	2	1	1	Q9UPG8		0	1.48717e+07	0.001	0.04553	2.45212	2	902.433	-4.25894	45.2969	0	B16_Bulk_DBKO	1	H2-Kb	9.491	0.055334	27476.2	0.029	0.711484	22.68	TRUE	FALSE	TRUE
High	IAYEFVEm	IAYEFVEM	7	1	1	P00813	M8(Oxidation)	0	1.79397e+07	0.001	0.05738	2.44448	2	1017.46	-0.161161	57.5747	0	B16_Bulk_DBKO	1	H2-Kb	1.46	0.167533	8160.89	0.004	0.84808	5.17	TRUE	TRUE	TRUE
High	IWIRVASL	IWIRVASL	5	1	1	Q6TFL4		0	2.60051e+08	0.001	0.0734	2.43929	2	957.587	-0.829651	62.7947	0	B16_Bulk_DBKO	1	H2-Kb	21.035	0.050675	28896.8	0.14	0.621158	60.28	TRUE	FALSE	TRUE
High	VSQYYPKL	VSQYYPKL	2	1	1	Q5SSJ5		0	4.83705e+09	0.001	0.05264	2.43303	2	997.535	-0.362485	41.8196	0	B16_Bulk_DBKO	1	H2-Kb	18.141	0.033787	34690.1	0.015	0.764047	12.85	TRUE	FALSE	TRUE
High	TQYTFSSI	TQYTFSSI	4	1	1	Q08945		0	1.71056e+08	0.001	0.06563	2.43014	2	946.452	-0.0693277	56.0572	0	B16_Bulk_DBKO	1	H2-Kb	3.661	0.122937	13221.9	0.022	0.782729	10.49	TRUE	FALSE	TRUE
High	YTFVYRVL	YTFVYRVL	2	1	1	Q16825		0	1.9077e+07	0.001	0.05767	2.427	2	1060.58	-0.386939	61.552	0	B16_Bulk_DBKO	1	H2-Kb	6.303	0.113677	14615.2	0.029	0.786837	10.04	TRUE	FALSE	TRUE
High	SVITVKNL	SVITVKNL	1	1	1	Q9UKY4		0	1.01508e+07	0.001	0.0735	2.42656	2	873.541	0.583663	40.863	0	B16_Bulk_DBKO	1	H2-Kb	13.546	0.040399	32295.1	0.091	0.529282	162.89	TRUE	FALSE	TRUE
High	TGYNFQRV	TGYNFQRV	4	1	1	O43660		0	137541540	0.001	0.04335	2.42255	2	984.487	-2.40529	35.1072	0	B16_Bulk_DBKO	1	H2-Kb	3.757	0.111718	14928.3	0.012	0.765331	12.67	TRUE	FALSE	TRUE
High	YAYLYIRm	YAYLYIRM	3	1	1	O75643	M8(Oxidation)	0	2.77063e+07	0.001	0.05648	2.4151	2	1108.55	-1.97143	53.0707	0	B16_Bulk_DBKO	1	H2-Kb	3.085	0.146725	10221.5	0.016	0.803454	8.39	TRUE	FALSE	TRUE
High	VGYRYETL	VGYRYETL	5	1	1	Q01433		0	466012150	0.001	0.05981	2.41253	2	1000.51	0.0939462	38.9391	0	B16_Bulk_DBKO	1	H2-Kb	3.253	0.117297	14053.8	0.004	0.845779	5.3	TRUE	FALSE	TRUE
High	VNYIKTSEV	VNYIKTSEV	1	1	1	Q9NPA0		0	5.15445e+06	0.001	0.07327	2.41092	2	1052.56	-1.71857	35.0286	0	B16_Bulk_DBKO	1	H2-Kb	2.76	0.128835	12404.5	0.064	0.685145	30.16	TRUE	FALSE	TRUE
High	VAYKFPEL	VAYKFPEL	7	1	1	Q8IWV8		0	5.52093e+08	0.001	0.07096	2.39095	2	966.529	-0.0669984	57.461	0	B16_Bulk_DBKO	1	H2-Kb	1.587	0.14005	10987	0.001	0.886454	3.42	TRUE	TRUE	TRUE
High	SmYVPGKL	SMYVPGKL	13	1	1	Q99471	M2(Oxidation)	0	3.51007e+08	0.001	0.0589	2.38155	2	910.468	-2.99781	35.1102	0	B16_Bulk_DBKO	1	H2-Kb	7.733	0.067644	24049.9	0.115	0.61282	65.97	TRUE	FALSE	TRUE
High	SALFFHYL	SALFFHYL	3	1	1	Q8IWV8		0	5.74242e+07	0.001	0.05807	2.37487	2	997.514	-0.0547162	68.8469	0	B16_Bulk_DBKO	1	H2-Kb	0.474	0.29816	1985.75	0.006	0.852266	4.95	TRUE	TRUE	TRUE
High	LNYKFPGL	LNYKFPGL	7	1	1	Q96MT3		0	4.84855e+08	0.001	0.07495	2.36975	2	951.53	-0.222432	59.1261	0	B16_Bulk_DBKO	1	H2-Kb	22.984	0.038354	33017.6	0.002	0.881807	3.59	TRUE	FALSE	TRUE
High	KTYETASL	KTYETASL	1	1	1	O75027		0	2.52495e+06	0.001	0.05259	2.36928	2	912.468	0.224184	26.4156	0	B16_Bulk_DBKO	1	H2-Kb	13.395	0.042365	31615.4	0.037	0.67802	32.58	TRUE	FALSE	TRUE
High	RQYmFSSL	RQYMFSSL	14	1	1	P13010	M4(Oxidation)	0	284364795	0.001	0.07273	2.36062	2	1047.49	-1.38015	41.1229	0	B16_Bulk_DBKO	1	H2-Kb	1.943	0.156314	9214.15	0.016	0.816028	7.32	TRUE	TRUE	TRUE
High	LIYKFLNV	LIYKFLNV	8	1	1	O14980		0	5.71538e+08	0.001	0.06448	2.35343	2	1009.61	0.210642	64.2557	0	B16_Bulk_DBKO	1	H2-Kb	29.667	0.042287	31642.1	0.016	0.816162	7.31	TRUE	FALSE	TRUE
High	TQYIFTEKL	TQYIFTEKL	1	1	1	Q96HR8		0	8.8289e+06	0.001	0.05027	2.35323	2	1142.61	0.487927	54.5248	0	B16_Bulk_DBKO	1	H2-Kb	0.286	0.249844	3349.35	0.04	0.68057	31.7	TRUE	TRUE	TRUE
High	VALIYRLL	VALIYRLL	2	1	1	Q9UBU6		0	2.65124e+07	0.001	0.05703	2.34965	2	960.624	-0.412726	70.1123	0	B16_Bulk_DBKO	1	H2-Kb	5.715	0.100271	16896.6	0.023	0.807458	8.03	TRUE	FALSE	TRUE
High	ANFSFRNTL	ANFSFRNTL	2	1	1	P14679		0	2.91725e+07	0.001	0.04649	2.32886	2	1069.54	-0.259338	49.0767	0	B16_Bulk_DBKO	1	H2-Kb	0.517	0.215714	4845.48	0.012	0.805542	8.2	TRUE	TRUE	TRUE
High	VSYQFPKL	VSYQFPKL	5	1	1	P78524		0	1.41303e+08	0.001	0.05634	2.31865	2	981.541	0.716179	55.569	0	B16_Bulk_DBKO	1	H2-Kb	3.682	0.092428	18393	0.001	0.914119	2.53	TRUE	FALSE	TRUE
High	SGPTYIKL	SGPTYIKL	3	1	1	Q7Z695		0	2.15928e+08	0.001	0.07167	2.31288	2	878.498	0.064063	43.1174	0	B16_Bulk_DBKO	1	H2-Kb	3.231	0.088943	19099.8	0.032	0.633637	52.67	TRUE	FALSE	TRUE
High	STFSFRNAL	STFSFRNAL	2	1	1	P40126		0	1.12894e+08	0.001	0.0632	2.30657	2	1042.53	0.353678	51.7287	0	B16_Bulk_DBKO	1	H2-Kb	0.462	0.253387	3223.39	0.016	0.820689	6.96	TRUE	TRUE	TRUE
High	VGPRYTNL	VGPRYTNL	13	1	1	P28482		0	3.18856e+10	0.001	0.04764	2.29716	2	919.5	0.397242	33.1214	0	B16_Bulk_DBKO	1	H2-Kb	4.232	0.083122	20341.5	0.011	0.766649	12.49	TRUE	FALSE	TRUE
High	VSYLFSHV	VSYLFSHV	8	3	3	P60891;P11908;P21108		0	4.12683e+08	0.001	0.03924	2.28295	2	951.497	3.52228	51.7706	0	B16_Bulk_DBKO	1	H2-Kb	4.651	0.130067	12240.2	0.001	0.929957	2.13	TRUE	FALSE	TRUE
High	KVLHFYNV	KVLHFYNV	3	1	1	P53992		0	27089619	0.001	0.05074	2.28055	2	1019.57	0.665407	38.5416	0	B16_Bulk_DBKO	1	H2-Kb	20.241	0.052961	28190.8	0.071	0.704064	24.58	TRUE	FALSE	TRUE
High	NVWRFPYI	NVWRFPYI	7	15	15	P31645;P48066;P48065;Q9NSD5;Q9UN76;Q9H2J7;Q695T7;Q9NP91;P30531;P23975;Q01959;Q9Y345;P31641;P48029;P48067		0	5.17663e+08	0.001	0.06105	2.28012	2	1094.58	0.299211	72.7321	0	B16_Bulk_DBKO	1	H2-Kb	15.781	0.068325	23873.3	0.282	0.586849	87.37	TRUE	FALSE	TRUE
High	SGYKFFSL	SGYKFFSL	4	1	1	Q9Y4P8		0	1.78526e+09	0.001	0.06174	2.27918	2	948.481	-1.97352	61.3817	0	B16_Bulk_DBKO	1	H2-Kb	2.565	0.132696	11896.9	0.003	0.873285	3.94	TRUE	FALSE	TRUE
High	SVYPFTLI	SVYPFTLI	1	1	1	Q96H78		0	21392766	0.001	0.05527	2.26639	2	939.518	-0.150166	85.4871	0	B16_Bulk_DBKO	1	H2-Kb	5.89	0.08446	20049.1	0.003	0.847545	5.2	TRUE	FALSE	TRUE
High	ISPRFDVQL	ISPRFDVQL	9	1	1	P62244		0	1.59274e+09	0.001	0.06486	2.26186	2	1074.59	0.0135679	57.8604	0	B16_Bulk_DBKO	1	H2-Kb	0.305	0.231964	4064.23	0.06	0.653707	42.39	TRUE	TRUE	TRUE
High	SSPKFSEI	SSPKFSEI	6	2	2	Q9Y484;Q14008		0	4440938283	0.001	0.06112	2.25482	2	894.456	-0.327353	34.8989	0	B16_Bulk_DBKO	1	H2-Kb	1.395	0.142879	10655.8	0.053	0.620333	60.82	TRUE	TRUE	TRUE
High	KALSYASL	KALSYASL	2	1	1	Q6R327		0	1.08341e+07	0.001	0.05689	2.25458	2	852.482	-0.405835	38.1531	0	B16_Bulk_DBKO	1	H2-Kb	3.567	0.109646	15266.8	0.025	0.777586	11.09	TRUE	FALSE	TRUE
High	VSYPFTII	VSYPFTII	1	1	1	P00156		0	21392766	0.001	0.06246	2.25209	2	939.518	-0.280095	85.6779	0	B16_Bulk_DBKO	1	H2-Kb	4.673	0.110874	15065.2	0.008	0.832861	6.1	TRUE	FALSE	TRUE
High	ISLEFRNL	ISLEFRNL	6	1	1	P37268		0	4.20934e+08	0.001	0.05537	2.24763	2	991.558	0.394749	58.5132	0	B16_Bulk_DBKO	1	H2-Kb	8.093	0.076186	21926.8	0.002	0.896191	3.07	TRUE	FALSE	TRUE
High	NIFVFKEL	NIFVFKEL	3	2	2	Q8TEU7;Q9Y4G8		0	3.26191e+07	0.001	0.0742	2.24493	2	1009.57	0.687414	66.9517	0	B16_Bulk_DBKO	1	H2-Kb	16.996	0.048932	29446.9	0.035	0.703543	24.72	TRUE	FALSE	TRUE
High	QIYDIFQKL	QIYDIFQKL	2	1	1	P60842		0	49315386	0.001	0.05511	2.2205	2	1167.64	0.14346	71.0383	0	B16_Bulk_DBKO	1	H2-Kb	5.758	0.04875	29505	0.012	0.684753	30.29	TRUE	FALSE	TRUE
High	VGYGHLSTL	VGYGHLSTL	2	1	1	O60583		0	103798679	0.001	0.04235	2.20449	2	946.501	2.1638	41.7118	0	B16_Bulk_DBKO	1	H2-Kb	0.365	0.25935	3021.98	0.013	0.787947	9.92	TRUE	TRUE	TRUE
High	IRANFENL	IRANFENL	2	1	1	Q14247		0	4.03819e+07	0.001	0.0563	2.20005	2	976.521	-0.434009	42.4801	0	B16_Bulk_DBKO	1	H2-Kb	10.829	0.064585	24859.2	0.92	0.38906	742.66	TRUE	FALSE	TRUE
High	SIYAREALI	SIYAREALI	1	1	1	Q14683		0	1.80815e+07	0.001	0.0568	2.19436	2	1035.58	-0.295378	48.0351	0	B16_Bulk_DBKO	1	H2-Kb	6.362	0.113012	14720.8	0.337	0.594664	80.29	TRUE	FALSE	TRUE
High	IGPRFSNL	IGPRFSNL	2	1	1	P46459		0	5.80673e+07	0.001	0.06903	2.18977	2	903.506	1.44741	44.0353	0	B16_Bulk_DBKO	1	H2-Kb	4.368	0.090606	18759.2	0.009	0.804433	8.3	TRUE	FALSE	TRUE
High	VNIKLNQL	VNIKLNQL	1	1	1	Q8N1G2		0	1.63695e+07	0.001	0.07396	2.18738	2	941.578	-0.274027	46.7587	0	B16_Bulk_DBKO	1	H2-Kb	7.424	0.047966	29756.3	0.042	0.599835	75.92	TRUE	FALSE	TRUE
High	IVWEFEQL	IVWEFEQL	8	1	1	P14373		0	1.26256e+08	0.001	0.07067	2.16495	2	1063.54	-1.00973	82.9512	0	B16_Bulk_DBKO	1	H2-Kb	9.896	0.051185	28737.8	0.013	0.756637	13.92	TRUE	FALSE	TRUE
High	TNYNFQYI	TNYNFQYI	4	1	1	Q86UL3		0	1.26454e+08	0.001	0.07423	2.16265	2	1062.49	0.0866276	62.9945	0	B16_Bulk_DBKO	1	H2-Kb	0.88	0.242653	3620.35	0.013	0.808154	7.97	TRUE	TRUE	TRUE
High	SVYTHSYL	SVYTHSYL	4	1	1	Q5MY95		0	1.75066e+08	0.001	0.05856	2.16252	2	969.468	0.0171546	36.7164	0	B16_Bulk_DBKO	1	H2-Kb	2.505	0.137652	11275.8	0.006	0.838489	5.74	TRUE	FALSE	TRUE
High	VNFGFSKF	VNFGFSKF	1	1	1	P49959		0	7.53188e+06	0.001	0.05024	2.16247	2	945.483	0.103111	56.5279	0	B16_Bulk_DBKO	1	H2-Kb	13.797	0.045258	30641.1	0.047	0.720811	20.51	TRUE	FALSE	TRUE
High	LILDYRNL	LILDYRNL	2	1	1	Q9HD23		0	2.90668e+07	0.001	0.0472	2.15575	2	1019.59	-0.373686	60.5956	0	B16_Bulk_DBKO	1	H2-Kb	38.37	0.025561	37919.2	0.045	0.72187	20.27	TRUE	FALSE	TRUE
High	TNVTFSKV	TNVTFSKV	2	1	1	Q5JTH9		0	1.6851e+07	0.001	0.06087	2.1537	2	895.488	-0.478691	31.7452	0	B16_Bulk_DBKO	1	H2-Kb	24.571	0.034705	34347.3	0.136	0.568057	107.07	TRUE	FALSE	TRUE
High	AQYSFDKL	AQYSFDKL	2	1	1	Q9P2D3		0	1.05994e+08	0.001	0.06398	2.14718	2	971.482	-1.23321	44.4218	0	B16_Bulk_DBKO	1	H2-Kb	2.621	0.104533	16135.1	0.074	0.631369	53.97	TRUE	FALSE	TRUE
High	SGYKFGVL	SGYKFGVL	6	1	1	P29084		0	7.77409e+08	0.001	0.04709	2.14694	2	870.472	-0.396393	50.192	0	B16_Bulk_DBKO	1	H2-Kb	4.403	0.102637	16469.5	0.015	0.809608	7.85	TRUE	FALSE	TRUE
High	VNLTFRTV	VNLTFRTV	1	1	1	Q96Q83		0	7.35115e+06	0.001	0.0628	2.1454	2	949.546	-0.861853	47.6455	0	B16_Bulk_DBKO	1	H2-Kb	11.754	0.067849	23996.6	0.018	0.786371	10.09	TRUE	FALSE	TRUE
High	AQQSYERL	AQQSYERL	2	1	1	Q5T0N5		0	2.85747e+07	0.001	0.05942	2.13782	2	994.495	0.025698	24.6936	0	B16_Bulk_DBKO	1	H2-Kb	9.728	0.044997	30727.7	0.769	0.344094	1208.04	TRUE	FALSE	TRUE
High	VNVYYTTm	VNVYYTTM	5	1	1	Q9UKK6	M8(Oxidation)	0	6.47033e+06	0.001	0.07525	2.1364	2	1006.45	-0.750226	41.9879	0	B16_Bulk_DBKO	1	H2-Kb	10.264	0.068568	23810.6	0.016	0.79894	8.81	TRUE	FALSE	TRUE
High	VILAFDVRI	VILAFDVRI	1	1	1	O60841		0	6966251	0.001	0.04384	2.13476	2	1045.64	0.163822	73.8042	0	B16_Bulk_DBKO	1	H2-Kb	4.89	0.112744	14763.5	0.403	0.560948	115.64	TRUE	FALSE	TRUE
High	KVFEYHNV	KVFEYHNV	9	1	1	Q92624		0	4.48377e+08	0.001	0.04164	2.13323	2	1035.53	2.09594	28.055	0	B16_Bulk_DBKO	1	H2-Kb	21.943	0.040961	32099.3	0.006	0.79846	8.85	TRUE	FALSE	TRUE
High	ISFEFRSL	ISFEFRSL	7	2	2	Q96MF6;Q9H8M1		0	4.74782e+08	0.001	0.0486	2.13299	2	998.531	0.0860737	62.4342	0	B16_Bulk_DBKO	1	H2-Kb	3.944	0.104647	16115.2	0.001	0.915657	2.49	TRUE	FALSE	TRUE
High	SAYLFKQGL	SAYLFKQGL	1	1	1	Q0P651		0	6.24381e+06	0.001	0.05414	2.12162	2	1026.56	-0.430889	49.3024	0	B16_Bulk_DBKO	1	H2-Kb	0.759	0.195113	6055.36	0.007	0.833056	6.09	TRUE	TRUE	TRUE
High	VAYLmQKL	VAYLMQKL	9	2	2	Q16828;Q99956	M5(Oxidation)	0	2.13724e+07	0.001	0.04892	2.1206	2	981.544	0.0035717	42.3679	0	B16_Bulk_DBKO	1	H2-Kb	4.295	0.09822	17275.8	0.008	0.772315	11.75	TRUE	FALSE	TRUE
High	KAVTFIDL	KAVTFIDL	2	1	1	Q9Y315		0	6.48539e+07	0.001	0.04486	2.1192	2	906.529	-0.553763	57.0201	0	B16_Bulk_DBKO	1	H2-Kb	3.951	0.109651	15265.9	0.241	0.54502	137.38	TRUE	FALSE	TRUE
High	IALRYVAL	IALRYVAL	1	1	1	P53618		0	87609287	0.001	0.05696	2.11559	2	918.577	0.248038	56.8115	0	B16_Bulk_DBKO	1	H2-Kb	3.321	0.139891	11005.9	0.012	0.829011	6.36	TRUE	FALSE	TRUE
High	AAYGFRNI	AAYGFRNI	2	1	1	Q9UHQ1		0	1.36779e+08	0.001	0.07429	2.10843	2	911.474	0.362212	40.4476	0	B16_Bulk_DBKO	1	H2-Kb	7.665	0.081297	20747.1	0.017	0.780375	10.76	TRUE	FALSE	TRUE
High	KNFAFLEF	KNFAFLEF	1	1	1	P26368		0	1.57955e+07	0.001	0.06254	2.10283	2	1015.52	-0.144293	70.1671	0	B16_Bulk_DBKO	1	H2-Kb	10.44	0.067217	24161.2	0.1	0.650837	43.72	TRUE	FALSE	TRUE
High	VTFIYQKL	VTFIYQKL	2	1	1	P0C7I6		0	1.86054e+07	0.001	0.07201	2.0966	2	1011.59	-0.766963	53.875	0	B16_Bulk_DBKO	1	H2-Kb	11.026	0.052233	28413.8	0.001	0.888881	3.33	TRUE	FALSE	TRUE
High	INFDFHQF	INFDFHQF	1	1	1	O15056		0	1.42316e+07	0.001	0.05328	2.0943	2	1067.49	0.355361	65.0739	0	B16_Bulk_DBKO	1	H2-Kb	6.808	0.05218	28430.1	0.033	0.708656	23.39	TRUE	FALSE	TRUE
High	VWIQVSRL	VWIQVSRL	2	1	1	Q8NFA0		0	3.31867e+07	0.001	0.06608	2.08664	2	1000.59	0.170338	56.7606	0	B16_Bulk_DBKO	1	H2-Kb	23.348	0.032361	35229.5	0.159	0.540806	143.79	TRUE	FALSE	TRUE
High	KSHAFSHV	KSHAFSHV	1	1	1	Q9NR12		0	2.76459e+06	0.001	0.07477	2.08081	2	912.469	0.494783	12.9623	0	B16_Bulk_DBKO	1	H2-Kb	10.869	0.064491	24884.5	0.122	0.623353	58.86	TRUE	FALSE	TRUE
High	VGPRYTQL	VGPRYTQL	3	1	1	P27361		0	2.91677e+08	0.001	0.07013	2.0785	2	933.515	0.0375868	34.345	0	B16_Bulk_DBKO	1	H2-Kb	3.306	0.08456	20027.4	0.013	0.718328	21.07	TRUE	FALSE	TRUE
High	VWYRVIQI	VWYRVIQI	3	2	2	O94973;O95782		0	2.74686e+07	0.001	0.07502	2.07687	2	1076.63	0.00777342	66.1026	0	B16_Bulk_DBKO	1	H2-Kb	21.738	0.039075	32761	0.173	0.550661	129.25	TRUE	FALSE	TRUE
High	TNYRFPSSL	TNYRFPSSL	2	1	1	Q9NTN3		0	1.2031e+07	0.001	0.04141	2.07065	2	1084.54	0.292075	48.8398	0	B16_Bulk_DBKO	1	H2-Kb	1.197	0.149498	9919.36	0.004	0.852215	4.95	TRUE	TRUE	TRUE
High	IWLAAVKL	IWLAAVKL	1	1	1	O94906		0	9.54079e+06	0.001	0.04329	2.0678	2	913.587	-0.043388	67.3802	0	B16_Bulk_DBKO	1	H2-Kb	34.722	0.026899	37374.2	0.635	0.421181	524.63	TRUE	FALSE	TRUE
High	TAVEFANHL	TAVEFANHL	2	1	1	Q9ULD5		0	1.12974e+07	0.001	0.06582	2.05814	2	1001.51	0.367874	44.3291	0	B16_Bulk_DBKO	1	H2-Kb	0.271	0.275514	2537.1	0.073	0.622837	59.19	TRUE	TRUE	TRUE
High	RNYQFDFL	RNYQFDFL	8	1	1	Q15459		0	1.59301e+09	0.001	0.06148	2.04841	2	1102.53	1.33996	61.9804	0	B16_Bulk_DBKO	1	H2-Kb	4.322	0.112028	14878.3	0.049	0.751456	14.72	TRUE	FALSE	TRUE
High	KNYEQPTI	KNYEQPTI	2	1	1	Q9NWH7		0	6.18404e+07	0.001	0.06006	2.04702	2	992.505	0.662357	29.6893	0	B16_Bulk_DBKO	1	H2-Kb	9.809	0.04617	30340.2	0.245	0.418307	541.2	TRUE	FALSE	TRUE
High	VAYIYKCV	VAYIYKCV	2	1	1	Q01518		0	6.61982e+06	0.001	0.05326	2.03427	2	958.506	-0.224318	45.8752	0	B16_Bulk_DBKO	1	H2-Kb	20.12	0.066347	24389.8	0.159	0.684421	30.4	TRUE	FALSE	TRUE
High	ATRSFPQL	ATRSFPQL	2	1	1	P20073		0	1.15085e+08	0.001	0.06424	2.03164	2	919.5	0.120852	39.8381	0	B16_Bulk_DBKO	1	H2-Kb	16.842	0.033557	34776.6	0.071	0.600762	75.16	TRUE	FALSE	TRUE
High	TAVTFLSRL	TAVTFLSRL	1	1	1	Q8NFP9		0	5.41734e+06	0.001	0.05497	2.02604	2	1007.59	0.459995	60.1576	0	B16_Bulk_DBKO	1	H2-Kb	0.569	0.246817	3460.86	0.015	0.779563	10.86	TRUE	TRUE	TRUE
High	QSVAFTKL	QSVAFTKL	2	1	1	Q96Q89		0	4.8334e+07	0.001	0.04301	2.02489	2	893.509	-0.124826	40.4312	0	B16_Bulk_DBKO	1	H2-Kb	12.483	0.044691	30829.6	0.056	0.624107	58.39	TRUE	FALSE	TRUE
High	QVFEFLIRL	QVFEFLIRL	2	1	1	Q8N3P4		0	1.04562e+07	0.001	0.05709	2.01351	2	1164.68	-0.37751	83.7146	0	B16_Bulk_DBKO	1	H2-Kb	2.592	0.086399	19632.9	0.007	0.786938	10.03	TRUE	FALSE	TRUE
High	KTFDFKGL	KTFDFKGL	1	1	1	P78524		0	1.4172e+07	0.001	0.07423	2.00826	2	955.525	-0.153354	42.5384	0	B16_Bulk_DBKO	1	H2-Kb	26.962	0.02458	38323.9	0.019	0.755893	14.03	TRUE	FALSE	TRUE
High	ISFKWAFL	ISFKWAFL	2	1	1	Q6P1K1		0	1.08453e+08	0.001	0.04953	1.98888	2	1011.57	-0.111339	79.3278	0	B16_Bulk_DBKO	1	H2-Kb	5.386	0.149344	9935.9	0.014	0.870916	4.04	TRUE	FALSE	TRUE
High	IALAFHLL	IALAFHLL	2	1	1	Q86TU7		0	1.9321e+07	0.001	0.05645	1.98519	2	897.555	-0.249321	73.1956	0	B16_Bulk_DBKO	1	H2-Kb	3.061	0.146179	10282	0.013	0.818323	7.14	TRUE	FALSE	TRUE
High	IITGFRNV	IITGFRNV	7	1	1	O60566		0	5.49555e+08	0.001	0.05465	1.98368	2	919.537	1.03592	41.5052	0	B16_Bulk_DBKO	1	H2-Kb	44	0.024331	38427.3	0.308	0.53181	158.49	TRUE	FALSE	TRUE
High	QVYTFTERm	QVYTFTERM	5	1	1	Q9H4F1	M9(Oxidation)	0	5.0894e+06	0.001	0.06608	1.98094	2	1190.55	0.0997519	38.3718	0	B16_Bulk_DBKO	1	H2-Kb	1.988	0.133861	11747.9	0.026	0.742198	16.27	TRUE	TRUE	TRUE
High	KQYSFEAL	KQYSFEAL	1	1	1	Q6P9F7		0	6.92182e+06	0.001	0.07304	1.97377	2	985.498	-0.807501	44.8341	0	B16_Bulk_DBKO	1	H2-Kb	2.278	0.112916	14736	0.044	0.702518	25	TRUE	FALSE	TRUE
High	SGYIYHKL	SGYIYHKL	6	1	1	Q92900		0	2.17215e+08	0.001	0.03816	1.97015	2	980.52	-0.0573576	26.995	0	B16_Bulk_DBKO	1	H2-Kb	3.301	0.094157	18052.2	0.002	0.842164	5.52	TRUE	FALSE	TRUE
High	TIYKFQGm	TIYKFQGM	7	1	1	Q9Y5Q8	M8(Oxidation)	0	9.29303e+06	0.001	0.06842	1.96174	2	1003.49	-0.0802375	36.879	0	B16_Bulk_DBKO	1	H2-Kb	19.375	0.036916	33535.3	0.005	0.834265	6.01	TRUE	FALSE	TRUE
High	VGYNPYSHL	VGYNPYSHL	1	1	1	Q969G3		0	1.66568e+07	0.001	0.07287	1.9596	2	1049.5	-0.841646	41.9197	0	B16_Bulk_DBKO	1	H2-Kb	0.884	0.165354	8355.58	0.008	0.828184	6.42	TRUE	TRUE	TRUE
High	IIYRFLTL	IIYRFLTL	2	1	1	Q96CN9		0	1.86569e+07	0.001	0.04599	1.9584	2	1038.63	-0.793965	70.0192	0	B16_Bulk_DBKO	1	H2-Kb	6.488	0.103198	16369.9	0.001	0.913934	2.54	TRUE	FALSE	TRUE
High	VGYLHEGL	VGYLHEGL	2	1	1	O75643		0	4.4853e+07	0.001	0.06758	1.95717	2	887.462	-0.0986729	40.6054	0	B16_Bulk_DBKO	1	H2-Kb	9.704	0.069222	23642.8	0.035	0.734152	17.75	TRUE	FALSE	TRUE
High	RNVESYTKL	RNVESYTKL	2	1	1	P04843		0	1.80647e+07	0.001	0.07547	1.95656	2	1109.59	-0.846761	27.0729	0	B16_Bulk_DBKO	1	H2-Kb	1.592	0.124827	12954.2	0.108	0.535594	152.14	TRUE	TRUE	TRUE
High	KTYTFDmV	KTYTFDMV	3	1	1	P52732	M7(Oxidation)	0	1.12694e+06	0.001	0.06165	1.95342	2	1020.47	-0.544776	40.4779	0	B16_Bulk_DBKO	1	H2-Kb	11.982	0.078254	21441.6	0.117	0.672217	34.69	TRUE	FALSE	TRUE
High	INYTNEKL	INYTNEKL	2	4	4	P35580;P35749;Q7Z406;P35579		0	1.30856e+07	0.001	0.05933	1.95132	2	994.52	-0.591552	33.2451	0	B16_Bulk_DBKO	1	H2-Kb	2.203	0.115207	14375.3	0.091	0.568944	106.05	TRUE	FALSE	TRUE
High	VVAEFGRI	VVAEFGRI	4	1	1	Q86X83		0	8.72341e+07	0.001	0.04504	1.95103	2	890.509	-0.244122	44.49	0	B16_Bulk_DBKO	1	H2-Kb	37.148	0.024881	38199.3	0.178	0.595199	79.83	TRUE	FALSE	TRUE
High	SGYIPARL	SGYIPARL	2	1	1	P53350		0	2.81327e+08	0.001	0.0547	1.93856	2	876.494	-0.26632	42.5747	0	B16_Bulk_DBKO	1	H2-Kb	6.76	0.063418	25175.1	0.029	0.689334	28.83	TRUE	FALSE	TRUE
High	FTFEYRYL	FTFEYRYL	2	1	1	O75175		0	2.7406e+07	0.001	0.03874	1.91868	2	1138.56	0.0166826	64.8286	0	B16_Bulk_DBKO	1	H2-Kb	3.885	0.131807	12011.9	0.009	0.828492	6.4	TRUE	FALSE	TRUE
High	ISARFVQL	ISARFVQL	3	3	3	Q7Z5Q1;Q8NE35;Q17RY0		0	1.73166e+08	0.001	0.07114	1.9181	2	933.551	-0.444759	50.3784	0	B16_Bulk_DBKO	1	H2-Kb	7.592	0.069408	23595.2	0.005	0.832757	6.11	TRUE	FALSE	TRUE
High	VWLEAARL	VWLEAARL	5	1	1	O94906		0	1.00539e+08	0.001	0.07316	1.91742	2	957.551	-0.444055	56.3094	0	B16_Bulk_DBKO	1	H2-Kb	33.1	0.02665	37475.1	0.261	0.542656	140.94	TRUE	FALSE	TRUE
High	SNIHYHTL	SNIHYHTL	3	1	1	Q13112		0	2.8706e+07	0.001	0.05512	1.91479	2	984.49	0.156896	22.0237	0	B16_Bulk_DBKO	1	H2-Kb	1.89	0.115645	14307.3	0.004	0.807858	8	TRUE	TRUE	TRUE
High	IVYTFmTHF	IVYTFMTHF	5	1	1	Q70CQ2	M6(Oxidation)	0	1.1368e+07	0.001	0.03824	1.90793	2	1174.56	-0.0596883	60.8104	0	B16_Bulk_DBKO	1	H2-Kb	1.79	0.13787	11249.2	0.009	0.824874	6.65	TRUE	TRUE	TRUE
High	VmYRVIQV	VMYRVIQV	8	1	1	P22415	M2(Oxidation)	0	1.33672e+08	0.001	0.04128	1.89111	2	1023.56	-3.58459	45.2437	0	B16_Bulk_DBKO	1	H2-Kb	13.884	0.06225	25495.2	0.07	0.678017	32.58	TRUE	FALSE	TRUE
High	KIFmFQLL	KIFMFQLL	10	1	1	Q07002	M4(Oxidation)	0	1.57312e+07	0.001	0.06029	1.89052	2	1055.6	0.0156254	74.0903	0	B16_Bulk_DBKO	1	H2-Kb	11.073	0.07994	21054	0.007	0.858819	4.61	TRUE	FALSE	TRUE
High	YGYHFPEL	YGYHFPEL	7	1	1	O00567		0	4.35307e+08	0.001	0.05606	1.88819	2	1025.47	0.340096	59.0925	0	B16_Bulk_DBKO	1	H2-Kb	1.341	0.161111	8748.11	0.007	0.806713	8.1	TRUE	TRUE	TRUE
High	SGYHYNAL	SGYHYNAL	3	1	1	Q96RI1		0	2.02685e+08	0.001	0.05772	1.87576	2	924.421	0.457602	31.8418	0	B16_Bulk_DBKO	1	H2-Kb	3.639	0.101148	16737	0.007	0.843253	5.45	TRUE	FALSE	TRUE
High	VIASFKVL	VIASFKVL	2	1	1	O43707		0	1.99197e+07	0.001	0.04878	1.87254	2	876.555	-0.575128	54.368	0	B16_Bulk_DBKO	1	H2-Kb	26.577	0.033685	34728.4	0.083	0.614794	64.58	TRUE	FALSE	TRUE
High	mRYVASYL	MRYVASYL	9	1	1	P05387	M1(Oxidation)	0	1.08513e+08	0.001	0.05275	1.85294	2	1018.5	1.15412	43.5692	0	B16_Bulk_DBKO	1	H2-Kb	23.196	0.05991	26149	1.165	0.457054	355.87	TRUE	FALSE	TRUE
High	QSIEFSRL	QSIEFSRL	4	1	1	Q14152		0	7.08868e+08	0.001	0.05133	1.81344	2	979.521	-0.147882	45.9413	0	B16_Bulk_DBKO	1	H2-Kb	9.227	0.052808	28237.5	0.005	0.809297	7.87	TRUE	FALSE	TRUE
High	RAYEFAERC	RAYEFAERC	3	2	2	Q00610;P53675		0	6.37158e+07	0.001	0.05123	1.80863	2	1144.52	0.197621	28.268	0	B16_Bulk_DBKO	1	H2-Kb	2.421	0.135709	11515.4	0.299	0.511348	197.77	TRUE	FALSE	TRUE
High	ANYQRDGPm	ANYQRDGPM	5	1	1	P04040	M9(Oxidation)	0	2267225	0.001	0.05008	1.72314	2	1067.46	-0.409807	14.7094	0	B16_Bulk_DBKO	1	H2-Kb	2.996	0.144541	10465.9	0.936	0.515035	190.04	TRUE	FALSE	TRUE
High	KIWEWLVGV	KIWEWLVGV	1	1	1	O43149		0	9.0387e+06	0.001	0.04145	1.6817	2	1129.64	-1.25316	80.1511	0	B16_Bulk_DBKO	1	H2-Kb	14.825	0.055042	27563.2	1.341	0.360256	1014.23	TRUE	FALSE	TRUE
High	SSYRFVQNV	SSYRFVQNV	1	1	1	P85037		0	8.93771e+06	0.001	0.05583	1.6693	2	1099.55	0.0335452	40.3175	0	B16_Bulk_DBKO	1	H2-Kb	0.52	0.261902	2939.68	0.005	0.867452	4.2	TRUE	TRUE	TRUE
High	TIITFPFL	TIITFPFL	3	4	4	Q93050;Q9Y487;Q13488;Q9HBG4		0	10903811	0.001	0.07095	1.58901	2	951.558	2.90635	98.5763	0	B16_Bulk_DBKO	1	H2-Kb	6.599	0.089216	19043.5	0.023	0.765722	12.61	TRUE	FALSE	TRUE
High	IFYFVNKL	IFYFVNKL	2	1	1	Q92544		0	1.96661e+07	0.001	0.05561	1.58651	2	1043.59	0.695623	65.17	0	B16_Bulk_DBKO	1	H2-Kb	26.628	0.033901	34647.4	0.062	0.676005	33.3	TRUE	FALSE	TRUE
High	RIYGKFLGL	RIYGKFLGL	3	4	4	Q15172;Q14738;Q16537;Q13362		0	8.37186e+07	0.001	0.06153	1.57311	2	1066.64	-0.139411	50.1805	0	B16_Bulk_DBKO	1	H2-Kb	5.78	0.075716	22038.5	0.046	0.730741	18.42	TRUE	FALSE	TRUE
High	NIFmFSKV	NIFMFSKV	5	1	1	Q9Y320	M4(Oxidation)	0	3.81037e+07	0.001	0.05286	1.5072	2	1001.51	0.165326	56.665	0	B16_Bulk_DBKO	1	H2-Kb	31.184	0.04602	30389.5	0.13	0.657488	40.69	TRUE	FALSE	TRUE
High	TTFEHAHNm	TTFEHAHNM	1	1	1	P13639	M9(Oxidation)	0	3.69196e+06	0.001	0.06	1.47157	2	1103.46	0.0551267	13.0984	0	B16_Bulk_DBKO	1	H2-Kb	0.546	0.204839	5450.52	0.05	0.665461	37.32	TRUE	TRUE	TRUE
High	SGFSFRGV	SGFSFRGV	1	1	1	P09958		0	4.86927e+06	0.001	0.06691	1.45009	2	856.431	-0.595073	45.5129	0	B16_Bulk_DBKO	1	H2-Kb	13.612	0.074975	22215.9	0.035	0.77691	11.18	TRUE	FALSE	TRUE
High	VQLEFTKL	VQLEFTKL	1	1	1	P27544		0	6.8625e+06	0.001	0.07438	1.44402	2	977.568	1.10917	55.7239	0	B16_Bulk_DBKO	1	H2-Kb	4.188	0.073705	22523.3	0.02	0.705927	24.09	TRUE	FALSE	TRUE
High	AFYYIHNL	AFYYIHNL	1	1	1	P35611		0	1.30176e+08	0.001	0.0662	1.37409	2	1040.52	-0.171367	55.5584	0	B16_Bulk_DBKO	1	H2-Kb	15.408	0.050969	28805	0.053	0.697074	26.51	TRUE	FALSE	TRUE
High	RSLKFYSL	RSLKFYSL	3	1	1	Q9UMS4		0	1.63403e+08	0.001	0.03987	1.23927	2	1013.58	-0.907089	41.2205	0	B16_Bulk_DBKO	1	H2-Kb	2.493	0.130304	12208.9	0.02	0.774117	11.52	TRUE	FALSE	TRUE
High	VAVTFSERL	VAVTFSERL	1	1	1	Q9UPY5		0	2.84787e+07	0.001	0.05118	1.10685	2	1021.57	-2.0174	49.0821	0	B16_Bulk_DBKO	1	H2-Kb	0.325	0.291156	2142.09	0.043	0.710795	22.85	TRUE	TRUE	TRUE
High	RIVELISRV	RIVELISRV	2	1	1	Q6ZVM7		0	7.03422e+07	0.001	0.07185	0.91265	2	1084.68	0.227034	45.0582	0	B16_Bulk_DBKO	1	H2-Kb	7.139	0.0822	20545.4	0.722	0.360323	1013.5	TRUE	FALSE	TRUE
High	SSFVFLNL	SSFVFLNL	8	1	1	O15260		0	5.7056e+08	0.002	0.08332	3.0957	2	926.499	0.708723	87.6323	0	B16_Bulk_DBKO	1	H2-Kb	2.576	0.1626	8608.3	0.001	0.930354	2.12	TRUE	FALSE	TRUE
High	VIQVFQQL	VIQVFQQL	16	1	1	Q8WVC6		0	8.92662e+08	0.002	0.07867	3.05319	2	974.568	0.961854	69.1468	0	B16_Bulk_DBKO	1	H2-Kb	17.025	0.036651	33631.6	0.01	0.740072	16.65	TRUE	FALSE	TRUE
High	ATYIFNGL	ATYIFNGL	5	1	1	Q9UBF2		0	3.35486e+08	0.002	0.08148	3.01879	2	898.467	-0.153441	69.5481	0	B16_Bulk_DBKO	1	H2-Kb	15.571	0.04802	29738.9	0.004	0.872008	3.99	TRUE	FALSE	TRUE
High	VINSFVHV	VINSFVHV	4	1	1	Q13617		0	1.10437e+08	0.002	0.08477	3.00547	2	914.51	0.384822	47.2591	0	B16_Bulk_DBKO	1	H2-Kb	16.989	0.049106	29391.5	0.077	0.6481	45.04	TRUE	FALSE	TRUE
High	ALLQYINL	ALLQYINL	3	1	1	Q9UJX5		0	7.941e+07	0.002	0.08882	2.96168	2	947.556	-0.50837	80.3455	0	B16_Bulk_DBKO	1	H2-Kb	15.429	0.050059	29090	0.116	0.606697	70.49	TRUE	FALSE	TRUE
High	IAVQFVDm	IAVQFVDM	2	1	1	O43175	M8(Oxidation)	0	1.06497e+07	0.002	0.08264	2.90964	2	938.465	-0.172458	56.3284	0	B16_Bulk_DBKO	1	H2-Kb	5.216	0.120955	13508.5	0.284	0.551082	128.66	TRUE	FALSE	TRUE
High	SSFSYLNL	SSFSYLNL	2	1	1	Q9Y5Z7		0	2.3623e+07	0.002	0.0827	2.90387	2	930.456	-0.293192	70.8393	0	B16_Bulk_DBKO	1	H2-Kb	2.772	0.133343	11814	0.001	0.928065	2.18	TRUE	FALSE	TRUE
High	GVFSFSRL	GVFSFSRL	3	1	1	Q9NX78		0	9.87087e+07	0.002	0.09258	2.85699	2	912.494	0.134558	58.3379	0	B16_Bulk_DBKO	1	H2-Kb	18.894	0.04381	31124.9	0.01	0.811823	7.66	TRUE	FALSE	TRUE
High	SNLQYSLL	SNLQYSLL	2	1	1	O15440		0	4.59636e+07	0.002	0.09296	2.85174	2	937.499	0.138385	63.5037	0	B16_Bulk_DBKO	1	H2-Kb	8.175	0.069065	23683	0.012	0.815572	7.36	TRUE	FALSE	TRUE
High	KVLVFNFL	KVLVFNFL	6	1	1	Q9NW15		0	1.47758e+08	0.002	0.07887	2.82774	2	979.598	0.0832113	75.2935	0	B16_Bulk_DBKO	1	H2-Kb	8.338	0.086939	19518.5	0.083	0.676574	33.1	TRUE	FALSE	TRUE
High	VALLFRQL	VALLFRQL	2	1	1	O95248		0	1.66826e+08	0.002	0.08813	2.80096	2	959.604	0.0365038	61.9905	0	B16_Bulk_DBKO	1	H2-Kb	3.481	0.107489	15627.2	0.006	0.831669	6.18	TRUE	FALSE	TRUE
High	VIYEPFQLL	VIYEPFQLL	2	1	1	Q8IWB9		0	2.50709e+07	0.002	0.08162	2.79794	2	1121.62	-0.298143	89.4273	0	B16_Bulk_DBKO	1	H2-Kb	2.374	0.097881	17339.2	0.007	0.800857	8.63	TRUE	FALSE	TRUE
High	VKYLFTGL	VKYLFTGL	2	1	1	P54578		0	3.81276e+07	0.002	0.08191	2.69836	2	940.55	-0.49976	60.0918	0	B16_Bulk_DBKO	1	H2-Kb	28.697	0.037071	33479.2	0.034	0.785723	10.16	TRUE	FALSE	TRUE
High	SVVAYNNL	SVVAYNNL	4	1	1	Q96BN2		0	9.05722e+07	0.002	0.08415	2.69727	2	879.457	-0.21099	47.7244	0	B16_Bulk_DBKO	1	H2-Kb	18.778	0.044755	30808.3	0.017	0.771129	11.9	TRUE	FALSE	TRUE
High	VNVRFSTI	VNVRFSTI	1	1	1	P28562		0	4.6617e+07	0.002	0.08223	2.66562	2	935.531	0.522023	45.0015	0	B16_Bulk_DBKO	1	H2-Kb	8.947	0.079216	21219.6	0.021	0.781115	10.68	TRUE	FALSE	TRUE
High	VGINYREV	VGINYREV	4	1	1	P11388		0	1.33294e+08	0.002	0.07712	2.66087	2	949.51	-0.3339	37.7542	0	B16_Bulk_DBKO	1	H2-Kb	2.546	0.152617	9590.19	0.13	0.601406	74.64	TRUE	FALSE	TRUE
High	AVIKFLEL	AVIKFLEL	2	1	1	P43246		0	203778736	0.002	0.08142	2.63489	2	932.581	-0.579091	68.3956	0	B16_Bulk_DBKO	1	H2-Kb	5.861	0.08068	20886.1	0.01	0.723148	19.99	TRUE	FALSE	TRUE
High	TITDFINI	TITDFINI	1	2	2	P54619;Q9UGJ0		0	3.19457e+07	0.002	0.08728	2.62171	2	936.504	-0.00169981	79.2774	0	B16_Bulk_DBKO	1	H2-Kb	23.518	0.041173	32025.8	0.429	0.456583	357.68	TRUE	FALSE	TRUE
High	VNFVHTNL	VNFVHTNL	6	1	1	P36578		0	9.14441e+08	0.002	0.07982	2.62108	2	943.5	0.645897	42.7701	0	B16_Bulk_DBKO	1	H2-Kb	6.731	0.077019	21730	0.002	0.886565	3.41	TRUE	FALSE	TRUE
High	LSYTRFSL	LSYTRFSL	3	1	1	P02786		0	6.43711e+08	0.002	0.07701	2.61767	2	986.531	0.231131	54.0401	0	B16_Bulk_DBKO	1	H2-Kb	8.264	0.093306	18219.1	0.031	0.808846	7.91	TRUE	FALSE	TRUE
High	ANYDFYQL	ANYDFYQL	3	1	1	Q8ND04		0	58450361	0.002	0.08716	2.61022	2	1033.46	-0.334311	67.4529	0	B16_Bulk_DBKO	1	H2-Kb	6.883	0.061952	25577.6	0.002	0.854001	4.85	TRUE	FALSE	TRUE
High	TTLQYRSL	TTLQYRSL	3	1	1	Q8IVL0		0	2.27084e+07	0.002	0.08961	2.59497	2	981.536	-0.650139	36.9601	0	B16_Bulk_DBKO	1	H2-Kb	17.19	0.039601	32575.1	0.019	0.73089	18.39	TRUE	FALSE	TRUE
High	SVLQFLGL	SVLQFLGL	9	2	2	Q9NR31;Q9Y6B6		0	334497573	0.002	0.07983	2.58688	2	876.519	-0.212098	94.8164	0	B16_Bulk_DBKO	1	H2-Kb	12.652	0.055619	27391.6	0.012	0.799217	8.78	TRUE	FALSE	TRUE
High	AIVTFITKV	AIVTFITKV	2	1	1	Q63HR2		0	3.44367e+07	0.002	0.07695	2.55885	2	991.619	0.316471	59.4902	0	B16_Bulk_DBKO	1	H2-Kb	4.877	0.090626	18755.2	0.174	0.505978	209.6	TRUE	FALSE	TRUE
High	VGYRFVTAI	VGYRFVTAI	4	1	1	Q9Y2I1		0	3.96542e+08	0.002	0.08826	2.46266	2	1025.58	0.998188	55.2962	0	B16_Bulk_DBKO	1	H2-Kb	0.815	0.262678	2915.1	0.033	0.817422	7.21	TRUE	TRUE	TRUE
High	SSVYFRSV	SSVYFRSV	2	1	1	Q96FH0		0	71847256	0.002	0.08414	2.45704	2	944.484	-0.00228514	37.6975	0	B16_Bulk_DBKO	1	H2-Kb	11.978	0.074144	22416.6	0.041	0.740253	16.62	TRUE	FALSE	TRUE
High	VNAQFPRF	VNAQFPRF	1	1	1	Q9NRG9		0	1.29768e+07	0.002	0.08343	2.44013	2	978.516	-0.00995018	49.2515	0	B16_Bulk_DBKO	1	H2-Kb	18.747	0.025709	37858.6	0.122	0.567324	107.93	TRUE	FALSE	TRUE
High	RSIDQFANL	RSIDQFANL	2	1	1	O15116		0	7.50875e+07	0.002	0.0768	2.421	2	1063.55	0.0158757	48.7233	0	B16_Bulk_DBKO	1	H2-Kb	0.669	0.194015	6127.72	0.032	0.75821	13.68	TRUE	TRUE	TRUE
High	AQQSYKSL	AQQSYKSL	3	1	1	Q7Z7E8		0	1.84908e+07	0.002	0.08713	2.41312	2	924.478	-0.504455	20.583	0	B16_Bulk_DBKO	1	H2-Kb	14.928	0.031852	35424.1	0.66	0.35219	1106.72	TRUE	FALSE	TRUE
High	VVYPFPTF	VVYPFPTF	3	1	1	Q66K64		0	31225264	0.002	0.08155	2.40956	2	969.508	0.0442899	82.2943	0	B16_Bulk_DBKO	1	H2-Kb	5.727	0.063016	25284.8	0.008	0.770905	11.93	TRUE	FALSE	TRUE
High	VITKFINV	VITKFINV	14	1	1	Q8IV61		0	2288310101	0.002	0.08471	2.37977	2	933.577	-0.121624	52.1301	0	B16_Bulk_DBKO	1	H2-Kb	27.775	0.033237	34897.2	0.072	0.662817	38.41	TRUE	FALSE	TRUE
High	ALVRFVNL	ALVRFVNL	2	1	1	Q9Y4W2		0	9.60446e+07	0.002	0.07961	2.3697	2	931.572	-0.236317	59.087	0	B16_Bulk_DBKO	1	H2-Kb	13.888	0.062439	25443.2	0.036	0.724949	19.61	TRUE	FALSE	TRUE
High	AFYTVAHL	AFYTVAHL	1	1	1	Q9P2J5		0	26665028	0.002	0.08577	2.36229	2	921.483	-0.0712062	51.1803	0	B16_Bulk_DBKO	1	H2-Kb	12.892	0.061022	25836.2	0.094	0.643948	47.11	TRUE	FALSE	TRUE
High	VNmVPFPRL	VNMVPFPRL	3	11	11	Q9H4B7;Q13885;Q9BVA1;Q13509;P04350;P68371;P07437;Q9BUF5;A6NNZ2;Q3ZCM7;A6NKZ8	M3(Oxidation)	0	3618009	0.002	0.07659	2.34289	2	1088.59	0.0315864	58.8873	0	B16_Bulk_DBKO	1	H2-Kb	1.821	0.119199	13767.6	0.009	0.817778	7.18	TRUE	TRUE	TRUE
High	SNIQYRSL	SNIQYRSL	4	1	1	Q8NEY1		0	7.81063e+07	0.002	0.07929	2.34061	2	980.515	-0.947515	32.6377	0	B16_Bulk_DBKO	1	H2-Kb	6.216	0.06311	25259.1	0.006	0.789112	9.79	TRUE	FALSE	TRUE
High	VAFDFTKV	VAFDFTKV	10	1	1	Q13492		0	2.91373e+09	0.002	0.08131	2.30775	2	926.499	0.434421	57.6604	0	B16_Bulk_DBKO	1	H2-Kb	6.737	0.074354	22365.7	0.008	0.805071	8.24	TRUE	FALSE	TRUE
High	ATLRYASL	ATLRYASL	2	1	1	Q92870		0	2.15674e+07	0.002	0.07931	2.2883	2	894.504	-0.534918	39.561	0	B16_Bulk_DBKO	1	H2-Kb	10.663	0.061502	25702.4	0.008	0.834029	6.02	TRUE	FALSE	TRUE
High	VAFDLSQVLF	VAFDLSQVLF	2	1	1	Q86WA8		0	4.31829e+06	0.002	0.07842	2.28178	2	1138.61	0.0756899	97.3727	0	B16_Bulk_DBKO	1	H2-Kb	2.51	0.13562	11526.5	1.524	0.416793	550.14	TRUE	FALSE	TRUE
High	ISVSFYHV	ISVSFYHV	3	1	1	P55884		0	1.14081e+08	0.002	0.07772	2.27226	2	951.492	-1.16042	54.4537	0	B16_Bulk_DBKO	1	H2-Kb	6.35	0.113622	14623.9	0.029	0.813673	7.51	TRUE	FALSE	TRUE
High	TGFSYESLF	TGFSYESLF	1	1	1	Q8WV92		0	4.16388e+06	0.002	0.07772	2.27123	2	1050.48	-0.51289	79.6879	0	B16_Bulk_DBKO	1	H2-Kb	4.379	0.107472	15630.1	0.349	0.59809	77.37	TRUE	FALSE	TRUE
High	KGFTFSAL	KGFTFSAL	2	1	1	Q86UB9		0	4.7055e+07	0.002	0.08028	2.23762	2	870.471	-1.17917	53.8499	0	B16_Bulk_DBKO	1	H2-Kb	4.696	0.101608	16654	0.014	0.82365	6.74	TRUE	FALSE	TRUE
High	RLFDFQGL	RLFDFQGL	2	1	1	P45954		0	6.39569e+07	0.002	0.08889	2.23356	2	995.531	-0.0712658	65.6569	0	B16_Bulk_DBKO	1	H2-Kb	20.715	0.033314	34868.1	0.089	0.661634	38.9	TRUE	FALSE	TRUE
High	VAYVFQAL	VAYVFQAL	1	1	1	O95071		0	9.35132e+06	0.002	0.08763	2.22757	2	910.504	0.3035	72.1023	0	B16_Bulk_DBKO	1	H2-Kb	2.456	0.153492	9499.83	0.002	0.901263	2.91	TRUE	FALSE	TRUE
High	VGYRVATF	VGYRVATF	1	1	1	Q9P2X0		0	6.88788e+06	0.002	0.08714	2.21887	2	912.494	-0.255813	42.5252	0	B16_Bulk_DBKO	1	H2-Kb	5.658	0.084362	20070.4	0.072	0.660315	39.46	TRUE	FALSE	TRUE
High	SSLSFNTRL	SSLSFNTRL	2	1	1	Q8WV19		0	7.96346e+07	0.002	0.07744	2.20347	2	1024.54	0.180273	47.312	0	B16_Bulk_DBKO	1	H2-Kb	0.269	0.279781	2422.63	0.032	0.764334	12.81	TRUE	TRUE	TRUE
High	SGVDYRGV	SGVDYRGV	1	1	1	P62312		0	4.29197e+06	0.002	0.08485	2.19469	2	852.421	0.246254	27.6678	0	B16_Bulk_DBKO	1	H2-Kb	34.222	0.02826	36827.9	0.69	0.39205	719.02	TRUE	FALSE	TRUE
High	SSYQHTSV	SSYQHTSV	2	1	1	O43592		0	2.88719e+07	0.002	0.08243	2.19098	2	908.411	0.104546	15.7396	0	B16_Bulk_DBKO	1	H2-Kb	3.111	0.108884	15393.1	0.023	0.724497	19.71	TRUE	FALSE	TRUE
High	SSYNYRVV	SSYNYRVV	2	1	1	Q14643		0	2.67239e+07	0.002	0.08046	2.18021	2	987.489	-0.0656752	34.0546	0	B16_Bulk_DBKO	1	H2-Kb	1.36	0.191907	6269.09	0.033	0.773195	11.63	TRUE	TRUE	TRUE
High	HIYEFPQL	HIYEFPQL	12	1	1	A6NIH7		0	1.18063e+09	0.002	0.08373	2.17052	2	1046.53	0.567808	61.1313	0	B16_Bulk_DBKO	1	H2-Kb	12.561	0.042009	31737.4	0.004	0.771216	11.89	TRUE	FALSE	TRUE
High	NAYKFPNL	NAYKFPNL	3	1	1	Q06278		0	9.20492e+07	0.002	0.07837	2.16582	2	966.504	-0.305618	50.3829	0	B16_Bulk_DBKO	1	H2-Kb	5.49	0.073673	22531.1	0.004	0.823557	6.75	TRUE	FALSE	TRUE
High	VVLAFEQL	VVLAFEQL	2	1	1	Q8IY21		0	1.18864e+07	0.002	0.08188	2.16527	2	918.53	-0.0149378	74.4577	0	B16_Bulk_DBKO	1	H2-Kb	7.616	0.063351	25193.3	0.012	0.769077	12.16	TRUE	FALSE	TRUE
High	VNIPFVRL	VNIPFVRL	2	1	1	Q9P2E3		0	73467373	0.002	0.07936	2.16098	2	957.588	-0.319743	67.8963	0	B16_Bulk_DBKO	1	H2-Kb	8.276	0.05628	27196.4	0.001	0.861399	4.48	TRUE	FALSE	TRUE
High	VFLERGEVm	VFLERGEVM	4	1	1	P24928	M9(Oxidation)	0	4.56611e+06	0.002	0.09131	2.15594	2	1095.55	0.0788077	40.2802	0	B16_Bulk_DBKO	1	H2-Kb	2.687	0.129729	12285.1	1.973	0.29235	2114.59	TRUE	FALSE	TRUE
High	VVFRFFQEL	VVFRFFQEL	1	1	1	Q6P996		0	7.90399e+06	0.002	0.07583	2.15172	2	1184.65	-0.32894	75.7298	0	B16_Bulk_DBKO	1	H2-Kb	0.702	0.218419	4705.71	0.001	0.923774	2.28	TRUE	TRUE	TRUE
High	VmVQPINL	VMVQPINL	3	1	1	P62304	M2(Oxidation)	0	8.46878e+07	0.002	0.07627	2.11643	2	929.513	1.03176	59.6837	0	B16_Bulk_DBKO	1	H2-Kb	9.297	0.0607	25926.4	0.178	0.538383	147.61	TRUE	FALSE	TRUE
High	SPPYFGLL	SPPYFGLL	2	1	1	P17812		0	8.32927e+07	0.002	0.09185	2.11488	2	893.477	-0.169228	80.232	0	B16_Bulk_DBKO	1	H2-Kb	13.768	0.047655	29856.6	0.413	0.533082	156.33	TRUE	FALSE	TRUE
High	VNFLVSLL	VNFLVSLL	3	1	1	P62906		0	2.08746e+08	0.002	0.08902	2.09987	2	904.551	0.413955	93.5472	0	B16_Bulk_DBKO	1	H2-Kb	10.865	0.068078	23937.2	0.022	0.810424	7.78	TRUE	FALSE	TRUE
High	IIYNPKNL	IIYNPKNL	2	1	1	Q12874		0	3.72289e+07	0.002	0.09298	2.09545	2	974.567	-0.405699	41.0206	0	B16_Bulk_DBKO	1	H2-Kb	9.081	0.056219	27214.4	0.034	0.66068	39.31	TRUE	FALSE	TRUE
High	KIIALQSGL	KIIALQSGL	1	1	1	O14503		0	0	0.002	0.09189	2.08675	2	942.598	-0.42897	48.3181	0	B16_Bulk_DBKO	1	H2-Kb	3.609	0.106526	15790.9	0.995	0.389591	738.4	TRUE	FALSE	TRUE
High	AVIHFAGL	AVIHFAGL	1	1	1	Q14376		0	1.52302e+07	0.002	0.07909	2.08619	2	827.477	-0.193135	56.0801	0	B16_Bulk_DBKO	1	H2-Kb	15.781	0.047902	29776.9	0.012	0.80517	8.23	TRUE	FALSE	TRUE
High	VAPRFSIL	VAPRFSIL	1	1	1	Q13332		0	3.92325e+07	0.002	0.07612	2.0432	2	902.546	-0.0413653	54.6662	0	B16_Bulk_DBKO	1	H2-Kb	2.415	0.124443	13008.2	0.018	0.751148	14.77	TRUE	FALSE	TRUE
High	ISLKQAPL	ISLKQAPL	2	1	1	P09496		0	1.59542e+08	0.002	0.09064	2.04107	2	869.545	-0.213462	42.2671	0	B16_Bulk_DBKO	1	H2-Kb	4.053	0.116995	14099.8	0.203	0.674784	33.74	TRUE	FALSE	TRUE
High	STYKFFEV	STYKFFEV	10	1	1	P61313		0	1.51756e+09	0.002	0.09229	2.01706	2	1020.5	-0.230996	56.9056	0	B16_Bulk_DBKO	1	H2-Kb	5.73	0.104426	16153.8	0.006	0.841872	5.53	TRUE	FALSE	TRUE
High	LNDNFVKL	LNDNFVKL	2	1	1	O14556		0	2.36285e+07	0.002	0.08417	2.0096	2	962.53	-0.164352	50.3453	0	B16_Bulk_DBKO	1	H2-Kb	8.735	0.047612	29870.5	0.506	0.374586	868.56	TRUE	FALSE	TRUE
High	TNVEYAHL	TNVEYAHL	1	1	1	Q6JQN1		0	6.62281e+06	0.002	0.07916	2.00318	2	946.463	-0.337348	35.5408	0	B16_Bulk_DBKO	1	H2-Kb	12.97	0.042493	31571.6	0.013	0.778687	10.96	TRUE	FALSE	TRUE
High	SAYRFSGV	SAYRFSGV	4	1	1	Q8WYP5		0	7.62609e+07	0.002	0.07962	1.99065	2	886.442	0.330422	35.8644	0	B16_Bulk_DBKO	1	H2-Kb	8.496	0.091481	18582.5	0.005	0.883761	3.52	TRUE	FALSE	TRUE
High	KVFVFFDL	KVFVFFDL	1	1	1	O96017		0	3.71309e+06	0.002	0.09046	1.98092	2	1014.57	-0.327178	81.2154	0	B16_Bulk_DBKO	1	H2-Kb	14.69	0.07445	22342.5	0.061	0.777256	11.13	TRUE	FALSE	TRUE
High	RVFLFEQI	RVFLFEQI	2	2	2	Q86VW2;O60229		0	2.11129e+07	0.002	0.07929	1.97817	2	1051.59	-0.336682	66.6194	0	B16_Bulk_DBKO	1	H2-Kb	5.87	0.089583	18968	0.043	0.707073	23.79	TRUE	FALSE	TRUE
High	AFFRFSGL	AFFRFSGL	1	1	1	Q14849		0	1.40939e+07	0.002	0.08672	1.97399	2	944.498	-0.606338	65.4592	0	B16_Bulk_DBKO	1	H2-Kb	21.078	0.046431	30254.7	0.041	0.794909	9.2	TRUE	FALSE	TRUE
High	KSYEFEDL	KSYEFEDL	2	1	1	Q9ULE3		0	1.01958e+07	0.002	0.08256	1.95478	2	1030.47	-0.805333	45.8689	0	B16_Bulk_DBKO	1	H2-Kb	4.628	0.081948	20601.5	0.021	0.758713	13.61	TRUE	FALSE	TRUE
High	AVLRYTKL	AVLRYTKL	2	1	1	P35250		0	9.31854e+07	0.002	0.07593	1.94025	2	963.599	-0.0549597	31.9442	0	B16_Bulk_DBKO	1	H2-Kb	13.905	0.044008	31058.3	0.013	0.724441	19.72	TRUE	FALSE	TRUE
High	VTNRFDQL	VTNRFDQL	2	1	1	Q8NC51		0	9.20788e+06	0.002	0.08208	1.91735	2	992.516	-0.0952737	36.3358	0	B16_Bulk_DBKO	1	H2-Kb	12.93	0.044142	31013.3	0.106	0.584217	89.9	TRUE	FALSE	TRUE
High	VGLRYYTGV	VGLRYYTGV	1	1	1	Q14527		0	9.64723e+06	0.002	0.09297	1.89376	2	1027.56	-0.193601	46.0552	0	B16_Bulk_DBKO	1	H2-Kb	6.77	0.123206	13183.4	0.08	0.793294	9.36	TRUE	FALSE	TRUE
High	VIAAFTSRF	VIAAFTSRF	1	1	1	P19634		0	1.11815e+07	0.002	0.07917	1.86751	2	1011.56	-0.421253	53.2497	0	B16_Bulk_DBKO	1	H2-Kb	10.879	0.054726	27657.6	0.156	0.625508	57.51	TRUE	FALSE	TRUE
High	QSYEFFHL	QSYEFFHL	2	1	1	Q9Y239		0	1.61668e+08	0.002	0.09018	1.84983	2	1070.49	0.111158	65.0011	0	B16_Bulk_DBKO	1	H2-Kb	3.218	0.108241	15500.6	0.001	0.899784	2.96	TRUE	FALSE	TRUE
High	SNVPHYQNL	SNVPHYQNL	2	1	1	Q96ME1		0	1.75827e+07	0.002	0.07771	1.84192	2	1071.52	0.887874	34.3062	0	B16_Bulk_DBKO	1	H2-Kb	0.8	0.167658	8149.86	0.006	0.783442	10.41	TRUE	TRUE	TRUE
High	STFFYPKL	STFFYPKL	2	1	1	Q9HC62		0	14059154	0.002	0.09296	1.83316	2	1002.53	0.493312	59.7963	0	B16_Bulk_DBKO	1	H2-Kb	7.383	0.065373	24648.1	0.002	0.889294	3.31	TRUE	FALSE	TRUE
High	SSILKTSQL	SSILKTSQL	2	1	1	P49790		0	1.48842e+07	0.002	0.0886	1.83234	2	976.565	-2.31446	37.8923	0	B16_Bulk_DBKO	1	H2-Kb	0.105	0.331608	1382.78	0.098	0.562197	114.08	TRUE	TRUE	TRUE
High	mWIQVRTm	MWIQVRTM	1	1	1	Q96T88	M1(Oxidation); M8(Oxidation)	0	7.23662e+06	0.002	0.07706	1.82754	2	1096.53	4.581	43.5506	0	B16_Bulk_DBKO	1	H2-Kb	17.38	0.05301	28175.9	1.065	0.33262	1367.72	TRUE	FALSE	TRUE
High	ITYYFDNV	ITYYFDNV	2	1	1	Q6PKG0		0	4.08319e+07	0.002	0.09192	1.80327	2	1034.48	-0.701768	65.1673	0	B16_Bulk_DBKO	1	H2-Kb	16.86	0.075217	22157.8	0.021	0.854492	4.83	TRUE	FALSE	TRUE
High	SWIEVQFL	SWIEVQFL	11	1	1	Q9Y4X5		0	1.65805e+08	0.002	0.08644	1.7675	2	1021.54	-0.144343	90.3417	0	B16_Bulk_DBKO	1	H2-Kb	10.61	0.058138	26655.2	0.341	0.42895	482.33	TRUE	FALSE	TRUE
High	RAFEFTYV	RAFEFTYV	4	1	1	O95455		0	6.6954e+08	0.002	0.08784	1.73593	2	1032.51	-1.4198	56.4096	0	B16_Bulk_DBKO	1	H2-Kb	1.452	0.20186	5629.06	0.015	0.805179	8.23	TRUE	TRUE	TRUE
High	VINVFHHL	VINVFHHL	2	1	1	Q9UK58		0	2.2964e+07	0.002	0.07877	1.65207	2	978.551	-1.18793	41.7713	0	B16_Bulk_DBKO	1	H2-Kb	10.584	0.054966	27585.9	0.011	0.767148	12.42	TRUE	FALSE	TRUE
High	VIFIFTKV	VIFIFTKV	2	1	1	O75063		0	3.91359e+07	0.002	0.08124	1.64003	2	966.602	-0.0308447	68.0695	0	B16_Bulk_DBKO	1	H2-Kb	22.18	0.04642	30258.3	0.005	0.846938	5.24	TRUE	FALSE	TRUE
High	LQYIFAHV	LQYIFAHV	2	1	1	Q6P2Q9		0	4.81498e+07	0.002	0.08097	1.61128	2	990.541	0.253284	57.6177	0	B16_Bulk_DBKO	1	H2-Kb	10.273	0.095576	17777.1	0.041	0.796222	9.07	TRUE	FALSE	TRUE
High	NTYKYAKI	NTYKYAKI	2	1	1	Q8N961		0	9.21822e+06	0.002	0.08039	1.59911	2	1000.55	0.639914	22.7637	0	B16_Bulk_DBKO	1	H2-Kb	24.143	0.032451	35195.2	0.068	0.651512	43.4	TRUE	FALSE	TRUE
High	KALEYLKL	KALEYLKL	1	1	1	Q14008		0	9.07756e+06	0.002	0.08675	1.55399	2	977.603	0.294376	43.1318	0	B16_Bulk_DBKO	1	H2-Kb	6.109	0.067622	24055.6	0.038	0.636905	50.84	TRUE	FALSE	TRUE
High	STFSFTKV	STFSFTKV	2	1	1	A0FGR8		0	5.54523e+07	0.002	0.07564	1.54836	2	916.478	0.104052	45.0513	0	B16_Bulk_DBKO	1	H2-Kb	7.062	0.073817	22496	0.005	0.828869	6.37	TRUE	FALSE	TRUE
High	VAPRYHLL	VAPRYHLL	1	1	1	Q86VI3		0	1.00984e+08	0.002	0.08687	1.52652	2	968.568	0.160363	34.6238	0	B16_Bulk_DBKO	1	H2-Kb	1.666	0.133706	11767.6	0.008	0.78371	10.38	TRUE	TRUE	TRUE
High	ISLKQAPLV	ISLKQAPLV	1	1	1	P09496		0	4.73189e+06	0.002	0.08823	1.47033	2	968.614	-0.00216772	48.7636	0	B16_Bulk_DBKO	1	H2-Kb	2.699	0.133668	11772.5	1.317	0.369922	913.52	TRUE	FALSE	TRUE
High	KNFVYRTL	KNFVYRTL	2	1	1	A2RUC4		0	2.6336e+07	0.002	0.08794	1.43574	2	1040.59	-0.448655	32.0312	0	B16_Bulk_DBKO	1	H2-Kb	8.273	0.072217	22888.9	0.004	0.849444	5.1	TRUE	FALSE	TRUE
High	KNVLFSHL	KNVLFSHL	2	1	1	P10644		0	8.7402e+07	0.002	0.08518	1.36698	2	957.552	0.0867589	39.3863	0	B16_Bulk_DBKO	1	H2-Kb	7.627	0.063351	25193.3	0.009	0.810127	7.8	TRUE	FALSE	TRUE
High	NQYQFDKV	NQYQFDKV	1	1	1	Q13769		0	7.59793e+06	0.002	0.08155	1.09869	2	1041.5	1.79294	35.4033	0	B16_Bulk_DBKO	1	H2-Kb	13.508	0.055697	27368.5	0.841	0.343972	1209.64	TRUE	FALSE	TRUE
High	RIVELFRNL	RIVELFRNL	2	1	1	P40763		0	2.29284e+08	0.002	0.0759	0.751016	2	1159.7	0.39205	54.4664	0	B16_Bulk_DBKO	1	H2-Kb	3.662	0.106254	15837.5	0.042	0.701214	25.35	TRUE	FALSE	TRUE
High	GYVGFANL	GYVGFANL	3	2	2	Q15019;Q16181		0	1.02623e+08	0.003	0.104	3.01099	2	840.424	-0.902318	65.8574	0	B16_Bulk_DBKO	1	H2-Kb	26.372	0.046824	30126.3	0.571	0.529127	163.16	TRUE	FALSE	TRUE
High	EIYSFSESL	EIYSFSESL	2	1	1	P13010		0	3.66899e+07	0.003	0.1032	3.00512	2	1074.5	0.282808	67.8797	0	B16_Bulk_DBKO	1	H2-Kb	3.91	0.087996	19296.5	0.102	0.608022	69.49	TRUE	FALSE	TRUE
High	AVYTYLRL	AVYTYLRL	2	1	1	Q68E01		0	2.22661e+07	0.003	0.1017	2.89878	2	998.567	0.164171	57.1771	0	B16_Bulk_DBKO	1	H2-Kb	12.741	0.051824	28539.8	0.002	0.875802	3.83	TRUE	FALSE	TRUE
High	AVYTFETL	AVYTFETL	3	1	1	Q96TA1		0	4.68214e+07	0.003	0.09814	2.76204	2	943.476	-1.34993	66.0633	0	B16_Bulk_DBKO	1	H2-Kb	3.221	0.110396	15143.4	0.002	0.857278	4.68	TRUE	FALSE	TRUE
High	ASYEFTTL	ASYEFTTL	3	1	1	P55039		0	3.91619e+08	0.003	0.09723	2.73165	2	931.44	-0.501502	60.5851	0	B16_Bulk_DBKO	1	H2-Kb	1.189	0.14959	9909.48	0.001	0.904798	2.8	TRUE	TRUE	TRUE
High	LAYLFAQL	LAYLFAQL	3	1	1	Q6IA69		0	2.04597e+07	0.003	0.09487	2.73108	2	938.534	-0.149034	83.4624	0	B16_Bulk_DBKO	1	H2-Kb	5.092	0.118518	13869.4	0.003	0.902996	2.86	TRUE	FALSE	TRUE
High	VFTEVANL	VFTEVANL	2	1	1	O75182		0	1.58579e+07	0.003	0.09493	2.71604	2	892.477	-0.656628	59.6459	0	B16_Bulk_DBKO	1	H2-Kb	30.538	0.027171	37264.4	0.381	0.52439	171.74	TRUE	FALSE	TRUE
High	SIFAPFLTL	SIFAPFLTL	3	1	1	P49069		0	1.0659e+07	0.003	0.1006	2.63762	2	1008.58	0.154098	100.607	0	B16_Bulk_DBKO	1	H2-Kb	0.644	0.199548	5771.65	0.02	0.77609	11.28	TRUE	TRUE	TRUE
High	GVFRFLSNL	GVFRFLSNL	2	1	1	O94898		0	2.10595e+07	0.003	0.1023	2.61961	2	1052.59	0.465231	72.293	0	B16_Bulk_DBKO	1	H2-Kb	2.905	0.134897	11617	0.027	0.804564	8.29	TRUE	FALSE	TRUE
High	EVYEFIASL	EVYEFIASL	1	1	1	P78364		0	7.31093e+06	0.003	0.1034	2.61746	2	1070.54	0.0781311	83.7627	0	B16_Bulk_DBKO	1	H2-Kb	2.988	0.09253	18372.8	0.017	0.720076	20.67	TRUE	FALSE	TRUE
High	SSLYFRDL	SSLYFRDL	2	1	1	Q96BF6		0	2.03375e+07	0.003	0.09664	2.61224	2	1000.51	-0.160065	52.3595	0	B16_Bulk_DBKO	1	H2-Kb	5.535	0.112181	14853.7	0.038	0.788357	9.87	TRUE	FALSE	TRUE
High	STIVYYKL	STIVYYKL	1	1	1	Q8WW01		0	1.42694e+07	0.003	0.1033	2.58508	2	986.556	-0.071637	49.1861	0	B16_Bulk_DBKO	1	H2-Kb	7.038	0.075561	22075.5	0.009	0.789657	9.74	TRUE	FALSE	TRUE
High	LAPTFSNL	LAPTFSNL	2	1	1	Q9UPR3		0	1.94886e+07	0.003	0.09708	2.57923	2	862.467	-0.17144	59.7929	0	B16_Bulk_DBKO	1	H2-Kb	4.093	0.097273	17453.7	0.017	0.769184	12.15	TRUE	FALSE	TRUE
High	SALKYYQL	SALKYYQL	2	1	1	Q96EK5		0	40813550	0.003	0.1052	2.51572	2	985.534	-1.79131	45.6865	0	B16_Bulk_DBKO	1	H2-Kb	1.839	0.124584	12988.3	0.008	0.78544	10.19	TRUE	TRUE	TRUE
High	SSAEFHSL	SSAEFHSL	2	1	1	Q9NS15		0	2.49658e+07	0.003	0.09563	2.46936	2	877.405	0.029172	29.9591	0	B16_Bulk_DBKO	1	H2-Kb	3.675	0.0817	20656.9	0.01	0.738941	16.85	TRUE	FALSE	TRUE
High	NLFVFKELL	NLFVFKELL	1	1	2	Q9Y4G8;Q8TEU7		0	4.22522e+06	0.003	0.09732	2.433	2	1122.66	-0.327967	78.6072	0	B16_Bulk_DBKO	1	H2-Kb	1.945	0.173594	7642.88	0.582	0.481251	273.9	TRUE	TRUE	TRUE
High	AQQEYQQL	AQQEYQQL	2	1	1	Q8IX03		0	1.5147e+07	0.003	0.1042	2.4216	2	1007.48	0.205911	33.8971	0	B16_Bulk_DBKO	1	H2-Kb	9.004	0.035128	34190.4	0.446	0.322176	1531.35	TRUE	FALSE	TRUE
High	VSVSFRVL	VSVSFRVL	1	1	1	Q8NCR0		0	2.16185e+07	0.003	0.09411	2.39899	2	906.541	0.254692	56.8827	0	B16_Bulk_DBKO	1	H2-Kb	6.995	0.08435	20073	0.023	0.765241	12.68	TRUE	FALSE	TRUE
High	NVImFVGL	NVIMFVGL	8	1	1	P61011	M4(Oxidation)	0	2.95809e+06	0.003	0.1035	2.38998	2	908.491	0.222607	79.4989	0	B16_Bulk_DBKO	1	H2-Kb	25.344	0.039186	32721.7	0.122	0.633179	52.93	TRUE	FALSE	TRUE
High	VVADFGLARL	VVADFGLARL	1	1	1	P53667		0	4.0397e+06	0.003	0.1014	2.36834	2	1060.62	0.0155882	63.2277	0	B16_Bulk_DBKO	1	H2-Kb	10.537	0.05979	26183	0.399	0.567732	107.45	TRUE	FALSE	TRUE
High	SLIALAKL	SLIALAKL	1	1	1	Q9HD20		0	6.19865e+06	0.003	0.09539	2.33881	2	828.555	-0.313788	59.9744	0	B16_Bulk_DBKO	1	H2-Kb	12.065	0.056656	27086	0.366	0.47279	300.15	TRUE	FALSE	TRUE
High	SFIERLVEm	SFIERLVEM	2	1	1	Q9Y4A5	M9(Oxidation)	0	4.11185e+06	0.003	0.1028	2.30921	2	1139.58	0.213698	61.9211	0	B16_Bulk_DBKO	1	H2-Kb	0.938	0.20597	5384.23	0.207	0.518779	182.49	TRUE	TRUE	TRUE
High	KVLHFFNV	KVLHFFNV	3	1	1	O94855		0	7.11541e+07	0.003	0.1027	2.30501	2	1003.57	0.39878	49.1277	0	B16_Bulk_DBKO	1	H2-Kb	20.361	0.055312	27482.8	0.095	0.694883	27.15	TRUE	FALSE	TRUE
High	AVIRFESI	AVIRFESI	1	1	1	Q8TCJ2		0	4.56433e+07	0.003	0.09622	2.26822	2	934.535	-0.390976	51.1367	0	B16_Bulk_DBKO	1	H2-Kb	6.28	0.095231	17843.6	0.086	0.606074	70.97	TRUE	FALSE	TRUE
High	SNLLLPKL	SNLLLPKL	1	1	1	Q9UJX5		0	7.00196e+06	0.003	0.0937	2.26672	2	897.577	0.00949814	59.1023	0	B16_Bulk_DBKO	1	H2-Kb	7.57	0.056568	27111.8	0.099	0.547073	134.37	TRUE	FALSE	TRUE
High	IIQEFPAL	IIQEFPAL	1	1	1	Q9P2K8		0	2.50226e+07	0.003	0.1032	2.26142	2	930.529	-0.277113	70.6286	0	B16_Bulk_DBKO	1	H2-Kb	18.434	0.039019	32780.9	0.037	0.692863	27.75	TRUE	FALSE	TRUE
High	VQYLYRVF	VQYLYRVF	1	1	1	Q13206		0	1.93577e+07	0.003	0.09361	2.23796	2	1087.6	4.64054	59.9562	0	B16_Bulk_DBKO	1	H2-Kb	7.555	0.077677	21575.9	0.098	0.671942	34.8	TRUE	FALSE	TRUE
High	ISLDYQHL	ISLDYQHL	1	1	1	Q14667		0	2.89004e+07	0.003	0.09809	2.22782	2	988.51	0.342065	52.0461	0	B16_Bulk_DBKO	1	H2-Kb	3.884	0.079588	21134.3	0.006	0.809935	7.82	TRUE	FALSE	TRUE
High	SRVSFTSL	SRVSFTSL	2	1	1	Q86VQ1		0	4.83942e+07	0.003	0.09415	2.19568	2	896.484	-0.149728	42.1298	0	B16_Bulk_DBKO	1	H2-Kb	11.414	0.049597	29235.8	0.345	0.479324	279.67	TRUE	FALSE	TRUE
High	SRVWFTDL	SRVWFTDL	2	1	1	Q8IVL1		0	3.97889e+07	0.003	0.1005	2.1899	2	1023.53	-0.0457881	62.688	0	B16_Bulk_DBKO	1	H2-Kb	39.583	0.031316	35630.1	1.382	0.39724	679.75	TRUE	FALSE	TRUE
High	TVTEFKQL	TVTEFKQL	2	1	1	Q96K76		0	9.34447e+06	0.003	0.09735	2.14588	2	965.531	0.441153	38.3076	0	B16_Bulk_DBKO	1	H2-Kb	42.263	0.015285	42378.6	0.1	0.484489	264.47	TRUE	FALSE	TRUE
High	KVLEFERV	KVLEFERV	2	1	1	Q96BP3		0	2.54053e+07	0.003	0.09324	2.0888	2	1019.59	-0.213714	35.7711	0	B16_Bulk_DBKO	1	H2-Kb	18.808	0.036831	33566.2	0.12	0.54579	136.24	TRUE	FALSE	TRUE
High	KLIEVANL	KLIEVANL	1	1	1	P35221		0	1.79058e+06	0.003	0.1047	2.07988	2	899.556	-0.286328	50.2223	0	B16_Bulk_DBKO	1	H2-Kb	14.154	0.043814	31123.6	0.395	0.453431	370.09	TRUE	FALSE	TRUE
High	KVVKVANV	KVVKVANV	2	1	1	P62266		0	1.15057e+07	0.003	0.1004	2.04408	2	856.561	-0.144028	18.3684	0	B16_Bulk_DBKO	1	H2-Kb	34.722	0.024203	38480.5	0.785	0.352392	1104.31	TRUE	FALSE	TRUE
High	VSWKSLAI	VSWKSLAI	1	1	1	O75880		0	1.29896e+07	0.003	0.1021	2.03804	2	903.53	0.0924433	57.5679	0	B16_Bulk_DBKO	1	H2-Kb	11.288	0.070196	23394.9	0.435	0.529489	162.52	TRUE	FALSE	TRUE
High	IINSFQSI	IINSFQSI	1	1	1	P32780		0	7.28811e+06	0.003	0.1011	1.99497	2	921.504	0.037568	57.843	0	B16_Bulk_DBKO	1	H2-Kb	21.035	0.045982	30402	0.189	0.543546	139.59	TRUE	FALSE	TRUE
High	RNLEYLNL	RNLEYLNL	3	1	1	Q9UKC9		0	1.0952e+08	0.003	0.105	1.95721	2	1034.56	0.199746	52.1842	0	B16_Bulk_DBKO	1	H2-Kb	12.627	0.05057	28929.6	0.019	0.746615	15.51	TRUE	FALSE	TRUE
High	SSYKFNHL	SSYKFNHL	3	1	1	P49356		0	2.34398e+08	0.003	0.1038	1.93536	2	995.495	0.155907	27.4983	0	B16_Bulk_DBKO	1	H2-Kb	1.692	0.128631	12431.9	0	0.921779	2.33	TRUE	TRUE	TRUE
High	VVFEKGGVYL	VVFEKGGVYL	1	1	1	Q9HA65		0	8.50562e+06	0.003	0.09916	1.90974	2	1110.62	-0.209862	54.2577	0	B16_Bulk_DBKO	1	H2-Kb	1.843	0.136028	11475.7	0.916	0.442369	417.15	TRUE	TRUE	TRUE
High	TSHKYVTQm	TSHKYVTQM	1	1	1	Q9NR56	M9(Oxidation)	0	3.21611e+06	0.003	0.1038	1.89197	2	1110.52	-0.0165938	13.0069	0	B16_Bulk_DBKO	1	H2-Kb	0.706	0.171558	7813.11	0.106	0.538155	147.98	TRUE	TRUE	TRUE
High	NGPEFEARI	NGPEFEARI	1	1	1	Q15459		0	6.26204e+06	0.003	0.1051	1.86836	2	1032.51	-0.0285163	42.6894	0	B16_Bulk_DBKO	1	H2-Kb	2.193	0.125608	12845.2	0.737	0.345538	1189.32	TRUE	FALSE	TRUE
High	SWLHTSEL	SWLHTSEL	1	1	1	Q9H089		0	2.84049e+07	0.003	0.1018	1.82375	2	972.479	0.0122612	47.9316	0	B16_Bulk_DBKO	1	H2-Kb	11.162	0.057291	26900.5	0.661	0.409546	595.01	TRUE	FALSE	TRUE
High	EIVTFERL	EIVTFERL	3	1	1	P51114		0	3.54215e+08	0.003	0.1032	1.8214	2	1006.56	-0.0109342	54.6473	0	B16_Bulk_DBKO	1	H2-Kb	29.035	0.026717	37447.9	0.447	0.383507	788.65	TRUE	FALSE	TRUE
High	TNYRFKNLF	TNYRFKNLF	1	1	1	O96020		0	1.1015e+07	0.003	0.09439	1.78032	2	1202.63	0.151531	46.425	0	B16_Bulk_DBKO	1	H2-Kb	3.201	0.103196	16370.2	0.052	0.742096	16.29	TRUE	FALSE	TRUE
High	VSVEYTEKM	VSVEYTEKM	1	1	1	Q92979		0	1.97601e+06	0.003	0.09358	1.7776	2	1085.52	-0.696052	36.3786	0	B16_Bulk_DBKO	1	H2-Kb	0.661	0.205014	5440.21	0.121	0.550619	129.31	TRUE	TRUE	TRUE
High	KGFYFAKL	KGFYFAKL	1	3	3	P49792;Q99666;O14715		0	1.85474e+07	0.003	0.1034	1.76163	2	973.551	0.0456507	44.9366	0	B16_Bulk_DBKO	1	H2-Kb	8.976	0.073835	22491.7	0.004	0.869014	4.13	TRUE	FALSE	TRUE
High	SNYSYPQV	SNYSYPQV	4	1	1	Q01844		0	1.08637e+08	0.003	0.1018	1.76148	2	957.428	-3.61315	45.2462	0	B16_Bulk_DBKO	1	H2-Kb	11.301	0.056396	27162.3	0.006	0.817707	7.19	TRUE	FALSE	TRUE
High	KIYVYWEV	KIYVYWEV	2	1	1	Q969R8		0	1.3832e+07	0.003	0.1026	1.75053	2	1099.58	-0.184117	62.755	0	B16_Bulk_DBKO	1	H2-Kb	30.192	0.051917	28511.1	0.168	0.634004	52.46	TRUE	FALSE	TRUE
High	IQWRFVNRI	IQWRFVNRI	6	1	1	P46934		0	1.77299e+09	0.003	0.1002	1.70719	3	1231.71	0.878902	52.3251	0	B16_Bulk_DBKO	1	H2-Kb	1.591	0.189633	6425.25	0.16	0.647221	45.47	TRUE	TRUE	TRUE
High	SVYVYKVL	SVYVYKVL	10	9	9	P62807;P58876;Q93079;O60814;Q99880;Q99879;Q99877;Q5QNW6;P57053		0	1.04335e+09	0.003	0.0955	1.70027	2	970.561	0.0281429	52.5081	0	B16_Bulk_DBKO	1	H2-Kb	10.242	0.063821	25065.5	0.006	0.823982	6.72	TRUE	FALSE	TRUE
High	SSYGQQSSF	SSYGQQSSF	1	1	1	Q01844		0	6.04142e+06	0.003	0.1027	1.65831	2	990.415	-0.886929	32.7639	0	B16_Bulk_DBKO	1	H2-Kb	1.311	0.130623	12166.8	0.282	0.489083	251.64	TRUE	TRUE	TRUE
High	QQFIYEKL	QQFIYEKL	1	1	1	Q9UI26		0	1.45389e+07	0.003	0.09909	1.60371	2	1068.57	0.099258	48.8721	0	B16_Bulk_DBKO	1	H2-Kb	6.677	0.058084	26670.7	0.099	0.57267	101.86	TRUE	FALSE	TRUE
High	KSFDYGNL	KSFDYGNL	2	1	1	P31629		0	4.1294e+07	0.003	0.1022	1.50426	2	943.449	-3.02827	41.0702	0	B16_Bulk_DBKO	1	H2-Kb	11.532	0.05576	27349.9	0.007	0.858999	4.6	TRUE	FALSE	TRUE
High	RGPLFSHL	RGPLFSHL	2	1	1	Q13433		0	222218351	0.003	0.1015	1.48115	2	926.52	-0.882092	36.4644	0	B16_Bulk_DBKO	1	H2-Kb	1.807	0.116665	14150.3	0.039	0.66827	36.21	TRUE	TRUE	TRUE
High	VAYSHDGAFL	VAYSHDGAFL	1	1	1	O75083		0	1.02121e+07	0.003	0.1018	1.43672	2	1079.52	0.114282	44.7183	0	B16_Bulk_DBKO	1	H2-Kb	0.817	0.261202	2962.03	0.734	0.58693	87.3	TRUE	TRUE	TRUE
High	SAPQYSRL	SAPQYSRL	2	1	1	Q8IWU5		0	4.90351e+07	0.003	0.1039	1.34274	2	921.479	-0.278944	26.9433	0	B16_Bulk_DBKO	1	H2-Kb	2.892	0.092329	18412.8	0.01	0.725228	19.55	TRUE	FALSE	TRUE
High	RSPVFSHL	RSPVFSHL	3	1	1	O15439		0	9.21421e+07	0.003	0.09523	1.33497	2	942.515	-0.453025	30.9388	0	B16_Bulk_DBKO	1	H2-Kb	1.256	0.143251	10613	0.01	0.764765	12.75	TRUE	TRUE	TRUE
High	SIANFTNV	SIANFTNV	6	1	1	P53396		0	2.66176e+08	0.004	0.1234	3.1853	2	865.441	-0.197075	53.882	0	B16_Bulk_DBKO	1	H2-Kb	1.705	0.224511	4405.54	0.096	0.656338	41.2	TRUE	TRUE	TRUE
High	VALLFQQL	VALLFQQL	2	1	1	Q86WG5		0	14774727	0.004	0.1206	3.09251	2	931.561	-0.357127	80.088	0	B16_Bulk_DBKO	1	H2-Kb	2.353	0.117567	14012.8	0.005	0.820657	6.96	TRUE	FALSE	TRUE
High	IAFIFNNL	IAFIFNNL	5	1	1	A5YKK6		0	1.59852e+08	0.004	0.1088	3.08611	2	951.53	-0.297085	85.0149	0	B16_Bulk_DBKO	1	H2-Kb	3.76	0.129047	12376	0.002	0.915213	2.5	TRUE	FALSE	TRUE
High	TNLVYPAL	TNLVYPAL	4	1	1	Q9NWT6		0	109183966	0.004	0.115	2.98653	2	890.498	-0.279503	64.7053	0	B16_Bulk_DBKO	1	H2-Kb	12.19	0.053234	28107.7	0.034	0.751893	14.65	TRUE	FALSE	TRUE
High	SLTAFNNL	SLTAFNNL	1	1	1	Q8N6L1		0	7.16225e+06	0.004	0.1154	2.90108	2	879.457	-0.15296	60.072	0	B16_Bulk_DBKO	1	H2-Kb	22.812	0.044275	30968.7	0.18	0.607393	69.96	TRUE	FALSE	TRUE
High	IWLFQANL	IWLFQANL	6	1	1	P55061		0	29780920	0.004	0.1153	2.89965	2	1004.56	0.0226798	88.4915	0	B16_Bulk_DBKO	1	H2-Kb	28.879	0.041194	32018.5	0.266	0.662158	38.68	TRUE	FALSE	TRUE
High	GLYTFESL	GLYTFESL	1	1	1	P52849		0	0	0.004	0.1059	2.88803	2	929.461	-0.621044	69.7666	0	B16_Bulk_DBKO	1	H2-Kb	11.621	0.062852	25329.7	0.175	0.574027	100.38	TRUE	FALSE	TRUE
High	GNYNFFNL	GNYNFFNL	2	1	1	Q9BU23		0	2.34176e+07	0.004	0.112	2.85443	2	988.453	0.295393	77.7317	0	B16_Bulk_DBKO	1	H2-Kb	3.266	0.129153	12361.9	0.009	0.834338	6	TRUE	FALSE	TRUE
High	AVYSFEAL	AVYSFEAL	2	1	1	O00534		0	2.8604e+07	0.004	0.1083	2.84004	2	899.451	0.105696	66.4114	0	B16_Bulk_DBKO	1	H2-Kb	5.97	0.090651	18750.1	0.004	0.851565	4.98	TRUE	FALSE	TRUE
High	ANINFPNL	ANINFPNL	1	1	1	O14686		0	2.2831e+07	0.004	0.1071	2.82766	2	902.473	-0.012455	66.6092	0	B16_Bulk_DBKO	1	H2-Kb	1.203	0.151474	9709.53	0.006	0.810487	7.77	TRUE	TRUE	TRUE
High	SILKFFEI	SILKFFEI	3	1	1	Q05397		0	7.0567e+07	0.004	0.1097	2.79237	2	996.577	0.217199	78.2202	0	B16_Bulk_DBKO	1	H2-Kb	6.744	0.112025	14878.8	0.075	0.694038	27.4	TRUE	FALSE	TRUE
High	AVLNFTAL	AVLNFTAL	1	1	1	Q7Z6Z7		0	0	0.004	0.1124	2.77567	2	848.488	-0.160177	74.0938	0	B16_Bulk_DBKO	1	H2-Kb	0.58	0.286046	2263.85	0.024	0.752072	14.62	TRUE	TRUE	TRUE
High	ISLSLLSQL	ISLSLLSQL	2	1	1	Q9Y5R4		0	8.80228e+06	0.004	0.1209	2.69398	2	973.593	0.334788	96.4444	0	B16_Bulk_DBKO	1	H2-Kb	0.233	0.307082	1803.02	0.1	0.660274	39.48	TRUE	TRUE	TRUE
High	VNFTYQFL	VNFTYQFL	5	1	1	Q2M389		0	244097402	0.004	0.1143	2.68907	2	1031.52	0.0190196	78.3309	0	B16_Bulk_DBKO	1	H2-Kb	7.425	0.095649	17763.1	0.002	0.905835	2.77	TRUE	FALSE	TRUE
High	AIRVFANI	AIRVFANI	1	1	1	Q9Y262		0	2.86195e+07	0.004	0.1157	2.6312	2	903.541	0.0818934	52.3506	0	B16_Bulk_DBKO	1	H2-Kb	23.661	0.057631	26801.8	0.235	0.643059	47.56	TRUE	FALSE	TRUE
High	SNVVFKLL	SNVVFKLL	1	1	1	O15212		0	0	0.004	0.1065	2.60949	2	919.561	0.235581	61.7951	0	B16_Bulk_DBKO	1	H2-Kb	11.332	0.062182	25514	0.03	0.734364	17.71	TRUE	FALSE	TRUE
High	SSLYFKNI	SSLYFKNI	1	1	1	Q8NAP3		0	1.00203e+07	0.004	0.1103	2.60609	2	971.52	0.334316	47.1285	0	B16_Bulk_DBKO	1	H2-Kb	9.914	0.083742	20205.5	0.037	0.781308	10.66	TRUE	FALSE	TRUE
High	VRYTGAGL	VRYTGAGL	1	1	1	Q05048		0	1.72129e+06	0.004	0.108	2.58854	2	836.463	0.0725828	29.8112	0	B16_Bulk_DBKO	1	H2-Kb	45.067	0.02114	39777.2	1.047	0.431322	470.11	TRUE	FALSE	TRUE
High	LIYDFANF	LIYDFANF	2	1	1	P40692		0	1.27901e+07	0.004	0.1176	2.52401	2	1002.49	-0.0515805	81.9907	0	B16_Bulk_DBKO	1	H2-Kb	27.127	0.039435	32633.7	0.053	0.76413	12.83	TRUE	FALSE	TRUE
High	VNIQYEVI	VNIQYEVI	1	1	1	Q15012		0	14940645	0.004	0.1079	2.51623	2	977.53	0.133777	63.005	0	B16_Bulk_DBKO	1	H2-Kb	6.996	0.083548	20247.9	0.191	0.56085	115.76	TRUE	FALSE	TRUE
High	RILEFFGL	RILEFFGL	11	1	1	P07237		0	4.03531e+08	0.004	0.1091	2.48554	2	994.572	0.110453	80.5654	0	B16_Bulk_DBKO	1	H2-Kb	20.652	0.045975	30404.3	0.081	0.704328	24.51	TRUE	FALSE	TRUE
High	ANIIYYSL	ANIIYYSL	2	1	1	P36542		0	1.3599e+08	0.004	0.1097	2.47641	2	956.508	-0.378339	70.8861	0	B16_Bulk_DBKO	1	H2-Kb	5.557	0.085701	19781.7	0.015	0.772115	11.77	TRUE	FALSE	TRUE
High	AVFTFEQL	AVFTFEQL	3	1	1	Q9BZQ8		0	5.16504e+07	0.004	0.1192	2.47404	2	954.494	0.446909	75.3635	0	B16_Bulk_DBKO	1	H2-Kb	5.247	0.077773	21553.5	0.004	0.825897	6.58	TRUE	FALSE	TRUE
High	TSVIFVNNF	TSVIFVNNF	1	1	1	Q8TEK3		0	1.48793e+07	0.004	0.12	2.45183	2	1040.54	0.257688	72.6498	0	B16_Bulk_DBKO	1	H2-Kb	2.337	0.129867	12266.7	0.226	0.568039	107.1	TRUE	FALSE	TRUE
High	TTVAFTQV	TTVAFTQV	1	1	1	P62424		0	6.70229e+07	0.004	0.1082	2.44086	2	866.462	-0.28374	50.8853	0	B16_Bulk_DBKO	1	H2-Kb	18.641	0.037084	33474.4	0.229	0.507378	206.45	TRUE	FALSE	TRUE
High	IRIVLVGL	IRIVLVGL	1	1	1	Q13443		0	1.9485e+07	0.004	0.1168	2.40818	2	882.613	-0.113731	68.0766	0	B16_Bulk_DBKO	1	H2-Kb	38.296	0.027788	37016.5	1.483	0.338962	1277.02	TRUE	FALSE	TRUE
High	KIYYFAAV	KIYYFAAV	3	1	1	Q9H3S7		0	5.09277e+07	0.004	0.1059	2.39942	2	974.535	0.179883	54.1891	0	B16_Bulk_DBKO	1	H2-Kb	28.227	0.05572	27361.7	0.016	0.858307	4.63	TRUE	FALSE	TRUE
High	AICIFREL	AICIFREL	5	1	1	Q08945		0	0	0.004	0.1195	2.39939	2	964.528	-0.391414	73.3712	0	B16_Bulk_DBKO	1	H2-Kb	25.844	0.062233	25499.9	0.25	0.539346	146.08	TRUE	FALSE	TRUE
High	TNYTFENV	TNYTFENV	2	1	1	O60673		0	2.00664e+07	0.004	0.1216	2.3985	2	987.442	-0.310313	50.7959	0	B16_Bulk_DBKO	1	H2-Kb	12.333	0.063495	25154.1	0.016	0.800785	8.63	TRUE	FALSE	TRUE
High	IATEFNQL	IATEFNQL	1	1	1	Q14746		0	7.67052e+06	0.004	0.1141	2.39287	2	935.483	0.144028	55.4605	0	B16_Bulk_DBKO	1	H2-Kb	10.531	0.049796	29172.9	0.058	0.628785	55.5	TRUE	FALSE	TRUE
High	SIIKATNL	SIIKATNL	3	1	1	Q92797		0	1.39089e+08	0.004	0.1152	2.29712	2	859.525	-0.158847	37.3289	0	B16_Bulk_DBKO	1	H2-Kb	9.887	0.05691	27011.7	0.073	0.585872	88.3	TRUE	FALSE	TRUE
High	TIIQLFQV	TIIQLFQV	4	1	1	Q9H8V3		0	1.22918e+07	0.004	0.1212	2.2564	2	961.572	-0.0295639	85.7018	0	B16_Bulk_DBKO	1	H2-Kb	18.828	0.044676	30834.6	0.675	0.383741	786.65	TRUE	FALSE	TRUE
High	SLVIFmQL	SLVIFMQL	3	1	1	Q9UKV5	M6(Oxidation)	0	4.973e+06	0.004	0.1079	2.25111	2	966.533	0.0934093	81.5195	0	B16_Bulk_DBKO	1	H2-Kb	14.544	0.052787	28244	0.081	0.621432	60.1	TRUE	FALSE	TRUE
High	VFRELPSL	VFRELPSL	3	1	1	Q92759		0	1.32266e+08	0.004	0.119	2.23601	2	960.551	-0.27933	53.4675	0	B16_Bulk_DBKO	1	H2-Kb	21.752	0.03246	35191.8	0.283	0.498226	227.94	TRUE	FALSE	TRUE
High	SVIKFENL	SVIKFENL	5	1	1	Q9H6R6		0	2.27538e+09	0.004	0.118	2.22759	2	949.535	0.0375491	52.1891	0	B16_Bulk_DBKO	1	H2-Kb	4.983	0.080159	21004.2	0.003	0.818147	7.15	TRUE	FALSE	TRUE
High	VRYINENL	VRYINENL	3	1	1	P17987		0	1.42943e+08	0.004	0.1203	2.20206	2	1020.55	-0.31127	39.295	0	B16_Bulk_DBKO	1	H2-Kb	9.547	0.064392	24911.2	0.85	0.369131	921.37	TRUE	FALSE	TRUE
High	TIIIFHSL	TIIIFHSL	10	2	2	O00167;Q99504		0	3.29963e+08	0.004	0.1224	2.19401	2	943.562	1.0811	62.7316	0	B16_Bulk_DBKO	1	H2-Kb	5.613	0.074345	22367.9	0.007	0.780512	10.75	TRUE	FALSE	TRUE
High	NQYKFILL	NQYKFILL	2	1	1	Q9UHH9		0	92635823	0.004	0.1089	2.17843	2	1038.6	-0.311295	64.6653	0	B16_Bulk_DBKO	1	H2-Kb	5.315	0.076182	21927.7	0.044	0.669028	35.91	TRUE	FALSE	TRUE
High	RTYSFLNL	RTYSFLNL	3	1	1	Q9GZU3		0	2.79101e+08	0.004	0.1144	2.16634	2	1013.54	-0.352271	60.0413	0	B16_Bulk_DBKO	1	H2-Kb	7.14	0.086786	19550.8	0.003	0.887689	3.37	TRUE	FALSE	TRUE
High	KSYLFQLL	KSYLFQLL	9	2	2	P24941;Q00526		0	1.38911e+09	0.004	0.118	2.15975	2	1011.59	0.922445	70.9777	0	B16_Bulk_DBKO	1	H2-Kb	3.655	0.116544	14168.8	0.002	0.893758	3.16	TRUE	FALSE	TRUE
High	TNPSFDGRL	TNPSFDGRL	3	1	1	Q8NHH9		0	1.90818e+08	0.004	0.1148	2.15268	2	1006.5	0.369368	38.2387	0	B16_Bulk_DBKO	1	H2-Kb	6.269	0.061285	25762.8	0.561	0.436305	445.44	TRUE	FALSE	TRUE
High	SILTLSHL	SILTLSHL	1	1	1	Q9UJT1		0	5.26424e+06	0.004	0.1184	2.10381	2	883.524	-0.350459	56.7993	0	B16_Bulk_DBKO	1	H2-Kb	4.96	0.095547	17782.7	0.079	0.642932	47.63	TRUE	FALSE	TRUE
High	VNFKHEVSV	VNFKHEVSV	1	1	1	Q9Y580		0	6.90391e+06	0.004	0.1168	2.08515	2	1058.56	-0.275497	30.4025	0	B16_Bulk_DBKO	1	H2-Kb	2.141	0.132051	11980.3	0.052	0.675538	33.47	TRUE	FALSE	TRUE
High	VAPFLRQEF	VAPFLRQEF	1	1	1	Q96GQ7		0	37464740	0.004	0.1128	2.06514	2	1106.6	1.25999	55.3494	0	B16_Bulk_DBKO	1	H2-Db	0.374	0.223213	4467.85	0.522	0.382171	800.13	TRUE	TRUE	TRUE
High	VSPLFQKL	VSPLFQKL	2	1	1	P56192		0	7.90329e+07	0.004	0.1109	2.064	2	931.561	-0.357127	51.2731	0	B16_Bulk_DBKO	1	H2-Kb	3.308	0.078102	21476.9	0.004	0.769992	12.04	TRUE	FALSE	TRUE
High	FVYIFQEV	FVYIFQEV	11	1	1	P13797		0	1.50167e+08	0.004	0.1147	2.04322	2	1044.54	-0.121306	82.9628	0	B16_Bulk_DBKO	1	H2-Kb	9.509	0.080432	20942.2	0.039	0.704078	24.58	TRUE	FALSE	TRUE
High	SIQSFSAm	SIQSFSAM	3	1	1	Q9HBR0	M8(Oxidation)	0	5.38033e+06	0.004	0.1159	2.02815	2	886.397	-0.444467	40.3279	0	B16_Bulk_DBKO	1	H2-Kb	6.322	0.104223	16189.3	0.134	0.640154	49.08	TRUE	FALSE	TRUE
High	INFDFNTI	INFDFNTI	5	1	1	Q7Z5Y7		0	6.16998e+08	0.004	0.1066	1.99961	2	983.483	-0.545663	77.114	0	B16_Bulk_DBKO	1	H2-Kb	8.923	0.082208	20543.6	0.012	0.804936	8.25	TRUE	FALSE	TRUE
High	TNLIYQQV	TNLIYQQV	9	1	1	Q13402		0	8.52578e+08	0.004	0.123	1.992	2	978.526	0.320007	53.6464	0	B16_Bulk_DBKO	1	H2-Kb	17.532	0.039253	32698	0.106	0.580781	93.3	TRUE	FALSE	TRUE
High	KAPSYLEI	KAPSYLEI	1	1	1	P78347		0	1.61115e+07	0.004	0.1064	1.94791	2	920.508	-0.879005	45.4427	0	B16_Bulk_DBKO	1	H2-Kb	1.807	0.139951	10998.8	0.188	0.497391	230.01	TRUE	TRUE	TRUE
High	KAYQYTTL	KAYQYTTL	4	1	1	Q5T1Q4		0	1.40592e+08	0.004	0.1224	1.93405	2	987.515	0.239801	34.3496	0	B16_Bulk_DBKO	1	H2-Kb	1.363	0.148628	10013.2	0.003	0.852042	4.96	TRUE	TRUE	TRUE
High	AALDFKNV	AALDFKNV	1	1	1	Q9NTJ3		0	5.76682e+07	0.004	0.116	1.92913	2	877.48	2.63121	42.819	0	B16_Bulk_DBKO	1	H2-Kb	12.538	0.046337	30285.4	0.166	0.542416	141.31	TRUE	FALSE	TRUE
High	VAmVFKTL	VAMVFKTL	1	1	1	Q7Z5K2	M3(Oxidation)	0	2.19849e+06	0.004	0.1181	1.92247	2	924.522	-0.495516	45.5095	0	B16_Bulk_DBKO	1	H2-Kb	2.543	0.147798	10103.5	0.01	0.810984	7.73	TRUE	FALSE	TRUE
High	KLAFFSEI	KLAFFSEI	2	2	2	Q7Z4L9;Q7Z392		0	7.17657e+06	0.004	0.1084	1.91514	2	954.529	-0.206202	65.3796	0	B16_Bulk_DBKO	1	H2-Kb	23.964	0.058298	26609.1	0.811	0.46103	340.88	TRUE	FALSE	TRUE
High	KIITYRNL	KIITYRNL	2	1	1	Q5JVF3		0	4.04554e+07	0.004	0.1207	1.89016	2	1020.62	-0.446621	32.4509	0	B16_Bulk_DBKO	1	H2-Kb	23.866	0.039435	32633.7	0.012	0.790473	9.65	TRUE	FALSE	TRUE
High	SIVSFRQL	SIVSFRQL	2	1	1	Q96RR1		0	1.86654e+07	0.004	0.1222	1.87061	2	949.547	0.745102	50.66	0	B16_Bulk_DBKO	1	H2-Kb	11.105	0.056793	27045.9	0.006	0.789689	9.73	TRUE	FALSE	TRUE
High	KTVTFSKL	KTVTFSKL	2	1	1	Q13011		0	5.81566e+07	0.004	0.1162	1.85497	2	923.556	-0.135886	30.5657	0	B16_Bulk_DBKO	1	H2-Kb	15.574	0.04064	32211	0.031	0.69888	26	TRUE	FALSE	TRUE
High	VSTKFEHL	VSTKFEHL	2	1	1	Q7Z392		0	1.85378e+07	0.004	0.1191	1.83949	2	960.515	-0.00116929	27.3169	0	B16_Bulk_DBKO	1	H2-Kb	5.392	0.07135	23104.6	0.028	0.692644	27.81	TRUE	FALSE	TRUE
High	SWIEQQVL	SWIEQQVL	1	2	2	Q13402;Q6PIF6		0	8.33081e+06	0.004	0.1113	1.79728	2	1002.53	0.535922	67.337	0	B16_Bulk_DBKO	1	H2-Kb	14.841	0.04132	31974.8	0.867	0.293025	2099.2	TRUE	FALSE	TRUE
High	RVDVFTNL	RVDVFTNL	2	1	1	Q86W42		0	34586312	0.004	0.1089	1.79219	2	963.525	-0.61875	52.0894	0	B16_Bulk_DBKO	1	H2-Kb	15.726	0.036722	33605.8	0.152	0.528549	164.19	TRUE	FALSE	TRUE
High	SNVKHVINF	SNVKHVINF	2	1	1	O00571		0	1.0564e+07	0.004	0.1147	1.75458	2	1057.58	-0.149729	31.3585	0	B16_Bulk_DBKO	1	H2-Kb	1.72	0.124594	12986.9	0.118	0.548439	132.39	TRUE	TRUE	TRUE
High	KQFEYIEV	KQFEYIEV	1	1	1	P42858		0	1.50115e+07	0.004	0.1167	1.75425	2	1055.54	-0.00210023	49.9439	0	B16_Bulk_DBKO	1	H2-Kb	5.921	0.077755	21557.7	0.144	0.544526	138.12	TRUE	FALSE	TRUE
High	TTYKYFAL	TTYKYFAL	1	1	1	Q5VYS8		0	0	0.004	0.1207	1.69214	2	1006.52	0.100739	53.5972	0	B16_Bulk_DBKO	1	H2-Kb	10.307	0.07266	22779.4	0.003	0.893422	3.17	TRUE	FALSE	TRUE
High	VIYWFRQI	VIYWFRQI	1	1	1	Q9BUV8		0	2.03908e+07	0.004	0.1084	1.68708	2	1124.63	0.00744165	68.2087	0	B16_Bulk_DBKO	1	H2-Kb	32.182	0.043846	31112.8	0.011	0.848025	5.18	TRUE	FALSE	TRUE
High	SVVKLTAV	SVVKLTAV	1	1	1	P04183		0	9.52967e+06	0.004	0.1204	1.65541	2	816.519	0.0713178	38.7874	0	B16_Bulk_DBKO	1	H2-Kb	16.197	0.05208	28460.8	0.887	0.330548	1398.73	TRUE	FALSE	TRUE
High	SLIPFVQL	SLIPFVQL	1	1	1	P54278		0	8.84436e+06	0.004	0.1105	1.64839	2	916.551	0.674904	91.1924	0	B16_Bulk_DBKO	1	H2-Kb	5.305	0.070996	23193.3	0.009	0.725888	19.41	TRUE	FALSE	TRUE
High	KVNTFSAL	KVNTFSAL	1	2	2	O43681;P46940		0	4.66607e+06	0.004	0.121	1.47432	2	879.493	-0.514779	37.5982	0	B16_Bulk_DBKO	1	H2-Kb	21.113	0.037592	33291	0.108	0.605454	71.44	TRUE	FALSE	TRUE
High	LAIRFPNL	LAIRFPNL	1	1	1	Q15021		0	5.06663e+06	0.004	0.1189	1.45296	2	943.572	-0.880164	66.5407	0	B16_Bulk_DBKO	1	H2-Kb	5.418	0.101463	16680.1	0.009	0.833293	6.07	TRUE	FALSE	TRUE
High	YEYEFmEL	YEYEFMEL	1	1	1	O75110	M6(Oxidation)	0	6.18019e+06	0.004	0.1077	1.45168	2	1139.46	-1.5487	66.3716	0	B16_Bulk_DBKO	1	H2-Kb	4.252	0.082543	20469.3	0.351	0.455119	363.4	TRUE	FALSE	TRUE
High	TFYNELRV	TFYNELRV	1	10	10	Q562R1;Q9BYX7;P60709;P68032;P63261;P68133;Q6S8J3;A5A3E0;P0CG38;P0CG39		0	1.31687e+07	0.004	0.1096	1.35158	2	1041.54	-0.0948776	51.2918	0	B16_Bulk_DBKO	1	H2-Kb	20.405	0.048487	29589	1.561	0.331997	1376.97	TRUE	FALSE	TRUE
High	SVYLVRQL	SVYLVRQL	1	2	2	O75928;Q9Y6X2		0	1.38717e+07	0.004	0.1216	0.982585	2	977.578	-0.316141	47.628	0	B16_Bulk_DBKO	1	H2-Kb	9.257	0.051696	28579.3	0.011	0.721829	20.28	TRUE	FALSE	TRUE
High	SAVVYAQL	SAVVYAQL	1	1	1	Q8IZH2		0	7.22781e+06	0.005	0.1255	3.13936	2	850.467	0.340266	52.6428	0	B16_Bulk_DBKO	1	H2-Kb	2.997	0.117697	13993.1	0.008	0.807057	8.07	TRUE	FALSE	TRUE
High	ANVVFTQL	ANVVFTQL	1	1	1	Q96P47		0	1.06366e+07	0.005	0.1325	2.86049	2	891.493	-0.370921	62.2106	0	B16_Bulk_DBKO	1	H2-Kb	6.541	0.062593	25400.8	0.012	0.740323	16.6	TRUE	FALSE	TRUE
High	SAYLFVKL	SAYLFVKL	4	1	1	Q8NEN9		0	7.54543e+07	0.005	0.1329	2.65825	2	940.551	0.668315	62.7908	0	B16_Bulk_DBKO	1	H2-Kb	1.629	0.136638	11400.2	0.001	0.897864	3.02	TRUE	TRUE	TRUE
High	KVITFIDL	KVITFIDL	3	1	1	O00178		0	1.57426e+08	0.005	0.1325	2.54077	2	948.575	-1.95951	65.8068	0	B16_Bulk_DBKO	1	H2-Kb	9.776	0.069384	23601.3	0.075	0.652632	42.88	TRUE	FALSE	TRUE
High	SQLIYNLI	SQLIYNLI	2	1	1	Q6V0I7		0	1.16924e+07	0.005	0.1269	2.51143	2	963.551	-0.0948742	81.6528	0	B16_Bulk_DBKO	1	H2-Kb	3.145	0.143384	10597.7	0.524	0.518958	182.14	TRUE	FALSE	TRUE
High	TVFSHAQTV	TVFSHAQTV	3	2	2	Q71UM5;P42677		0	7.51778e+07	0.005	0.1301	2.50467	2	989.505	0.135711	30.4713	0	B16_Bulk_DBKO	1	H2-Kb	1.145	0.172986	7693.32	0.186	0.529065	163.27	TRUE	TRUE	TRUE
High	VSFRSANL	VSFRSANL	1	2	2	Q2TB90;P19367		0	1.04936e+07	0.005	0.1353	2.46164	2	893.484	-0.530764	36.8825	0	B16_Bulk_DBKO	1	H2-Kb	6.301	0.091285	18621.9	0.006	0.879659	3.68	TRUE	FALSE	TRUE
High	FQQEFPSL	FQQEFPSL	2	1	1	Q9Y520		0	1.00407e+08	0.005	0.1289	2.41216	2	995.483	0.0127234	65.2015	0	B16_Bulk_DBKO	1	H2-Kb	4.202	0.063982	25021.9	0.32	0.406166	617.18	TRUE	FALSE	TRUE
High	SGLLFTHL	SGLLFTHL	1	1	1	O94766		0	6.90481e+06	0.005	0.1311	2.40544	2	887.498	-0.388458	60.3653	0	B16_Bulk_DBKO	1	H2-Kb	1.42	0.153799	9468.32	0.01	0.791917	9.5	TRUE	TRUE	TRUE
High	SVVRYVQL	SVVRYVQL	5	1	1	Q9Y333		0	353635222	0.005	0.127	2.39344	2	963.562	0.0219217	46.8004	0	B16_Bulk_DBKO	1	H2-Kb	9.608	0.058996	26408.8	0.005	0.790913	9.6	TRUE	FALSE	TRUE
High	IIYVFYQm	IIYVFYQM	2	1	1	Q92845	M8(Oxidation)	0	7.09108e+06	0.005	0.1353	2.38788	2	1092.54	-0.626147	71.1149	0	B16_Bulk_DBKO	1	H2-Kb	14.716	0.065795	24535.9	0.011	0.843922	5.41	TRUE	FALSE	TRUE
High	NSIRNLDTI	NSIRNLDTI	5	1	1	Q9UBB4		0	7.58995e+06	0.005	0.1284	2.35347	2	1045.57	2.0584	38.7106	0	B16_Bulk_DBKO	1	H2-Db	0.001	0.870177	4.07	6.721	0.203756	5514.76	TRUE	TRUE	FALSE
High	VGFTFPNRL	VGFTFPNRL	1	1	1	Q9UBB6		0	2.7648e+08	0.005	0.1301	2.34238	2	1050.57	-0.788214	61.0825	0	B16_Bulk_DBKO	1	H2-Kb	1.166	0.154537	9393.02	0.004	0.84942	5.1	TRUE	TRUE	TRUE
High	SIIRLQSL	SIIRLQSL	1	1	1	Q13459		0	1.24324e+07	0.005	0.1282	2.31958	2	929.578	-0.343223	52.0956	0	B16_Bulk_DBKO	1	H2-Kb	6.236	0.080933	20829	0.052	0.606508	70.63	TRUE	FALSE	TRUE
High	SALDWWPKI	SALDWWPKI	1	1	1	P21359		0	4.49475e+06	0.005	0.1314	2.30301	2	1115.59	-1.56311	77.745	0	B16_Bulk_DBKO	1	H2-Kb	0.73	0.207162	5315.23	0.41	0.4559	360.34	TRUE	TRUE	TRUE
High	SSYSFRHL	SSYSFRHL	4	1	1	Q9UMR5		0	2.89902e+08	0.005	0.1302	2.2004	2	996.491	1.06372	29.3821	0	B16_Bulk_DBKO	1	H2-Kb	1.922	0.137059	11348.4	0.001	0.920427	2.37	TRUE	TRUE	TRUE
High	ANYDFYQLL	ANYDFYQLL	2	1	1	Q8ND04		0	1.10673e+07	0.005	0.1271	2.15411	2	1146.55	0.688659	83.4294	0	B16_Bulk_DBKO	1	H2-Kb	2.033	0.125975	12794.3	0.001	0.891508	3.23	TRUE	FALSE	TRUE
High	KVFQFLNA	KVFQFLNA	3	1	1	P83731		0	86286861	0.005	0.1298	2.11752	2	966.543	1.88073	55.2719	0	B16_Bulk_DBKO	1	H2-Kb	30.5	0.036689	33617.8	0.175	0.646318	45.91	TRUE	FALSE	TRUE
High	EVYLFERI	EVYLFERI	1	1	1	Q9NRW7		0	2.27445e+07	0.005	0.1349	2.104	2	1068.57	0.204137	63.4091	0	B16_Bulk_DBKO	1	H2-Kb	23.946	0.034158	34551.2	0.155	0.538399	147.59	TRUE	FALSE	TRUE
High	LNYAYTAQL	LNYAYTAQL	1	1	1	Q9Y6Y0		0	11749563	0.005	0.1292	2.088	2	1056.54	-0.455489	58.4787	0	B16_Bulk_DBKO	1	H2-Kb	5.921	0.100819	16796.7	0.008	0.865202	4.3	TRUE	FALSE	TRUE
High	AVFAFRAV	AVFAFRAV	5	1	1	Q8N5T2		0	2.14102e+08	0.005	0.135	2.0719	2	880.505	0.639293	53.025	0	B16_Bulk_DBKO	1	H2-Kb	18.126	0.057867	26733.4	0.025	0.783765	10.38	TRUE	FALSE	TRUE
High	NTYRFLTF	NTYRFLTF	2	1	1	O75691		0	4.43676e+07	0.005	0.1326	2.0628	2	1061.54	-0.163852	62.2936	0	B16_Bulk_DBKO	1	H2-Kb	10.312	0.060681	25931.8	0.07	0.647865	45.15	TRUE	FALSE	TRUE
High	SAYLFTYV	SAYLFTYV	2	1	1	O43246		0	2.53795e+07	0.005	0.1334	1.96463	2	963.482	-0.439254	75.5007	0	B16_Bulk_DBKO	1	H2-Kb	1.01	0.262613	2917.15	0.005	0.882231	3.58	TRUE	TRUE	TRUE
High	SEYIHAQV	SEYIHAQV	1	2	2	Q75LS8;O95302		0	4.91389e+06	0.005	0.1277	1.91454	2	946.462	-0.724274	32.6185	0	B16_Bulk_DBKO	1	H2-Kb	12.498	0.057411	26865.7	1.073	0.35111	1119.73	TRUE	FALSE	TRUE
High	SSYAYTKV	SSYAYTKV	2	1	1	O43151		0	23634004	0.005	0.1256	1.89973	2	918.457	0.378405	27.1099	0	B16_Bulk_DBKO	1	H2-Kb	6.6	0.079357	21187.2	0.004	0.853783	4.86	TRUE	FALSE	TRUE
High	AWIKVEQL	AWIKVEQL	8	1	1	Q49A26		0	3050578029	0.005	0.1318	1.8681	2	986.568	1.49681	55.7534	0	B16_Bulk_DBKO	1	H2-Kb	10.089	0.047476	29914.5	0.577	0.300911	1927.52	TRUE	FALSE	TRUE
High	VNYRVPNm	VNYRVPNM	3	1	1	P19174	M8(Oxidation)	0	5.7835e+06	0.005	0.135	1.86648	2	1008.49	0.347585	31.8333	0	B16_Bulk_DBKO	1	H2-Kb	13.011	0.046547	30216.7	0.007	0.811593	7.68	TRUE	FALSE	TRUE
High	ILVELTRL	ILVELTRL	1	1	1	O14617		0	7.00629e+06	0.005	0.1351	1.85435	2	956.613	-0.512622	61.8005	0	B16_Bulk_DBKO	1	H2-Kb	22.125	0.037071	33479.2	0.346	0.453938	368.07	TRUE	FALSE	TRUE
High	LSYKKTML	LSYKKTML	4	1	1	Q9NTJ5		0	1.79297e+08	0.005	0.1314	1.77339	2	983.556	-3.1816	53.6384	0	B16_Bulk_DBKO	1	H2-Kb	10.266	0.052761	28251.9	0.116	0.586207	87.98	TRUE	FALSE	TRUE
High	VVYPWTQRF	VVYPWTQRF	1	5	5	P68871;P02042;P02100;P69891;P69892		0	5.90786e+07	0.005	0.1276	1.68613	2	1195.63	-0.297267	60.3453	0	B16_Bulk_DBKO	1	H2-Kb	5.154	0.062405	25452.5	0.04	0.660629	39.33	TRUE	FALSE	TRUE
High	KQRLFENL	KQRLFENL	2	2	2	Q13547;Q92769		0	3.46219e+07	0.005	0.1294	1.68454	2	1047.59	-0.534139	35.4774	0	B16_Bulk_DBKO	1	H2-Kb	7.029	0.05981	26177.3	0.263	0.529136	163.15	TRUE	FALSE	TRUE
High	RALNYTHL	RALNYTHL	1	1	1	P52948		0	2.99487e+07	0.005	0.1237	1.67775	2	987.537	0.220492	28.4732	0	B16_Bulk_DBKO	1	H2-Kb	0.094	0.40541	622.24	0.04	0.701561	25.26	TRUE	TRUE	TRUE
High	RILKFLQL	RILKFLQL	2	1	1	Q9UGJ0		0	52634746	0.005	0.1342	1.62508	2	1030.68	-0.0384968	57.5091	0	B16_Bulk_DBKO	1	H2-Kb	9.779	0.055376	27463.8	0.034	0.667802	36.39	TRUE	FALSE	TRUE
High	TALSFYHm	TALSFYHM	3	1	1	Q9BPX6	M8(Oxidation)	0	0	0.005	0.1351	1.553	2	985.443	-1.91549	45.3753	0	B16_Bulk_DBKO	1	H2-Kb	1.328	0.182587	6934.24	0.05	0.739175	16.81	TRUE	TRUE	TRUE
High	SQVRFSNI	SQVRFSNI	2	1	1	Q9UHV7		0	1.51444e+07	0.005	0.1306	1.5346	2	950.505	-0.794346	35.6708	0	B16_Bulk_DBKO	1	H2-Kb	4.513	0.118118	13929.5	0.087	0.696536	26.67	TRUE	FALSE	TRUE
High	SIFEFVHA	SIFEFVHA	1	1	1	Q96P70		0	3.99491e+07	0.005	0.1322	1.50426	2	949.478	0.192324	63.499	0	B16_Bulk_DBKO	1	H2-Kb	15.983	0.057369	26877.9	0.085	0.692586	27.83	TRUE	FALSE	TRUE
High	VEYDFHLL	VEYDFHLL	1	1	1	P30520		0	9.36388e+06	0.005	0.1351	1.50119	2	1035.51	-0.380048	66.377	0	B16_Bulk_DBKO	1	H2-Kb	8.332	0.054107	27843.4	0.135	0.56946	105.46	TRUE	FALSE	TRUE
High	KVVEFSEL	KVVEFSEL	3	1	1	Q5C9Z4		0	8.86598e+07	0.005	0.1277	1.4857	2	950.519	-0.359559	47.5252	0	B16_Bulk_DBKO	1	H2-Kb	13.017	0.046827	30125.3	0.019	0.711664	22.64	TRUE	FALSE	TRUE
High	VQYEmRTL	VQYEMRTL	7	1	1	P82664	M5(Oxidation)	0	6.42e+06	0.005	0.1334	1.28485	2	1055.52	0.157589	30.2134	0	B16_Bulk_DBKO	1	H2-Kb	2.919	0.109313	15321.9	0.032	0.694816	27.17	TRUE	FALSE	TRUE
High	GILTFSNL	GILTFSNL	4	3	3	Q15155;Q5JPE7;P69849		0	7.72379e+07	0.006	0.1513	3.21634	2	864.482	-0.270563	75.4566	0	B16_Bulk_DBKO	1	H2-Kb	21.83	0.050062	29089.1	0.076	0.69319	27.65	TRUE	FALSE	TRUE
High	IISTFQNL	IISTFQNL	3	1	1	Q9UPN6		0	5.0798e+07	0.006	0.1418	3.1611	2	935.52	0.793185	61.4531	0	B16_Bulk_DBKO	1	H2-Kb	20.772	0.038827	32849.1	0.017	0.765341	12.67	TRUE	FALSE	TRUE
High	AVFTWTNL	AVFTWTNL	7	3	3	Q14689;Q9P265;Q9Y2E4		0	2.40771e+08	0.006	0.1545	3.11912	2	951.493	-0.347532	77.6638	0	B16_Bulk_DBKO	1	H2-Kb	10.509	0.066927	24237.2	0.015	0.791643	9.53	TRUE	FALSE	TRUE
High	VNFSPANL	VNFSPANL	3	1	1	Q96CS2		0	92160458	0.006	0.1407	2.89591	2	861.447	0.128316	58.0477	0	B16_Bulk_DBKO	1	H2-Kb	11.496	0.047944	29763.4	0.009	0.8164	7.29	TRUE	FALSE	TRUE
High	VNTFFSFL	VNTFFSFL	2	1	1	Q9Y266		0	4.30388e+07	0.006	0.1525	2.76869	2	974.498	0.0474903	92.3806	0	B16_Bulk_DBKO	1	H2-Kb	19.337	0.06256	25409.9	0.035	0.817887	7.17	TRUE	FALSE	TRUE
High	GTYEFLYTV	GTYEFLYTV	1	1	1	Q9C040		0	1.98203e+07	0.006	0.1441	2.74713	2	1092.53	0.341212	75.2091	0	B16_Bulk_DBKO	1	H2-Kb	1.569	0.170677	7887.94	0.12	0.59418	80.71	TRUE	TRUE	TRUE
High	SVYSFLFL	SVYSFLFL	1	1	1	Q86YN1		0	5621758	0.006	0.1506	2.72441	2	975.519	0.105643	96.6539	0	B16_Bulk_DBKO	1	H2-Kb	4.469	0.118381	13890	0.003	0.885828	3.44	TRUE	FALSE	TRUE
High	KNLVFVVGL	KNLVFVVGL	1	1	1	O95628		0	0	0.006	0.143	2.70884	2	988.618	-0.890813	66.763	0	B16_Bulk_DBKO	1	H2-Kb	2.924	0.117062	14089.6	0.072	0.694321	27.31	TRUE	FALSE	TRUE
High	TAFQFLQL	TAFQFLQL	3	1	1	P51959		0	1.20966e+08	0.006	0.136	2.68057	2	967.525	0.174303	84.7667	0	B16_Bulk_DBKO	1	H2-Kb	2.056	0.132754	11889.5	0.003	0.846667	5.25	TRUE	FALSE	TRUE
High	KTVIFENL	KTVIFENL	1	1	1	Q9UID6		0	2.2347e+07	0.006	0.1549	2.60132	2	963.552	0.707841	50.8496	0	B16_Bulk_DBKO	1	H2-Kb	8.285	0.060156	26079.5	0.049	0.686854	29.61	TRUE	FALSE	TRUE
High	SITSFPRL	SITSFPRL	4	1	1	Q9UJ14		0	6.60271e+08	0.006	0.1554	2.52757	2	920.521	1.23241	52.8735	0	B16_Bulk_DBKO	1	H2-Kb	14.562	0.04914	29380.7	0.018	0.727041	19.17	TRUE	FALSE	TRUE
High	SNYVFVFL	SNYVFVFL	6	1	1	Q9UI14		0	2.80777e+08	0.006	0.1482	2.51597	2	988.514	-0.338824	90.4293	0	B16_Bulk_DBKO	1	H2-Kb	3.976	0.141098	10863.1	0.003	0.89169	3.23	TRUE	FALSE	TRUE
High	VTYLFVQL	VTYLFVQL	3	1	1	Q9BVK8		0	5.45438e+07	0.006	0.1512	2.44521	2	982.561	-0.106615	84.9818	0	B16_Bulk_DBKO	1	H2-Kb	7.705	0.070476	23324.1	0.001	0.912451	2.58	TRUE	FALSE	TRUE
High	SALRFLNL	SALRFLNL	5	1	1	Q8N1F8		0	3.96612e+08	0.006	0.1406	2.41586	2	933.552	0.143657	64.2011	0	B16_Bulk_DBKO	1	H2-Kb	2	0.165816	8313.91	0.004	0.871208	4.03	TRUE	FALSE	TRUE
High	ATLAYTKL	ATLAYTKL	1	1	1	Q14185		0	7.51917e+06	0.006	0.1504	2.40962	2	880.514	-0.172429	39.7513	0	B16_Bulk_DBKO	1	H2-Kb	12.439	0.044421	30919.8	0.038	0.681601	31.34	TRUE	FALSE	TRUE
High	ALYQFSNL	ALYQFSNL	1	1	1	O15031		0	1.89533e+07	0.006	0.1424	2.39288	2	955.488	-0.374287	66.1607	0	B16_Bulk_DBKO	1	H2-Kb	9.811	0.069001	23699.3	0.005	0.860612	4.52	TRUE	FALSE	TRUE
High	SFLDVRNI	SFLDVRNI	5	1	1	Q13200		0	9.56884e+07	0.006	0.153	2.38698	2	963.526	0.0147062	60.2387	0	B16_Bulk_DBKO	1	H2-Kb	26.615	0.0354	34090	1.263	0.322625	1523.93	TRUE	FALSE	TRUE
High	VTYVYQLI	VTYVYQLI	3	1	1	Q9UBQ0		0	126264507	0.006	0.1367	2.37726	2	998.556	0.295964	75.1409	0	B16_Bulk_DBKO	1	H2-Kb	11.289	0.076164	21932	0.012	0.836079	5.89	TRUE	FALSE	TRUE
High	SNVKYVmL	SNVKYVML	3	1	1	Q13635	M7(Oxidation)	0	6.08518e+07	0.006	0.1497	2.37189	2	969.507	0.0170733	38.1202	0	B16_Bulk_DBKO	1	H2-Kb	9.201	0.05464	27683.3	0.013	0.754404	14.26	TRUE	FALSE	TRUE
High	IFFIVSQV	IFFIVSQV	4	1	1	Q5T9L3		0	1.76431e+07	0.006	0.1436	2.36636	2	952.55	-0.696189	83.0561	0	B16_Bulk_DBKO	1	H2-Kb	33.575	0.031088	35718.1	0.361	0.51996	180.17	TRUE	FALSE	TRUE
High	KALINADEL	KALINADEL	1	1	1	Q13813		0	9.18258e+06	0.006	0.1363	2.35609	2	986.552	0.0649852	44.4611	0	B16_Bulk_DBKO	1	H2-Db	0.001	0.856208	4.74	4.399	0.235594	3907.7	TRUE	TRUE	FALSE
High	NTYNYKSTF	NTYNYKSTF	1	1	1	Q96D46		0	4.30138e+06	0.006	0.1491	2.3355	2	1137.52	-1.14135	35.4293	0	B16_Bulk_DBKO	1	H2-Kb	5.893	0.071443	23081.4	0.265	0.52978	162.01	TRUE	FALSE	TRUE
High	TIPLFVQL	TIPLFVQL	4	2	2	P35222;P14923		0	4.99443e+07	0.006	0.1377	2.33441	2	930.565	-0.542733	88.0431	0	B16_Bulk_DBKO	1	H2-Kb	6.852	0.056776	27050.9	0.022	0.670298	35.42	TRUE	FALSE	TRUE
High	QILQFPSL	QILQFPSL	1	1	1	P31629		0	1.20393e+07	0.006	0.1428	2.26893	2	945.541	0.216466	80.1481	0	B16_Bulk_DBKO	1	H2-Kb	13.108	0.045908	30426.3	0.037	0.664252	37.82	TRUE	FALSE	TRUE
High	QVVQFNRL	QVVQFNRL	3	1	1	Q9UHA4		0	3.29202e+08	0.006	0.152	2.24518	2	1003.57	1.30276	43.8694	0	B16_Bulk_DBKO	1	H2-Kb	29.386	0.026476	37545.7	0.05	0.618229	62.22	TRUE	FALSE	TRUE
High	VSFWFGTRF	VSFWFGTRF	1	1	1	Q9BUN8		0	5959573	0.006	0.1402	2.24197	2	1146.57	-0.615753	74.3111	0	B16_Bulk_DBKO	1	H2-Kb	3.339	0.129829	12271.8	0.043	0.793638	9.33	TRUE	FALSE	TRUE
High	TVPELTQQm	TVPELTQQM	1	6	6	Q13885;Q9BVA1;Q13509;P04350;P68371;Q9BUF5	M9(Oxidation)	0	5.54699e+06	0.006	0.1361	2.22608	2	1062.51	0.308057	39.5202	0	B16_Bulk_DBKO	1	H2-Kb	0.71	0.120842	13525	0.488	0.256029	3132.55	TRUE	TRUE	TRUE
High	IAFGFHQL	IAFGFHQL	2	1	1	O75381		0	3.67259e+07	0.006	0.147	2.18168	2	932.498	-1.32341	57.6065	0	B16_Bulk_DBKO	1	H2-Kb	1.811	0.127256	12618.2	0.002	0.86932	4.11	TRUE	TRUE	TRUE
High	ISmTFINI	ISMTFINI	2	1	1	Q5T9L3	M3(Oxidation)	0	26354671	0.006	0.142	2.14403	2	954.496	-0.147523	67.853	0	B16_Bulk_DBKO	1	H2-Kb	5.876	0.155372	9308.54	0.016	0.864889	4.31	TRUE	FALSE	TRUE
High	SVVLmSHL	SVVLMSHL	3	1	1	P00558	M5(Oxidation)	0	8.13347e+06	0.006	0.1537	2.1325	2	901.481	-0.0882988	39.8128	0	B16_Bulk_DBKO	1	H2-Kb	7.323	0.083505	20257.3	0.114	0.591884	82.74	TRUE	FALSE	TRUE
High	LNYICEKL	LNYICEKL	1	1	1	Q9Y6Q2		0	0	0.006	0.153	2.12229	2	995.524	0.548324	33.2616	0	B16_Bulk_DBKO	1	H2-Kb	22.883	0.040313	32325.1	0.483	0.513748	192.7	TRUE	FALSE	TRUE
High	IIQEFPEI	IIQEFPEI	2	1	1	Q96BW1		0	1.81079e+07	0.006	0.136	2.08615	2	988.535	-0.247535	69.916	0	B16_Bulk_DBKO	1	H2-Kb	20.487	0.040216	32359.1	0.212	0.519139	181.78	TRUE	FALSE	TRUE
High	SVFYFASV	SVFYFASV	1	2	2	O75110;O43861		0	4.5597e+06	0.006	0.1425	2.0223	2	919.456	-0.243829	75.585	0	B16_Bulk_DBKO	1	H2-Kb	15.219	0.077639	21584.7	0.005	0.894619	3.13	TRUE	FALSE	TRUE
High	TALSPYASL	TALSPYASL	1	1	1	P52756		0	9.45502e+06	0.006	0.151	2.01576	2	922.489	0.896342	58.7022	0	B16_Bulk_DBKO	1	H2-Kb	0.238	0.269164	2717.54	0.091	0.659397	39.86	TRUE	TRUE	TRUE
High	SSYTFPQI	SSYTFPQI	2	1	1	Q8N8U2		0	6.22541e+07	0.006	0.1411	1.99663	2	942.456	-0.354221	65.0101	0	B16_Bulk_DBKO	1	H2-Kb	2.032	0.138903	11124.2	0.002	0.869791	4.09	TRUE	FALSE	TRUE
High	AFVRLPSL	AFVRLPSL	2	1	1	Q8TCT6		0	3.69544e+07	0.006	0.1512	1.99083	2	902.546	-0.0413653	61.4422	0	B16_Bulk_DBKO	1	H2-Kb	14.019	0.05567	27376.5	0.378	0.490979	246.53	TRUE	FALSE	TRUE
High	SQQLYRHI	SQQLYRHI	1	1	1	Q9Y2G0		0	1.61233e+06	0.006	0.137	1.99021	2	1044.56	-0.00193533	23.9525	0	B16_Bulk_DBKO	1	H2-Kb	5.789	0.076952	21745.8	0.617	0.439898	428.45	TRUE	FALSE	TRUE
High	AVPYFSNL	AVPYFSNL	1	1	1	Q2KHT3		0	5.64361e+06	0.006	0.1482	1.98055	2	910.467	0.11673	68.0634	0	B16_Bulk_DBKO	1	H2-Kb	11.975	0.046288	30301.5	0.012	0.765368	12.66	TRUE	FALSE	TRUE
High	VGLLYRLL	VGLLYRLL	1	2	2	Q93086;Q7Z333		0	1.71371e+07	0.006	0.1417	1.97341	2	946.608	-0.00556064	70.1217	0	B16_Bulk_DBKO	1	H2-Kb	12.612	0.076925	21752.1	0.036	0.791847	9.51	TRUE	FALSE	TRUE
High	SALPFVKL	SALPFVKL	2	1	1	Q9C0D5		0	0	0.006	0.1378	1.923	2	874.54	-0.0593282	61.7597	0	B16_Bulk_DBKO	1	H2-Kb	2.057	0.101732	16631.6	0.005	0.76188	13.15	TRUE	FALSE	TRUE
High	AGFLFQKV	AGFLFQKV	1	1	1	Q8IVP5		0	6555054	0.006	0.1445	1.87807	2	909.52	0.227058	53.2434	0	B16_Bulk_DBKO	1	H2-Kb	8.061	0.068778	23756.6	0.032	0.703944	24.61	TRUE	FALSE	TRUE
High	AITTLHNL	AITTLHNL	1	2	2	P35222;P14923		0	0	0.006	0.1426	1.87431	2	882.505	0.149422	38.3981	0	B16_Bulk_DBKO	1	H2-Kb	12.175	0.055487	27430.8	0.514	0.386529	763.28	TRUE	FALSE	TRUE
High	SIImLEAL	SIIMLEAL	2	2	2	A8MWD9;P62308	M4(Oxidation)	0	4.25415e+06	0.006	0.1462	1.85868	2	905.502	0.519362	74.3644	0	B16_Bulk_DBKO	1	H2-Kb	3.734	0.144644	10454.2	0.399	0.499412	225.03	TRUE	FALSE	TRUE
High	ISPSYKTL	ISPSYKTL	2	1	1	Q8NBP0		0	1.50456e+08	0.006	0.1484	1.82804	2	908.508	-0.342154	34.3165	0	B16_Bulk_DBKO	1	H2-Kb	4.217	0.074402	22354.1	0.01	0.721247	20.41	TRUE	FALSE	TRUE
High	VTVVFERm	VTVVFERM	1	1	1	Q7Z3U7	M8(Oxidation)	0	0	0.006	0.1359	1.81567	2	996.519	0.266915	41.1815	0	B16_Bulk_DBKO	1	H2-Kb	10.291	0.059883	26156.6	0.051	0.703043	24.85	TRUE	FALSE	TRUE
High	QQYVFINQm	QQYVFINQM	1	1	1	Q7L1W4	M9(Oxidation)	0	4.36382e+06	0.006	0.1515	1.81134	2	1186.56	0.139659	54.3178	0	B16_Bulk_DBKO	1	H2-Kb	0.401	0.213227	4977.63	0.065	0.630012	54.77	TRUE	TRUE	TRUE
High	VNFKFGVL	VNFKFGVL	1	1	1	Q5VVW2		0	1.88078e+07	0.006	0.1403	1.80534	2	923.534	-0.596522	62.956	0	B16_Bulk_DBKO	1	H2-Kb	11.288	0.072611	22791.5	0.006	0.876731	3.8	TRUE	FALSE	TRUE
High	SQIRFGLL	SQIRFGLL	1	1	1	Q8WTW3		0	5.18615e+07	0.006	0.1404	1.80487	2	933.552	-0.183241	59.3265	0	B16_Bulk_DBKO	1	H2-Kb	3.725	0.129262	12347.3	0.069	0.736615	17.28	TRUE	FALSE	TRUE
High	KAVNFTEV	KAVNFTEV	1	1	1	Q52LW3		0	2.24693e+06	0.006	0.1504	1.75439	2	907.485	-4.04803	35.0942	0	B16_Bulk_DBKO	1	H2-Kb	0.342	0.331001	1391.89	0.259	0.501242	220.62	TRUE	TRUE	TRUE
High	VLEVFREV	VLEVFREV	3	1	1	Q9BUY7		0	210503754	0.006	0.1478	1.70585	2	990.562	-0.0354223	57.4662	0	B16_Bulk_DBKO	1	H2-Kb	34.611	0.025701	37861.8	1.993	0.307679	1791.41	TRUE	FALSE	TRUE
High	RIYGFTAV	RIYGFTAV	4	1	1	Q9ULT8		0	6.01323e+08	0.006	0.1361	1.65614	2	926.509	-0.278926	47.7562	0	B16_Bulk_DBKO	1	H2-Kb	18.091	0.051951	28500.6	0.042	0.731475	18.27	TRUE	FALSE	TRUE
High	IVVNLTGRL	IVVNLTGRL	1	1	1	P62244		0	8.53088e+06	0.006	0.1478	1.64975	2	984.62	-0.421274	53.7561	0	B16_Bulk_DBKO	1	H2-Kb	9.632	0.067171	24173.3	0.43	0.504957	211.93	TRUE	FALSE	TRUE
High	YEYLFTNL	YEYLFTNL	1	1	1	Q96SD1		0	1.05999e+07	0.006	0.1359	1.64951	2	1062.51	-0.155871	78.4432	0	B16_Bulk_DBKO	1	H2-Kb	3.906	0.088371	19218.4	0.15	0.60762	69.79	TRUE	FALSE	TRUE
High	VNVCYKEL	VNVCYKEL	1	1	1	Q13769		0	1.06454e+07	0.006	0.1386	1.61606	2	967.491	-0.519657	40.509	0	B16_Bulk_DBKO	1	H2-Kb	29.439	0.041168	32027.5	0.148	0.676059	33.28	TRUE	FALSE	TRUE
High	SSTYFHQL	SSTYFHQL	2	1	1	Q86T24		0	2.17011e+07	0.006	0.1476	1.56029	2	982.461	-1.49518	38.6916	0	B16_Bulk_DBKO	1	H2-Kb	7.149	0.065177	24700.5	0.012	0.750713	14.84	TRUE	FALSE	TRUE
High	KNVVYRDL	KNVVYRDL	3	1	1	P31749		0	1.03874e+08	0.006	0.1516	1.48463	2	1006.57	0.12074	24.8569	0	B16_Bulk_DBKO	1	H2-Kb	22.242	0.035961	33883.7	0.236	0.557009	120.67	TRUE	FALSE	TRUE
High	SVVEYSRL	SVVEYSRL	1	1	1	O14772		0	0	0.006	0.143	1.40208	2	952.511	1.30567	38.6033	0	B16_Bulk_DBKO	1	H2-Kb	20.006	0.036782	33584	0.008	0.777014	11.16	TRUE	FALSE	TRUE
High	VNRVFDKL	VNRVFDKL	2	1	1	P28065		0	4.35147e+07	0.006	0.1453	1.3698	2	990.572	-1.3905	32.8099	0	B16_Bulk_DBKO	1	H2-Kb	17.363	0.033953	34627.9	0.085	0.637918	50.28	TRUE	FALSE	TRUE
High	VGVNGFGRI	VGVNGFGRI	1	1	1	P04406		0	4.72961e+06	0.006	0.1401	1.24962	2	918.516	0.0449625	44.6468	0	B16_Bulk_DBKO	1	H2-Kb	6.515	0.112787	14756.6	1.472	0.408706	600.44	TRUE	FALSE	TRUE
High	KVLLFSQm	KVLLFSQM	2	1	1	Q9NRZ9	M8(Oxidation)	0	0	0.006	0.1406	1.23816	2	981.547	3.41343	46.2381	0	B16_Bulk_DBKO	1	H2-Kb	9.479	0.065916	24503.8	0.039	0.717484	21.26	TRUE	FALSE	TRUE
High	IGAKFWEV	IGAKFWEV	1	8	8	Q13885;Q9BVA1;Q13509;P04350;P68371;P07437;A6NNZ2;Q3ZCM7		0	2.46007e+07	0.006	0.1407	1.14356	2	949.514	-0.0247969	56.9102	0	B16_Bulk_DBKO	1	H2-Kb	17.262	0.056504	27130.6	0.657	0.436309	445.42	TRUE	FALSE	TRUE
High	RAFLFNKV	RAFLFNKV	1	1	1	P62699		0	1.69093e+07	0.006	0.1528	1.06857	2	994.583	0.172291	39.6596	0	B16_Bulk_DBKO	1	H2-Kb	7.069	0.087922	19312	0.031	0.742827	16.16	TRUE	FALSE	TRUE
High	SAPTFINF	SAPTFINF	4	1	1	Q9H0U3		0	9.57662e+07	0.007	0.1677	2.76941	2	896.451	-0.0689678	70.9399	0	B16_Bulk_DBKO	1	H2-Kb	1.731	0.129958	12254.7	0.045	0.653055	42.69	TRUE	TRUE	TRUE
High	SLVVFNTV	SLVVFNTV	1	1	1	Q71SY5		0	2955400	0.007	0.1649	2.66069	2	878.498	-0.642087	67.4923	0	B16_Bulk_DBKO	1	H2-Kb	15.198	0.071963	22951.9	0.46	0.479648	278.69	TRUE	FALSE	TRUE
High	SVVGFVEL	SVVGFVEL	2	1	1	Q6P1X5		0	9.99415e+06	0.007	0.1642	2.60998	2	849.471	-0.24504	73.8694	0	B16_Bulk_DBKO	1	H2-Kb	6.129	0.075467	22098	0.03	0.688788	29	TRUE	FALSE	TRUE
High	VIAELVNV	VIAELVNV	5	1	1	Q6ZYL4		0	1.41722e+08	0.007	0.157	2.5645	2	856.514	-0.271871	63.4388	0	B16_Bulk_DBKO	1	H2-Kb	29.807	0.027737	37036.9	0.571	0.414888	561.6	TRUE	FALSE	TRUE
High	VNLAYENV	VNLAYENV	2	1	1	Q14204		0	48836055	0.007	0.1584	2.52321	2	921.467	-0.544404	49.8872	0	B16_Bulk_DBKO	1	H2-Kb	19.245	0.045847	30446.4	0.092	0.705112	24.3	TRUE	FALSE	TRUE
High	KVmPFANL	KVMPFANL	3	1	1	Q9NVU0	M3(Oxidation)	0	10139480	0.007	0.1593	2.51587	2	935.502	-0.27873	45.598	0	B16_Bulk_DBKO	1	H2-Kb	10.759	0.055666	27377.7	0.004	0.851738	4.97	TRUE	FALSE	TRUE
High	EIVDFLTGV	EIVDFLTGV	1	1	1	Q9P2N6		0	0	0.007	0.16	2.42989	2	992.53	0.0751216	85.4941	0	B16_Bulk_DBKO	1	H2-Kb	24.776	0.027877	36980.9	1.579	0.302994	1884.56	TRUE	FALSE	TRUE
High	RGYEFLGV	RGYEFLGV	1	1	1	P0C2W1		0	3.64786e+08	0.007	0.1564	2.3217	2	940.488	-0.492815	54.049	0	B16_Bulk_DBKO	1	H2-Kb	18.162	0.05154	28627.6	0.067	0.686178	29.83	TRUE	FALSE	TRUE
High	SATVFRTV	SATVFRTV	1	1	1	Q7Z5Y7		0	6.14738e+06	0.007	0.1681	2.13592	2	880.488	-0.318438	34.0685	0	B16_Bulk_DBKO	1	H2-Kb	9.319	0.0823	20523.2	0.269	0.516683	186.68	TRUE	FALSE	TRUE
High	ATIRVTNL	ATIRVTNL	1	1	1	O75821		0	1.04005e+07	0.007	0.1663	1.98154	2	887.531	0.0688685	37.7612	0	B16_Bulk_DBKO	1	H2-Kb	6.905	0.060771	25906.5	0.092	0.561987	114.34	TRUE	FALSE	TRUE
High	RAYLFNSV	RAYLFNSV	2	4	4	O60688;Q96QA6;P61236;Q96NS1		0	4.27459e+07	0.007	0.1662	1.94293	2	969.515	-0.0267632	46.6063	0	B16_Bulk_DBKO	1	H2-Kb	4.955	0.116844	14122.9	0.017	0.795664	9.12	TRUE	FALSE	TRUE
High	FALRYLNFF	FALRYLNFF	1	1	1	P12004		0	5.15191e+06	0.007	0.1627	1.93274	2	1190.64	-0.0534035	82.5931	0	B16_Bulk_DBKO	1	H2-Db	0.509	0.318559	1592.47	0.941	0.448616	389.89	TRUE	TRUE	TRUE
High	VIQDFQASVL	VIQDFQASVL	1	2	2	O96019;O94805		0	1.0373e+07	0.007	0.1621	1.92377	2	1119.6	0.0343749	66.3292	0	B16_Bulk_DBKO	1	H2-Kb	11.523	0.053934	27895.6	1.177	0.424775	504.62	TRUE	FALSE	TRUE
High	TIILFTKV	TIILFTKV	8	1	1	Q9UI26		0	153000881	0.007	0.164	1.79881	2	934.597	0.124479	61.7867	0	B16_Bulk_DBKO	1	H2-Kb	20.146	0.040899	32120.8	0.052	0.652025	43.16	TRUE	FALSE	TRUE
High	VSTSFQRV	VSTSFQRV	1	1	1	Q96QE3		0	3.67658e+06	0.007	0.1669	1.79118	2	923.495	0.212497	29.2933	0	B16_Bulk_DBKO	1	H2-Kb	20.051	0.035609	34012.9	0.093	0.631266	54.03	TRUE	FALSE	TRUE
High	ANFPRATGL	ANFPRATGL	1	1	1	P0CG12		0	10601124	0.007	0.1677	1.7534	2	946.511	0.0690756	39.67	0	B16_Bulk_DBKO	1	H2-Kb	3.445	0.077889	21526.4	0.039	0.688021	29.24	TRUE	FALSE	TRUE
High	KSLTYYTNL	KSLTYYTNL	1	1	1	O94886		0	3.1252e+06	0.007	0.1668	1.54256	2	1102.58	-1.53443	45.3512	0	B16_Bulk_DBKO	1	H2-Kb	0.522	0.254178	3195.92	0.007	0.87199	3.99	TRUE	TRUE	TRUE
High	RNYEYCRL	RNYEYCRL	1	1	1	O60264		0	36187634	0.007	0.1587	1.30514	2	1116.53	0.0438808	30.8279	0	B16_Bulk_DBKO	1	H2-Kb	19.902	0.048509	29582	0.009	0.839299	5.69	TRUE	FALSE	TRUE
High	KSYLmNRL	KSYLMNRL	5	1	1	Q96PP9	M5(Oxidation)	0	7.42824e+07	0.007	0.1679	1.18662	2	1040.56	0.0648034	27.6575	0	B16_Bulk_DBKO	1	H2-Kb	7.839	0.074427	22348	0.017	0.774267	11.5	TRUE	FALSE	TRUE
High	GIQIFQNL	GIQIFQNL	1	1	1	Q96NE9		0	1.02319e+07	0.008	0.1801	2.88521	2	932.52	-0.288837	73.65	0	B16_Bulk_DBKO	1	H2-Kb	20.848	0.036927	33531.4	0.265	0.473482	297.91	TRUE	FALSE	TRUE
High	IVLTFEYL	IVLTFEYL	2	2	2	P17612;P22694		0	7902325	0.008	0.1737	2.69607	2	997.561	0.286979	86.5955	0	B16_Bulk_DBKO	1	H2-Kb	3.056	0.139618	11038.5	0.021	0.788514	9.86	TRUE	FALSE	TRUE
High	STFSFQGL	STFSFQGL	1	1	1	Q92538		0	0	0.008	0.1731	2.68617	2	886.431	0.261043	68.1198	0	B16_Bulk_DBKO	1	H2-Kb	8.865	0.064368	24917.6	0.003	0.886197	3.43	TRUE	FALSE	TRUE
High	ISYDYLTSL	ISYDYLTSL	1	1	1	Q86TW2		0	1.91581e+07	0.008	0.1767	2.4418	2	1074.54	0.175666	74.9583	0	B16_Bulk_DBKO	1	H2-Kb	0.652	0.194503	6095.46	0.002	0.893172	3.18	TRUE	TRUE	TRUE
High	SIIIFTNT	SIIIFTNT	6	1	1	Q9Y6V7		0	130340377	0.008	0.1799	2.27939	2	908.509	0.0499293	66.7156	0	B16_Bulk_DBKO	1	H2-Kb	32.318	0.037612	33283.8	0.562	0.539005	146.62	TRUE	FALSE	TRUE
High	KIVAFETV	KIVAFETV	1	2	2	P22557;P13196		0	6.04693e+06	0.008	0.1758	2.12759	2	906.529	-0.351777	45.7119	0	B16_Bulk_DBKO	1	H2-Kb	14.745	0.068101	23931.3	0.546	0.426612	494.69	TRUE	FALSE	TRUE
High	SVVSFDKV	SVVSFDKV	1	1	1	Q15424		0	1.22986e+07	0.008	0.1702	2.10289	2	880.477	-0.111013	41.6888	0	B16_Bulk_DBKO	1	H2-Kb	13.205	0.062734	25362.1	0.479	0.429355	480.22	TRUE	FALSE	TRUE
High	SWIAVQEL	SWIAVQEL	2	1	1	Q9NXJ5		0	1.38366e+07	0.008	0.1725	2.07714	2	945.504	-0.490386	71.645	0	B16_Bulk_DBKO	1	H2-Kb	12.783	0.053186	28122.3	0.414	0.404567	627.95	TRUE	FALSE	TRUE
High	VNLQYSEV	VNLQYSEV	1	1	1	P62699		0	1.05648e+07	0.008	0.1706	2.02296	2	951.478	-0.271607	48.8134	0	B16_Bulk_DBKO	1	H2-Kb	16.921	0.046127	30354.3	0.04	0.744816	15.82	TRUE	FALSE	TRUE
High	FQIVNPHLL	FQIVNPHLL	1	1	1	P23921		0	2.59775e+07	0.008	0.1725	1.97956	2	1080.62	-0.148669	64.1074	0	B16_Bulk_DBKO	1	H2-Db	0.005	0.708896	23.33	2.016	0.233224	4009.2	TRUE	TRUE	FALSE
High	IGVIFTHV	IGVIFTHV	1	1	1	Q9NRR4		0	1.63409e+07	0.008	0.1772	1.96656	2	885.52	0.382356	54.9132	0	B16_Bulk_DBKO	1	H2-Kb	7.501	0.090359	18809.4	0.072	0.695103	27.08	TRUE	FALSE	TRUE
High	VIFEmTNL	VIFEMTNL	3	1	1	P08069	M5(Oxidation)	0	1.16909e+07	0.008	0.179	1.89069	2	982.491	-0.00474129	63.2311	0	B16_Bulk_DBKO	1	H2-Kb	11.816	0.06138	25736.4	0.005	0.840368	5.62	TRUE	FALSE	TRUE
High	TSYSYIRL	TSYSYIRL	1	1	1	Q03468		0	1.28529e+07	0.008	0.1796	1.84485	2	1002.53	0.444083	49.1795	0	B16_Bulk_DBKO	1	H2-Kb	5.874	0.079528	21148	0.001	0.913495	2.55	TRUE	FALSE	TRUE
High	SAVLmERL	SAVLMERL	3	2	2	Q99613;B5ME19	M5(Oxidation)	0	7.63312e+06	0.008	0.18	1.81109	2	934.503	0.442007	37.6109	0	B16_Bulk_DBKO	1	H2-Kb	2.912	0.117833	13972.6	0.377	0.422589	516.7	TRUE	FALSE	TRUE
High	LTYVHNEL	LTYVHNEL	1	1	1	Q6V1X1		0	6.18942e+06	0.008	0.1728	1.76864	2	988.509	-0.831083	36.2774	0	B16_Bulk_DBKO	1	H2-Kb	11.054	0.064246	24950.5	0.045	0.704097	24.57	TRUE	FALSE	TRUE
High	SAYEFYHA	SAYEFYHA	1	1	1	Q99814		0	6.58532e+06	0.008	0.1705	1.75417	2	987.421	0.268109	40.0141	0	B16_Bulk_DBKO	1	H2-Kb	4.467	0.116201	14221.5	0.053	0.75048	14.88	TRUE	FALSE	TRUE
High	SNHVFNAL	SNHVFNAL	2	1	1	O14730		0	4.80605e+07	0.008	0.1708	1.73515	2	901.452	-0.324097	37.798	0	B16_Bulk_DBKO	1	H2-Kb	8.236	0.063257	25219	0.032	0.725342	19.53	TRUE	FALSE	TRUE
High	IRYIFAYL	IRYIFAYL	3	1	1	O60760		0	1.95848e+07	0.008	0.1698	1.68032	2	1058.61	2.04519	72.4082	0	B16_Bulk_DBKO	1	H2-Kb	19.511	0.067786	24013	0.065	0.778662	10.97	TRUE	FALSE	TRUE
High	QNLKYLGL	QNLKYLGL	2	1	1	O14617		0	2.70071e+07	0.008	0.1774	1.65429	2	948.551	-0.39047	49.8698	0	B16_Bulk_DBKO	1	H2-Kb	25.789	0.025748	37842.6	0.09	0.623066	59.05	TRUE	FALSE	TRUE
High	INYDYPNS	INYDYPNS	1	2	2	Q92841;P17844		0	2.27858e+06	0.008	0.1721	1.63849	2	985.426	-0.151555	39.7285	0	B16_Bulk_DBKO	1	H2-Kb	66.176	0.014027	42959.3	0.637	0.545839	136.17	TRUE	FALSE	TRUE
High	AAYSFYNV	AAYSFYNV	1	1	1	P30419		0	4.82048e+07	0.008	0.1794	1.53581	2	934.43	-0.188189	59.3847	0	B16_Bulk_DBKO	1	H2-Kb	4.391	0.127645	12565.2	0.005	0.88309	3.54	TRUE	FALSE	TRUE
High	LVYQFKEm	LVYQFKEM	3	2	2	P32519;Q99607	M8(Oxidation)	0	1.93606e+06	0.008	0.173	1.40482	2	1073.53	-0.0180389	42.206	0	B16_Bulk_DBKO	1	H2-Kb	16.853	0.049581	29240.9	0.022	0.746954	15.45	TRUE	FALSE	TRUE
High	IYIRHSNL	IYIRHSNL	1	1	1	P11171		0	0	0.008	0.174	1.27612	2	1015.57	-0.195424	25.3602	0	B16_Bulk_DBKO	1	H2-Kb	15.102	0.062656	25383.5	0.143	0.637712	50.39	TRUE	FALSE	TRUE
High	IIYDRKFLm	IIYDRKFLM	1	1	1	Q13541	M9(Oxidation)	0	0	0.008	0.174	1.21823	2	1214.66	0.0655484	44.3495	0	B16_Bulk_DBKO	1	H2-Kb	5.851	0.084828	19969.4	0.078	0.673098	34.36	TRUE	FALSE	TRUE
High	VLFDFGNL	VLFDFGNL	1	1	1	Q99536		0	6.48459e+06	0.008	0.1699	1.10799	2	924.483	0.0662849	86.7157	0	B16_Bulk_DBKO	1	H2-Kb	16.81	0.05154	28627.6	0.014	0.847579	5.2	TRUE	FALSE	TRUE
High	SAYEFVTWL	SAYEFVTWL	1	1	1	Q71SY5		0	5.62663e+06	0.009	0.1811	2.16489	2	1115.54	-0.111414	89.5214	0	B16_Bulk_DBKO	1	H2-Kb	0.073	0.446364	399.5	0.011	0.788097	9.9	TRUE	TRUE	TRUE
High	VIYNPRNL	VIYNPRNL	2	1	1	Q99814		0	2.03571e+07	0.009	0.181	1.78561	2	988.557	-0.112982	39.3576	0	B16_Bulk_DBKO	1	H2-Kb	7.139	0.066399	24376	0.017	0.725383	19.52	TRUE	FALSE	TRUE
High	SDYPPLGRF	SDYPPLGRF	2	2	2	P68104;Q5VTE0		0	1.51639e+07	0.009	0.1805	1.59421	2	1051.52	0.152467	51.9032	0	B16_Bulk_DBKO	1	H2-Kb	9.352	0.036111	33828.7	1.566	0.252729	3246.41	TRUE	FALSE	TRUE
Medium	KAVDFTTV	KAVDFTTV	1	1	1	Q5T5J6		0	1.58463e+07	0.01	0.1822	2.11747	2	880.477	-0.318974	37.5061	0	B16_Bulk_DBKO	1	H2-Kb	4.454	0.100428	16867.9	0.171	0.511189	198.11	TRUE	FALSE	TRUE
Medium	TAFVFPRL	TAFVFPRL	2	1	1	Q9NRN5		0	1.65099e+08	0.01	0.1815	2.06114	2	950.545	-0.552962	65.6214	0	B16_Bulk_DBKO	1	H2-Kb	3.257	0.11021	15173.9	0.002	0.884605	3.49	TRUE	FALSE	TRUE
Medium	EITTFSRL	EITTFSRL	1	1	1	Q63HN8		0	20685976	0.01	0.1815	1.95647	2	966.525	-0.0756072	46.0135	0	B16_Bulk_DBKO	1	H2-Kb	41.556	0.021442	39647.4	0.649	0.366944	943.43	TRUE	FALSE	TRUE
Medium	SILQYSNV	SILQYSNV	2	1	1	Q8WTW4		0	3.89059e+07	0.011	0.1944	3.1103	2	923.483	0.167557	54.7174	0	B16_Bulk_DBKO	1	H2-Kb	20.69	0.050733	28878.7	0.043	0.746689	15.5	TRUE	FALSE	TRUE
Medium	SIIVFNLV	SIIVFNLV	3	1	1	Q9H3H5		0	3.18785e+07	0.011	0.1926	3.00518	2	904.551	0.279004	87.6368	0	B16_Bulk_DBKO	1	H2-Kb	18.505	0.065604	24586.6	0.089	0.672992	34.4	TRUE	FALSE	TRUE
Medium	SALVFNLL	SALVFNLL	2	1	1	O75027		0	7.28328e+06	0.011	0.1895	2.98698	2	876.519	-0.142465	87.1132	0	B16_Bulk_DBKO	1	H2-Kb	1.92	0.176248	7426.53	0.017	0.797019	8.99	TRUE	TRUE	TRUE
Medium	FTPSFANL	FTPSFANL	4	1	1	Q04637		0	134958490	0.011	0.1914	2.91537	2	896.451	-0.000882473	68.2961	0	B16_Bulk_DBKO	1	H2-Kb	5.724	0.07265	22781.9	0.033	0.734532	17.68	TRUE	FALSE	TRUE
Medium	EIVQFFSGL	EIVQFFSGL	3	3	3	P31943;P55795;P52597		0	1.22201e+07	0.011	0.1938	2.86791	2	1039.54	-1.62018	86.531	0	B16_Bulk_DBKO	1	H2-Kb	12.067	0.04572	30488.3	0.175	0.596166	79	TRUE	FALSE	TRUE
Medium	SAFEFNEL	SAFEFNEL	2	1	1	Q13613		0	4.84029e+07	0.011	0.1843	2.70913	2	956.436	0.0537987	68.8381	0	B16_Bulk_DBKO	1	H2-Kb	1.031	0.165971	8299.99	0.004	0.844436	5.38	TRUE	TRUE	TRUE
Medium	IVQFFSGL	IVQFFSGL	1	3	3	P31943;P55795;P52597		0	6.15986e+06	0.011	0.1951	2.60598	2	910.503	-0.377828	79.593	0	B16_Bulk_DBKO	1	H2-Kb	34.028	0.031256	35653.2	0.023	0.814292	7.46	TRUE	FALSE	TRUE
Medium	LRVAPEEHPVL	LRVAPEEHPVL	1	3	3	P60709;P63261;A5A3E0		0	6.8529e+06	0.011	0.1951	2.57619	3	1259.71	0.255128	40.0553	0	B16_Bulk_DBKO	1	H2-Db	1.505	0.118788	13828.9	6.761	0.145314	10378.7	TRUE	TRUE	FALSE
Medium	INYSYINL	INYSYINL	2	1	1	Q9UPU5		0	20367350	0.011	0.1866	2.49097	2	999.514	-0.495856	67.8265	0	B16_Bulk_DBKO	1	H2-Kb	10.94	0.070854	23228.9	0	0.936094	2	TRUE	FALSE	TRUE
Medium	SFTTFLQQL	SFTTFLQQL	2	1	1	Q8WXC7		0	4.56227e+08	0.011	0.1965	2.43996	2	1084.57	-0.0580499	71.2805	0	B16_Bulk_DBKO	1	H2-Kb	5.505	0.078153	21465	0.237	0.513956	192.27	TRUE	FALSE	TRUE
Medium	SFIKVINV	SFIKVINV	2	1	1	O60825		0	1.39459e+08	0.011	0.1881	2.29152	2	919.561	0.102832	56.756	0	B16_Bulk_DBKO	1	H2-Kb	19.511	0.042143	31691.4	0.49	0.422379	517.87	TRUE	FALSE	TRUE
Medium	FQYIFEGL	FQYIFEGL	2	1	1	Q96A65		0	1.48591e+07	0.011	0.1866	2.19389	2	1016.51	0.404888	83.3382	0	B16_Bulk_DBKO	1	H2-Kb	4.259	0.115277	14364.4	0.079	0.680685	31.66	TRUE	FALSE	TRUE
Medium	TILNFNDL	TILNFNDL	1	1	1	Q9NRN7		0	9182203	0.011	0.1839	2.16098	2	949.499	0.244136	75.2619	0	B16_Bulk_DBKO	1	H2-Kb	4.504	0.125181	12904.7	0.279	0.582377	91.71	TRUE	FALSE	TRUE
Medium	VNLEFLSLI	VNLEFLSLI	1	1	1	Q92688		0	1.32351e+07	0.011	0.1853	2.15483	2	1047.61	-0.188366	99.1062	0	B16_Bulk_DBKO	1	H2-Kb	1.631	0.196694	5952.66	0.061	0.747325	15.39	TRUE	TRUE	TRUE
Medium	KIVPFFKL	KIVPFFKL	1	1	1	Q14204		0	1.39262e+08	0.011	0.1878	2.11954	2	991.633	-0.546457	57.1904	0	B16_Bulk_DBKO	1	H2-Kb	16.975	0.033848	34667.2	0.026	0.684571	30.35	TRUE	FALSE	TRUE
Medium	FAPIYADL	FAPIYADL	2	1	1	Q9Y320		0	3.22925e+07	0.011	0.1851	2.0698	2	909.471	-0.217879	72.0507	0	B16_Bulk_DBKO	1	H2-Kb	3.039	0.14087	10890	0.234	0.602548	73.73	TRUE	FALSE	TRUE
Medium	LTRLYLTI	LTRLYLTI	5	2	2	O75390;Q96LB1		0	4.6685e+08	0.011	0.197	2.04064	2	992.613	-1.08878	65.7057	0	B16_Bulk_DBKO	1	H2-Kb	32.886	0.040675	32198.8	1.072	0.44112	422.82	TRUE	FALSE	TRUE
Medium	IDYQYQLL	IDYQYQLL	2	1	1	Q9UFF9		0	1.7206e+07	0.011	0.1951	2.03412	2	1055.54	0.132495	69.7082	0	B16_Bulk_DBKO	1	H2-Kb	11.5	0.046429	30255.3	0.133	0.59478	80.19	TRUE	FALSE	TRUE
Medium	HTFTYTGL	HTFTYTGL	1	1	1	Q93074		0	1.56037e+07	0.011	0.1934	2.00013	2	939.458	0.65772	44.1851	0	B16_Bulk_DBKO	1	H2-Kb	18.056	0.038783	32864.7	0.023	0.781427	10.64	TRUE	FALSE	TRUE
Medium	QAYAFLQYL	QAYAFLQYL	2	1	1	Q8TCJ2		0	2.48717e+07	0.011	0.197	1.99483	2	1116.57	-0.00537891	86.9332	0	B16_Bulk_DBKO	1	H2-Kb	0.147	0.371094	902.01	0.01	0.820789	6.95	TRUE	TRUE	TRUE
Medium	RGPTYVNm	RGPTYVNM	11	1	1	P52594	M8(Oxidation)	0	6.74091e+07	0.011	0.1933	1.97943	2	953.451	-0.374616	23.1055	0	B16_Bulk_DBKO	1	H2-Kb	3.708	0.099214	17091	0.066	0.619017	61.69	TRUE	FALSE	TRUE
Medium	IAYKFGKTV	IAYKFGKTV	1	1	1	Q96BY9		0	4.6258e+06	0.011	0.1965	1.9279	2	1026.6	-0.324675	32.3729	0	B16_Bulk_DBKO	1	H2-Kb	1.264	0.180744	7073.91	0.048	0.692751	27.78	TRUE	TRUE	TRUE
Medium	LAYYFTEL	LAYYFTEL	2	1	1	P19367		0	1.07109e+07	0.011	0.1832	1.91787	2	1019.51	-0.689815	77.2582	0	B16_Bulk_DBKO	1	H2-Kb	3.541	0.143014	10640.2	0.006	0.877871	3.75	TRUE	FALSE	TRUE
Medium	ARISFSYL	ARISFSYL	1	1	1	Q9NQZ7		0	1.38806e+07	0.011	0.1888	1.91002	2	956.522	1.57934	55.2225	0	B16_Bulk_DBKO	1	H2-Kb	9.899	0.076358	21886	0.419	0.508309	204.38	TRUE	FALSE	TRUE
Medium	AVYIHALL	AVYIHALL	1	1	1	Q8NBF6		0	1.80779e+07	0.011	0.1946	1.86567	2	899.535	-0.0473879	55.5005	0	B16_Bulk_DBKO	1	H2-Kb	10.912	0.068873	23732.2	0.012	0.804141	8.32	TRUE	FALSE	TRUE
Medium	SVVDYCNRL	SVVDYCNRL	1	1	1	Q99442		0	4710751	0.011	0.1907	1.59957	2	1068.51	-0.192431	49.0067	0	B16_Bulk_DBKO	1	H2-Kb	11.654	0.052062	28466.4	0.12	0.607867	69.6	TRUE	FALSE	TRUE
Medium	RGVEFVHV	RGVEFVHV	1	1	1	Q3KQV9		0	1.17437e+08	0.011	0.186	1.59327	2	942.515	-0.59315	35.6137	0	B16_Bulk_DBKO	1	H2-Kb	9.279	0.063349	25193.9	0.185	0.509822	201.06	TRUE	FALSE	TRUE
Medium	KVLSFIRL	KVLSFIRL	1	1	1	P32247		0	4.11522e+07	0.011	0.1898	1.53659	2	975.635	-0.0153447	52.2745	0	B16_Bulk_DBKO	1	H2-Kb	13.523	0.049842	29158.4	0.009	0.768026	12.3	TRUE	FALSE	TRUE
Medium	VAYRYEVL	VAYRYEVL	1	1	1	Q92630		0	1.7621e+07	0.011	0.1941	1.43196	2	1012.55	-0.100892	45.9556	0	B16_Bulk_DBKO	1	H2-Kb	2.358	0.144319	10491.1	0.007	0.840376	5.62	TRUE	FALSE	TRUE
Medium	VWINAHGL	VWINAHGL	1	1	1	Q8IZ83		0	9.85241e+06	0.011	0.1949	1.29924	2	909.493	-0.966036	48.777	0	B16_Bulk_DBKO	1	H2-Kb	12.711	0.060511	25979.5	0.608	0.428777	483.24	TRUE	FALSE	TRUE
Medium	RVLIFTQm	RVLIFTQM	3	1	1	Q6ZRS2	M8(Oxidation)	0	8.0752e+06	0.011	0.1974	1.27521	2	1023.57	-0.0165533	46.7096	0	B16_Bulk_DBKO	1	H2-Kb	6.116	0.078469	21391.8	0.055	0.652085	43.14	TRUE	FALSE	TRUE
Medium	AVPIFIEL	AVPIFIEL	2	2	2	P52294;O60684		0	3.16333e+07	0.012	0.2004	2.69419	2	901.539	-0.165418	88.1963	0	B16_Bulk_DBKO	1	H2-Kb	4.698	0.072524	22813	0.036	0.608321	69.26	TRUE	FALSE	TRUE
Medium	SSFVFSTV	SSFVFSTV	4	1	1	P04035		0	1.72025e+08	0.012	0.1991	2.44881	2	873.435	-0.770966	65.3605	0	B16_Bulk_DBKO	1	H2-Kb	2.196	0.1847	6777.51	0.004	0.891075	3.25	TRUE	FALSE	TRUE
Medium	VSYPFDTV	VSYPFDTV	1	2	2	P12235;P12236		0	1.83704e+07	0.012	0.2013	2.40141	2	927.446	-0.0689584	62.4372	0	B16_Bulk_DBKO	1	H2-Kb	2.739	0.139021	11110	0.011	0.80684	8.08	TRUE	FALSE	TRUE
Medium	SSQSFVQL	SSQSFVQL	1	1	1	Q9HCE1		0	1.12096e+07	0.012	0.2031	2.36401	2	895.452	0.149311	54.1077	0	B16_Bulk_DBKO	1	H2-Kb	3.934	0.076512	21849.5	0.013	0.742838	16.16	TRUE	FALSE	TRUE
Medium	TIISFmQV	TIISFMQV	2	1	1	O76074	M6(Oxidation)	0	26354671	0.012	0.2002	2.32784	2	954.496	-0.786973	64.0708	0	B16_Bulk_DBKO	1	H2-Kb	19.054	0.044314	30955.6	0.056	0.669224	35.83	TRUE	FALSE	TRUE
Medium	SFYEHIITV	SFYEHIITV	2	1	1	Q5T6F0		0	61144235	0.012	0.1985	2.3083	2	1108.57	0.282574	60.7443	0	B16_Bulk_DBKO	1	H2-Kb	1.05	0.176577	7400.14	0.091	0.579436	94.67	TRUE	TRUE	TRUE
Medium	VSFPFGKI	VSFPFGKI	1	1	1	Q14690		0	8.25734e+06	0.012	0.2074	2.22113	2	894.509	0.134359	61.8136	0	B16_Bulk_DBKO	1	H2-Kb	8.191	0.074385	22358.2	0.012	0.819982	7.01	TRUE	FALSE	TRUE
Medium	KILSFLGI	KILSFLGI	2	1	1	Q7Z442		0	6.12375e+07	0.012	0.2045	2.21309	2	890.571	-0.320009	66.9067	0	B16_Bulk_DBKO	1	H2-Kb	28.227	0.044699	30827	0.417	0.559994	116.84	TRUE	FALSE	TRUE
Medium	IALFFRSL	IALFFRSL	1	1	1	Q9BQ70		0	9.53494e+06	0.012	0.198	2.162	2	966.577	-0.342937	70.0676	0	B16_Bulk_DBKO	1	H2-Kb	5.106	0.118039	13941.5	0.009	0.847117	5.23	TRUE	FALSE	TRUE
Medium	SIDQFANL	SIDQFANL	2	1	1	O15116		0	37835417	0.012	0.206	2.11571	2	907.452	-0.132723	61.8387	0	B16_Bulk_DBKO	1	H2-Kb	15.359	0.039202	32716.1	0.083	0.643094	47.54	TRUE	FALSE	TRUE
Medium	SLSFLVKL	SLSFLVKL	2	1	1	Q14160		0	8.92056e+07	0.012	0.2081	2.1097	2	906.566	-0.0184958	66.0517	0	B16_Bulk_DBKO	1	H2-Kb	16.244	0.04193	31764.5	0.473	0.421089	525.15	TRUE	FALSE	TRUE
Medium	ASLRYLGL	ASLRYLGL	2	1	1	Q15048		0	3.42109e+07	0.012	0.2024	2.08097	2	892.525	0.0243668	53.3559	0	B16_Bulk_DBKO	1	H2-Kb	11.513	0.062022	25558.2	0.029	0.784102	10.34	TRUE	FALSE	TRUE
Medium	SALFPFSAL	SALFPFSAL	2	1	1	Q5ST30		0	2.79048e+07	0.012	0.203	2.02849	2	952.513	-1.01341	90.9988	0	B16_Bulk_DBKO	1	H2-Kb	0.187	0.339765	1265.97	0.094	0.697484	26.39	TRUE	TRUE	TRUE
Medium	EIISFQHL	EIISFQHL	2	3	3	Q8IWT6;Q6P9F7;Q7L1W4		0	2.24755e+08	0.012	0.2068	1.99661	2	986.531	0.654073	57.3061	0	B16_Bulk_DBKO	1	H2-Kb	15.452	0.036437	33709.6	0.107	0.51461	190.91	TRUE	FALSE	TRUE
Medium	TALRFLEL	TALRFLEL	2	1	1	Q99570		0	25273783	0.012	0.2033	1.88356	2	962.567	-0.114491	66.3582	0	B16_Bulk_DBKO	1	H2-Kb	1.889	0.159404	8911.19	0.023	0.750262	14.91	TRUE	TRUE	TRUE
Medium	RIYPFLLm	RIYPFLLM	1	1	1	O60337	M8(Oxidation)	0	8975615	0.012	0.2053	1.86579	2	1068.59	-0.327964	66.2774	0	B16_Bulk_DBKO	1	H2-Kb	11.623	0.060162	26077.8	0.024	0.762074	13.12	TRUE	FALSE	TRUE
Medium	ISATFKmL	ISATFKML	1	1	1	Q5J8M3	M7(Oxidation)	0	2.50718e+06	0.012	0.1978	1.84857	2	926.502	-0.112096	43.8109	0	B16_Bulk_DBKO	1	H2-Kb	17.958	0.044065	31039.2	0.036	0.728803	18.81	TRUE	FALSE	TRUE
Medium	RIQEFIEL	RIQEFIEL	2	1	1	Q7L5Y9		0	2.30193e+08	0.012	0.1985	1.82681	2	1047.58	-0.651118	59.41	0	B16_Bulk_DBKO	1	H2-Kb	13.076	0.042303	31636.6	0.11	0.5453	136.97	TRUE	FALSE	TRUE
Medium	NTLVYHVV	NTLVYHVV	1	1	1	Q15393		0	9.64939e+06	0.012	0.1998	1.78407	2	944.52	0.446831	42.1758	0	B16_Bulk_DBKO	1	H2-Kb	20.829	0.043747	31146.1	1.302	0.329033	1421.85	TRUE	FALSE	TRUE
Medium	SILAFSRSL	SILAFSRSL	1	1	1	P22736		0	1.34117e+07	0.012	0.2039	1.78033	2	993.574	0.921655	53.3741	0	B16_Bulk_DBKO	1	H2-Kb	1.853	0.152681	9583.55	0.039	0.737291	17.16	TRUE	TRUE	TRUE
Medium	TAPLYKQI	TAPLYKQI	1	1	1	Q99816		0	7.63541e+06	0.012	0.1975	1.74868	2	933.54	-0.881505	37.0027	0	B16_Bulk_DBKO	1	H2-Kb	5.581	0.066654	24308.9	0.195	0.448326	391.11	TRUE	FALSE	TRUE
Medium	RSFDFIHL	RSFDFIHL	1	1	1	Q7Z2T5		0	4.09264e+08	0.012	0.2058	1.67705	2	1034.54	-0.0344639	57.3568	0	B16_Bulk_DBKO	1	H2-Kb	2.122	0.118219	13914.3	0.003	0.858886	4.6	TRUE	FALSE	TRUE
Medium	AQQmYQSL	AQQMYQSL	4	1	1	Q6PII5	M4(Oxidation)	0	2.54834e+07	0.012	0.2062	1.60974	2	984.444	-1.72898	32.6688	0	B16_Bulk_DBKO	1	H2-Kb	5.468	0.063851	25057.4	0.388	0.442941	414.58	TRUE	FALSE	TRUE
Medium	RSLAYIHSF	RSLAYIHSF	2	1	1	P49841		0	2.31421e+07	0.012	0.2018	1.17588	2	1093.58	0.310843	39.9481	0	B16_Bulk_DBKO	1	H2-Kb	0.892	0.188928	6474.45	0.252	0.510935	198.66	TRUE	TRUE	TRUE
Medium	SLLEYNNI	SLLEYNNI	1	1	1	P05198		0	8562209	0.013	0.2127	2.65563	2	965.493	-1.17859	61.5138	0	B16_Bulk_DBKO	1	H2-Kb	14.531	0.056939	27003.2	0.353	0.539072	146.52	TRUE	FALSE	TRUE
Medium	VIYEPFQL	VIYEPFQL	1	1	1	Q8IWB9		0	1.74245e+07	0.013	0.2156	2.34578	2	1008.54	-0.0651178	77.9286	0	B16_Bulk_DBKO	1	H2-Kb	13.559	0.040069	32410.6	0.008	0.747986	15.28	TRUE	FALSE	TRUE
Medium	SAFVFPQL	SAFVFPQL	1	1	1	Q9BU79		0	1.18648e+07	0.013	0.2099	2.33756	2	908.488	-0.0824151	81.0511	0	B16_Bulk_DBKO	1	H2-Kb	0.996	0.167606	8154.45	0.001	0.882692	3.56	TRUE	TRUE	TRUE
Medium	SRLPFTAL	SRLPFTAL	2	1	1	P40306		0	28780995	0.013	0.2174	2.31834	2	904.525	0.282898	55.7032	0	B16_Bulk_DBKO	1	H2-Kb	12.314	0.044964	30738.7	0.276	0.48057	275.92	TRUE	FALSE	TRUE
Medium	INLFFTEL	INLFFTEL	1	1	1	O95163		0	7.01719e+06	0.013	0.2133	2.08704	2	996.539	-0.627161	91.8047	0	B16_Bulk_DBKO	1	H2-Kb	7.035	0.087153	19473.3	0.005	0.865338	4.29	TRUE	FALSE	TRUE
Medium	AIVERAAQL	AIVERAAQL	1	1	1	P62910		0	2.24578e+06	0.013	0.2114	1.99641	2	970.568	-0.02116	36.0919	0	B16_Bulk_DBKO	1	H2-Kb	3.581	0.089886	18905.9	0.295	0.458979	348.53	TRUE	FALSE	TRUE
Medium	RGPEYLTQm	RGPEYLTQM	2	1	1	O00410	M9(Oxidation)	0	1.65391e+06	0.013	0.2154	1.89656	2	1110.52	-0.0346033	32.1778	0	B16_Bulk_DBKO	1	H2-Kb	0.263	0.259478	3017.8	0.094	0.528166	164.87	TRUE	TRUE	TRUE
Medium	ATYNFAVL	ATYNFAVL	1	1	1	P60201		0	9.11369e+07	0.013	0.2145	1.82319	2	898.467	-0.425171	68.4002	0	B16_Bulk_DBKO	1	H2-Kb	0.794	0.209382	5189.08	0.003	0.886408	3.42	TRUE	TRUE	TRUE
Medium	GVVFPYFPRL	GVVFPYFPRL	1	1	1	P10915		0	1.19677e+07	0.013	0.213	1.80176	2	1194.67	-0.00126709	79.4468	0	B16_Bulk_DBKO	1	H2-Kb	21.355	0.061884	25596.4	0.156	0.747728	15.33	TRUE	FALSE	TRUE
Medium	RNLDWFPRm	RNLDWFPRM	3	1	1	Q14643	M9(Oxidation)	0	10662043	0.013	0.2176	1.68997	3	1250.61	0.148147	48.4263	0	B16_Bulk_DBKO	1	H2-Kb	4.349	0.086958	19514.5	0.054	0.680366	31.77	TRUE	FALSE	TRUE
Medium	VAYTYDNL	VAYTYDNL	2	1	1	Q70CQ2		0	3.82118e+07	0.013	0.2151	1.50448	2	958.45	-1.2784	51.7869	0	B16_Bulk_DBKO	1	H2-Kb	3.545	0.127651	12564.4	0.004	0.879326	3.69	TRUE	FALSE	TRUE
Medium	AVLGSFPYV	AVLGSFPYV	1	1	1	Q9UGP8		0	7.50175e+06	0.013	0.2121	1.44965	2	952.514	0.0223401	76.2398	0	B16_Bulk_DBKO	1	H2-Kb	1.032	0.189275	6450.19	0.631	0.444278	408.62	TRUE	TRUE	TRUE
Medium	IGPEYKSm	IGPEYKSM	2	1	1	Q6P996	M8(Oxidation)	0	0	0.013	0.2159	1.37906	2	940.444	-0.0443711	25.0595	0	B16_Bulk_DBKO	1	H2-Kb	9.918	0.051798	28547.8	0.072	0.546654	134.98	TRUE	FALSE	TRUE
Medium	TSPILSRL	TSPILSRL	1	1	1	Q9ULD6		0	8.55325e+06	0.013	0.2115	1.16157	2	886.536	-0.125478	45.4618	0	B16_Bulk_DBKO	1	H2-Kb	4.344	0.067213	24162.3	0.103	0.510743	199.07	TRUE	FALSE	TRUE
Medium	VNATYVNV	VNATYVNV	1	1	1	P08581		0	1.02595e+07	0.014	0.2256	2.35096	2	879.457	-0.00278723	44.2937	0	B16_Bulk_DBKO	1	H2-Kb	31.51	0.032249	35272.2	0.051	0.729975	18.57	TRUE	FALSE	TRUE
Medium	SLIILHQL	SLIILHQL	1	1	1	Q8WUM0		0	5.73704e+07	0.014	0.2205	2.31566	2	936.587	-0.865562	59.2978	0	B16_Bulk_DBKO	1	H2-Kb	4.523	0.087171	19469.5	0.207	0.454737	364.9	TRUE	FALSE	TRUE
Medium	SNLLYVNV	SNLLYVNV	1	1	1	Q4J6C6		0	2.00871e+07	0.014	0.2216	2.25633	2	921.505	0.909465	66.0665	0	B16_Bulk_DBKO	1	H2-Kb	12.015	0.073859	22485.8	0.038	0.764636	12.76	TRUE	FALSE	TRUE
Medium	SSAIYmNL	SSAIYMNL	1	1	1	Q8WXI9	M6(Oxidation)	0	6.40419e+06	0.014	0.2276	2.17338	2	914.429	-0.274345	48.4055	0	B16_Bulk_DBKO	1	H2-Kb	10.006	0.067459	24098.1	0.008	0.826544	6.53	TRUE	FALSE	TRUE
Medium	QNYLFGCEL	QNYLFGCEL	1	1	1	P06748		0	6.18051e+06	0.014	0.2265	2.16889	2	1086.49	-0.0111005	78.5538	0	B16_Bulk_DBKO	1	H2-Kb	3.612	0.135949	11485.5	0.197	0.691963	28.02	TRUE	FALSE	TRUE
Medium	TNIAREELm	TNIAREELM	1	1	1	Q12830	M9(Oxidation)	0	1.93346e+06	0.014	0.2179	2.12983	2	1092.54	0.33674	31.5227	0	B16_Bulk_DBKO	1	H2-Db	1.775	0.153739	9474.48	1.907	0.289004	2192.55	TRUE	TRUE	TRUE
Medium	mNFLFTmL	MNFLFTML	3	1	1	Q9Y678	M1(Oxidation); M7(Oxidation)	0	3.28793e+06	0.014	0.2269	2.00253	2	1048.48	0.386691	82.5302	0	B16_Bulk_DBKO	1	H2-Kb	8.219	0.114622	14466.5	0.007	0.899396	2.97	TRUE	FALSE	TRUE
Medium	ESFSDYPPL	ESFSDYPPL	1	2	2	P68104;Q5VTE0		0	0	0.014	0.2268	1.9713	2	1054.47	-0.208181	64.6726	0	B16_Bulk_DBKO	1	H2-Db	0.643	0.220556	4598.16	0.783	0.487462	256.09	TRUE	TRUE	TRUE
Medium	TVISLLTGL	TVISLLTGL	1	2	2	Q8WVM7;Q8N3U4		0	0	0.014	0.22	1.85617	2	916.571	-0.0039316	88.2286	0	B16_Bulk_DBKO	1	H2-Kb	1.619	0.151347	9722.88	0.274	0.534556	153.85	TRUE	TRUE	TRUE
Medium	RSPEYLSL	RSPEYLSL	2	1	1	Q13618		0	171425560	0.014	0.2196	1.77891	2	964.508	-1.55822	45.1771	0	B16_Bulk_DBKO	1	H2-Kb	2.528	0.092211	18436.3	0.029	0.668183	36.24	TRUE	FALSE	TRUE
Medium	RAFGFSHL	RAFGFSHL	1	1	1	Q96FW1		0	3.57021e+07	0.014	0.2217	1.721	2	934.488	-1.01701	37.7576	0	B16_Bulk_DBKO	1	H2-Kb	2.16	0.132446	11929.2	0.007	0.835439	5.93	TRUE	FALSE	TRUE
Medium	SITKFLNRI	SITKFLNRI	2	1	1	Q9Y2G9		0	1.02176e+07	0.014	0.2218	1.41487	2	1091.66	0.0667437	46.4601	0	B16_Bulk_DBKO	1	H2-Kb	9.725	0.067714	24031.7	0.243	0.522598	175.1	TRUE	FALSE	TRUE
Medium	VGPTLKATF	VGPTLKATF	1	1	1	Q6PL18		0	1.3068e+07	0.014	0.2237	1.32285	2	933.54	-0.837549	45.5343	0	B16_Bulk_DBKO	1	H2-Kb	0.438	0.212655	5008.53	0.35	0.424271	507.38	TRUE	TRUE	TRUE
Medium	TNmTYEKm	TNMTYEKM	2	1	1	P41212	M3(Oxidation); M8(Oxidation)	0	1.16317e+06	0.014	0.2256	1.28779	2	1049.43	-0.066061	16.2039	0	B16_Bulk_DBKO	1	H2-Kb	9.783	0.054778	27642	0.144	0.558927	118.19	TRUE	FALSE	TRUE
Medium	ESVEFQNL	ESVEFQNL	2	1	1	P24928		0	4.76934e+07	0.015	0.23	2.66533	2	965.458	1.02683	55.0974	0	B16_Bulk_DBKO	1	H2-Kb	22.883	0.02693	37361.7	0.146	0.489893	249.45	TRUE	FALSE	TRUE
Medium	SAFIFRVL	SAFIFRVL	2	1	1	P51788		0	43398653	0.015	0.2283	2.5774	2	952.561	-0.321738	69.6997	0	B16_Bulk_DBKO	1	H2-Kb	1.507	0.187738	6558.35	0.009	0.827062	6.5	TRUE	TRUE	TRUE
Medium	IIPmFSNL	IIPMFSNL	4	1	1	P30153	M4(Oxidation)	0	39675057	0.015	0.2349	2.3872	2	950.501	-0.366121	70.3127	0	B16_Bulk_DBKO	1	H2-Kb	11.83	0.064271	24943.8	0.01	0.826507	6.53	TRUE	FALSE	TRUE
Medium	VHWQFGQL	VHWQFGQL	1	1	1	P09486		0	3.5514e+06	0.015	0.2289	2.18012	2	1014.52	0.0604217	59.315	0	B16_Bulk_DBKO	1	H2-Kb	16.362	0.043657	31176.5	0.118	0.668181	36.24	TRUE	FALSE	TRUE
Medium	TSLKYLEm	TSLKYLEM	1	1	1	Q6QNY1	M8(Oxidation)	0	3.34582e+06	0.015	0.234	2.17122	2	1000.5	-0.54462	37.8112	0	B16_Bulk_DBKO	1	H2-Kb	3.43	0.10235	16520.8	0.063	0.653146	42.64	TRUE	FALSE	TRUE
Medium	VVLLFETAL	VVLLFETAL	1	2	2	Q58FF7;P08238		0	0	0.015	0.2353	2.15799	2	1004.6	0.361976	89.1136	0	B16_Bulk_DBKO	1	H2-Kb	1.636	0.160234	8831.52	0.07	0.712049	22.55	TRUE	TRUE	TRUE
Medium	SAWSFITTF	SAWSFITTF	1	1	1	Q9BSE4		0	7.50399e+06	0.015	0.2316	2.00704	2	1059.51	-1.07216	90.278	0	B16_Bulk_DBKO	1	H2-Kb	0.177	0.342263	1232.22	0.048	0.696862	26.57	TRUE	TRUE	TRUE
Medium	AVYVFSEAL	AVYVFSEAL	1	1	1	Q8NFP9		0	3.1995e+06	0.015	0.2348	1.84746	2	998.518	-1.00464	72.7197	0	B16_Bulk_DBKO	1	H2-Kb	0.491	0.262887	2908.52	0.018	0.791999	9.49	TRUE	TRUE	TRUE
Medium	VFIELNHI	VFIELNHI	1	1	1	Q8WXG6		0	5.96356e+06	0.015	0.2304	1.81427	2	984.552	0.171586	59.6233	0	B16_Bulk_DBKO	1	H2-Kb	14.862	0.053111	28145.1	0.572	0.438269	436.07	TRUE	FALSE	TRUE
Medium	KVATFRLm	KVATFRLM	1	1	1	Q9UQ35	M8(Oxidation)	0	8.65105e+06	0.015	0.2354	1.80699	2	981.555	-0.0163266	31.7562	0	B16_Bulk_DBKO	1	H2-Kb	25.833	0.036758	33592.7	0.27	0.538435	147.53	TRUE	FALSE	TRUE
Medium	RNYLHYSL	RNYLHYSL	2	1	1	O43242		0	3.74575e+07	0.015	0.2313	1.16617	2	1065.54	-2.70844	37.9723	0	B16_Bulk_DBKO	1	H2-Kb	4.932	0.095189	17851.7	0.011	0.802898	8.44	TRUE	FALSE	TRUE
Medium	SIIKLTTL	SIIKLTTL	2	1	1	Q9P2I0		0	1.33421e+08	0.016	0.2376	2.40376	2	888.576	-0.088592	54.9049	0	B16_Bulk_DBKO	1	H2-Kb	2.5	0.114355	14508.4	0.049	0.591566	83.03	TRUE	FALSE	TRUE
Medium	SIVSYNHL	SIVSYNHL	1	1	1	Q9NPH2		0	7.03856e+07	0.016	0.2372	2.2864	2	932.483	-0.58068	40.5521	0	B16_Bulk_DBKO	1	H2-Kb	6.272	0.089971	18888.6	0.013	0.765281	12.67	TRUE	FALSE	TRUE
Medium	ISMTVINNm	ISMTVINNM	4	1	1	Q7L4S7	M9(Oxidation)	0	7.2953e+06	0.016	0.2381	2.18695	2	1038.5	1.77368	55.1645	0	B16_Bulk_DBKO	1	H2-Kb	0.467	0.284724	2296.47	0.219	0.602815	73.51	TRUE	TRUE	TRUE
Medium	SQFKYALV	SQFKYALV	1	1	1	P55039		0	7.62665e+07	0.016	0.2403	2.16966	2	955.524	-0.324051	48.2194	0	B16_Bulk_DBKO	1	H2-Kb	6.887	0.108953	15381.7	0.037	0.787063	10.01	TRUE	FALSE	TRUE
Medium	SVFEKYFQF	SVFEKYFQF	1	1	1	O15144		0	3.8673e+06	0.016	0.2407	1.68799	2	1194.58	1.35698	71.5602	0	B16_Bulk_DBKO	1	H2-Kb	1.055	0.147165	10172.9	0.022	0.734959	17.6	TRUE	TRUE	TRUE
Medium	TADKYAAL	TADKYAAL	1	1	1	P52594		0	5.9478e+06	0.016	0.2407	1.59315	2	852.447	0.385322	27.8887	0	B16_Bulk_DBKO	1	H2-Kb	6.529	0.056502	27131.2	0.305	0.480067	277.43	TRUE	FALSE	TRUE
Medium	SNVAREAAL	SNVAREAAL	1	1	1	P55084		0	1.72058e+06	0.017	0.244	2.49772	2	930.5	-0.741443	25.0741	0	B16_Bulk_DBKO	1	H2-Kb	3.227	0.119804	13677.7	0.476	0.496755	231.6	TRUE	FALSE	TRUE
Medium	SLVPLVQSL	SLVPLVQSL	1	1	1	Q49AR2		0	7.32625e+06	0.017	0.2431	2.48713	2	955.582	-0.168919	78.2342	0	B16_Bulk_DBKO	1	H2-Kb	0.684	0.164568	8426.94	0.441	0.348333	1153.89	TRUE	TRUE	TRUE
Medium	SQIAYTSL	SQIAYTSL	1	1	1	P56693		0	0	0.017	0.2443	2.00183	2	882.456	-0.30914	50.4137	0	B16_Bulk_DBKO	1	H2-Kb	1.671	0.144394	10482.5	0.044	0.683692	30.64	TRUE	TRUE	TRUE
Medium	STYDYGRQL	STYDYGRQL	1	1	1	Q86VW0		0	1.57354e+06	0.017	0.2418	1.52254	2	1102.52	0.242954	35.4981	0	B16_Bulk_DBKO	1	H2-Kb	3.598	0.077937	21515.2	0.015	0.74148	16.4	TRUE	FALSE	TRUE
Medium	KTFTFDTV	KTFTFDTV	2	1	1	Q9Y496		0	1.69134e+07	0.018	0.2475	2.41661	2	958.487	-0.8034	46.3287	0	B16_Bulk_DBKO	1	H2-Kb	4.796	0.120286	13606.6	0.113	0.658262	40.35	TRUE	FALSE	TRUE
Medium	VFIIFSRI	VFIIFSRI	3	1	1	Q9BTX1		0	5.02856e+07	0.018	0.2486	2.0894	2	994.609	0.352849	76.4167	0	B16_Bulk_DBKO	1	H2-Kb	25.444	0.046285	30302.5	0.13	0.670357	35.4	TRUE	FALSE	TRUE
Medium	SmVKLIGI	SMVKLIGI	6	1	1	Q8NBV4	M2(Oxidation)	0	1.1146e+07	0.018	0.2504	2.02714	2	876.522	-0.661918	50.4629	0	B16_Bulk_DBKO	1	H2-Kb	14.775	0.073218	22642.3	1.61	0.350524	1126.86	TRUE	FALSE	TRUE
Medium	SSYIFSLV	SSYIFSLV	2	1	1	P41440		0	1.4717e+07	0.018	0.2485	2.01703	2	915.485	2.72694	81.1868	0	B16_Bulk_DBKO	1	H2-Kb	4.598	0.135488	11542.9	0.004	0.900428	2.94	TRUE	FALSE	TRUE
Medium	QVYGFLEV	QVYGFLEV	1	1	1	Q9Y282		0	5.17801e+07	0.018	0.2503	1.94706	2	954.493	0.201606	74.5371	0	B16_Bulk_DBKO	1	H2-Kb	22.781	0.037143	33453.1	0.066	0.64163	48.3	TRUE	FALSE	TRUE
Medium	AQFKFTVL	AQFKFTVL	2	1	1	Q9UQ80		0	9.61711e+07	0.018	0.2502	1.8571	2	953.545	-0.258667	60.1378	0	B16_Bulk_DBKO	1	H2-Kb	1.513	0.134122	11714.8	0.027	0.725809	19.43	TRUE	TRUE	TRUE
Medium	ISSFHSFL	ISSFHSFL	1	1	1	Q5T6X5		0	44484163	0.018	0.2478	1.85413	2	937.477	-0.706028	65.1081	0	B16_Bulk_DBKO	1	H2-Kb	10.625	0.082147	20557.2	0.168	0.681748	31.29	TRUE	FALSE	TRUE
Medium	ANHRYANV	ANHRYANV	1	1	1	Q9H0E9		0	1.25951e+07	0.018	0.2468	1.39168	2	944.47	0.00193346	13.6497	0	B16_Bulk_DBKO	1	H2-Kb	29.14	0.032579	35146.5	0.102	0.675882	33.34	TRUE	FALSE	TRUE
Medium	RNLEFHEI	RNLEFHEI	1	1	1	Q9H6U6		0	3.33308e+07	0.018	0.2477	1.1698	2	1057.54	-0.493138	35.3638	0	B16_Bulk_DBKO	1	H2-Kb	5.736	0.074734	22274	0.105	0.564979	110.7	TRUE	FALSE	TRUE
Medium	RNPTFmGL	RNPTFMGL	2	1	1	O94973	M6(Oxidation)	0	6.81304e+07	0.018	0.2448	1.14356	2	951.471	-0.565787	40.4745	0	B16_Bulk_DBKO	1	H2-Kb	13.418	0.044817	30787.6	0.067	0.643681	47.24	TRUE	FALSE	TRUE
Medium	SNLKYILV	SNLKYILV	2	1	1	Q8IWI9		0	5.66386e+07	0.019	0.2516	2.15509	2	949.572	-0.0194064	53.4012	0	B16_Bulk_DBKO	1	H2-Kb	13.376	0.058915	26432	0.072	0.664065	37.89	TRUE	FALSE	TRUE
Medium	AGYSFEKL	AGYSFEKL	1	1	1	P45983		0	5.79373e+06	0.019	0.2537	2.1394	2	914.461	-0.736057	43.4122	0	B16_Bulk_DBKO	1	H2-Kb	4.026	0.079118	21242.1	0.007	0.760244	13.38	TRUE	FALSE	TRUE
Medium	VSYKVDNL	VSYKVDNL	1	1	1	Q12789		0	7.02802e+06	0.019	0.2541	1.9083	2	937.499	-0.45822	37.5477	0	B16_Bulk_DBKO	1	H2-Kb	4.316	0.090136	18854.9	0.017	0.745481	15.7	TRUE	FALSE	TRUE
Medium	ASPIFTHV	ASPIFTHV	3	1	1	Q9HCG8		0	3.43619e+08	0.019	0.2551	1.89155	2	871.467	-0.548342	41.3633	0	B16_Bulk_DBKO	1	H2-Kb	1.747	0.117331	14048.7	0.037	0.649629	44.3	TRUE	TRUE	TRUE
Medium	AQIRFSNI	AQIRFSNI	1	1	1	P50991		0	5.38481e+06	0.019	0.2546	1.64739	2	948.526	-0.0755799	42.5433	0	B16_Bulk_DBKO	1	H2-Kb	3.533	0.129264	12347	0.097	0.669099	35.88	TRUE	FALSE	TRUE
Medium	KTYEHFNAm	KTYEHFNAM	1	1	1	P16435	M9(Oxidation)	0	1.47443e+06	0.019	0.2514	1.24522	2	1156.51	-0.214065	20.334	0	B16_Bulk_DBKO	1	H2-Kb	0.298	0.287502	2228.47	0.008	0.826327	6.55	TRUE	TRUE	TRUE
Medium	VIAPFFPPL	VIAPFFPPL	1	1	1	Q12766		0	1.05986e+07	0.02	0.2562	1.85442	2	1000.59	0.168192	94.264	0	B16_Bulk_DBKO	1	H2-Kb	1.647	0.161359	8724.67	0.013	0.849429	5.1	TRUE	TRUE	TRUE
Medium	VVYRYLYV	VVYRYLYV	1	1	1	Q9UIG8		0	2.25255e+07	0.02	0.2568	1.81357	2	1074.6	-0.282255	54.6789	0	B16_Bulk_DBKO	1	H2-Kb	13.502	0.081796	20635.4	0.006	0.877409	3.77	TRUE	FALSE	TRUE
Medium	FVFPLSHL	FVFPLSHL	1	1	1	Q9BQY9		0	3.68227e+07	0.021	0.2582	1.8619	2	959.535	-0.118456	71.4473	0	B16_Bulk_DBKO	1	H2-Kb	5.037	0.08052	20922.3	0.041	0.649956	44.14	TRUE	FALSE	TRUE
Medium	KVYTFNSV	KVYTFNSV	2	4	4	P20020;Q01814;Q16720;P23634		0	1.33813e+07	0.021	0.2596	1.74356	2	957.504	0.237831	38.4608	0	B16_Bulk_DBKO	1	H2-Kb	15.761	0.054426	27747.5	0.008	0.807188	8.05	TRUE	FALSE	TRUE
Medium	TIIVFHSL	TIIVFHSL	3	2	2	Q99502;O95677		0	5.92164e+07	0.021	0.2607	1.59593	2	929.545	-0.714217	58.5721	0	B16_Bulk_DBKO	1	H2-Kb	6.084	0.077711	21567.9	0.006	0.791552	9.54	TRUE	FALSE	TRUE
Medium	SIYPHGVTF	SIYPHGVTF	2	1	1	P12259		0	4.86601e+07	0.021	0.2627	1.25233	2	1020.51	-1.30708	50.6091	0	B16_Bulk_DBKO	1	H2-Kb	0.63	0.177375	7336.52	0.039	0.661542	38.94	TRUE	TRUE	TRUE
Medium	SITGFARL	SITGFARL	1	1	1	Q8N5K1		0	1.09205e+07	0.022	0.2666	2.11778	2	864.493	-0.493391	48.239	0	B16_Bulk_DBKO	1	H2-Kb	19.772	0.046791	30137	0.041	0.702602	24.97	TRUE	FALSE	TRUE
Medium	LAILRPNL	LAILRPNL	2	2	2	A6NE52;Q8N427		0	2.90395e+07	0.022	0.2664	2.06558	2	909.589	0.53571	62.0067	0	B16_Bulk_DBKO	1	H2-Kb	7.63	0.074863	22242.9	0.334	0.507235	206.77	TRUE	FALSE	TRUE
Medium	QSPEFQSL	QSPEFQSL	1	1	1	Q96Q11		0	2.27476e+07	0.022	0.2693	2.03099	2	935.447	-0.429242	47.9794	0	B16_Bulk_DBKO	1	H2-Kb	4.061	0.057711	26778.6	0.039	0.558594	118.62	TRUE	FALSE	TRUE
Medium	TNLRYLAL	TNLRYLAL	2	2	2	O95782;O94973		0	2.19297e+07	0.022	0.2669	2.00666	2	963.563	0.338638	53.0986	0	B16_Bulk_DBKO	1	H2-Kb	13.323	0.061777	25626	0.019	0.782748	10.49	TRUE	FALSE	TRUE
Medium	TNLVYFGL	TNLVYFGL	1	1	1	Q6UWH6		0	0	0.022	0.2693	2.0038	2	926.497	-0.927416	79.6061	0	B16_Bulk_DBKO	1	H2-Kb	20.538	0.053093	28150.6	0.092	0.755072	14.15	TRUE	FALSE	TRUE
Medium	ISPNFNFm	ISPNFNFM	1	3	3	Q16828;Q16829;Q99956	M8(Oxidation)	0	9.62442e+06	0.022	0.2643	1.97751	2	985.445	-0.263494	60.1612	0	B16_Bulk_DBKO	1	H2-Kb	0.312	0.315683	1642.8	0.093	0.692353	27.9	TRUE	TRUE	TRUE
Medium	AQYNFILV	AQYNFILV	2	2	2	A2RTX5;P26639		0	3.34033e+07	0.022	0.2637	1.93198	2	967.524	-0.4462	77.1174	0	B16_Bulk_DBKO	1	H2-Kb	0.945	0.205092	5435.62	0.087	0.662557	38.52	TRUE	TRUE	TRUE
Medium	IGLTYEKL	IGLTYEKL	1	1	1	Q13099		0	6.8929e+06	0.022	0.2642	1.91622	2	936.541	1.03778	43.7492	0	B16_Bulk_DBKO	1	H2-Kb	8.963	0.06458	24860.5	0.056	0.649013	44.59	TRUE	FALSE	TRUE
Medium	SLVFQLERL	SLVFQLERL	4	1	1	Q8TBA6		0	6.26552e+08	0.022	0.2699	1.88929	2	1104.64	0.829357	79.3745	0	B16_Bulk_DBKO	1	H2-Kb	3.692	0.11569	14300.3	1.785	0.292575	2109.45	TRUE	FALSE	TRUE
Medium	VFIYFSHL	VFIYFSHL	1	1	1	Q9ULM2		0	0	0.022	0.2632	1.73461	2	1025.55	1.14783	72.7928	0	B16_Bulk_DBKO	1	H2-Kb	16.538	0.06046	25993.8	0.027	0.829445	6.33	TRUE	FALSE	TRUE
Medium	QIIRFLLL	QIIRFLLL	1	1	1	O75110		0	4.5757e+07	0.022	0.2636	1.56375	2	1015.67	-0.184156	78.3337	0	B16_Bulk_DBKO	1	H2-Kb	18.404	0.053235	28107.4	0.039	0.710703	22.88	TRUE	FALSE	TRUE
Medium	KQYPYNNL	KQYPYNNL	1	1	1	O95169		0	9.35528e+06	0.023	0.2822	2.52894	2	1039.52	-0.286631	31.6224	0	B16_Bulk_DBKO	1	H2-Kb	5.85	0.05422	27809.4	0.013	0.75112	14.77	TRUE	FALSE	TRUE
Medium	VAPSFLNSV	VAPSFLNSV	1	1	1	Q5XPI4		0	6072358	0.023	0.2784	2.14059	2	933.503	-0.954371	63.3251	0	B16_Bulk_DBKO	1	H2-Kb	0.26	0.289363	2184.05	0.047	0.663114	38.28	TRUE	TRUE	TRUE
Medium	GTYDYTQL	GTYDYTQL	1	1	1	Q92685		0	1.87012e+07	0.023	0.2782	2.12081	2	960.431	0.491183	50.8695	0	B16_Bulk_DBKO	1	H2-Kb	15.292	0.033221	34903.2	0.027	0.686058	29.87	TRUE	FALSE	TRUE
Medium	YGDIFREL	YGDIFREL	4	1	1	Q9NY15		0	3.92398e+07	0.023	0.276	1.90778	2	1012.51	3.38853	85.287	0	B16_Bulk_DBKO	1	H2-Kb	5.488	0.067484	24091.5	0.481	0.373858	875.43	TRUE	FALSE	TRUE
Medium	TVRSFGTL	TVRSFGTL	1	1	1	Q9HBA9		0	3.27982e+07	0.023	0.2814	1.85468	2	880.489	-0.110479	47.0898	0	B16_Bulk_DBKO	1	H2-Kb	20.987	0.039125	32743.3	0.185	0.597263	78.06	TRUE	FALSE	TRUE
Medium	HGYTFANL	HGYTFANL	2	1	1	Q9UBE0		0	5.77538e+08	0.023	0.2808	1.67312	2	922.442	-0.00246679	46.9976	0	B16_Bulk_DBKO	1	H2-Kb	6.667	0.081508	20699.8	0.004	0.87202	3.99	TRUE	FALSE	TRUE
Medium	AVLKYYKV	AVLKYYKV	1	1	1	P62979		0	1.61988e+07	0.023	0.2753	1.65549	2	983.591	-1.05132	32.9213	0	B16_Bulk_DBKO	1	H2-Kb	26.385	0.032782	35069.4	0.147	0.517466	185.1	TRUE	FALSE	TRUE
Medium	LNYLFTFL	LNYLFTFL	1	1	1	Q9BPX3		0	2.86109e+06	0.023	0.2734	1.48604	2	1030.56	-0.693902	98.7349	0	B16_Bulk_DBKO	1	H2-Kb	9.775	0.105623	15946	0.006	0.895733	3.09	TRUE	FALSE	TRUE
Medium	RAPSYRTL	RAPSYRTL	1	1	1	P78524		0	8.58872e+07	0.023	0.2802	0.778179	2	963.537	0.025571	20.9432	0	B16_Bulk_DBKO	1	H2-Kb	1.623	0.112624	14782.7	0.056	0.596778	78.47	TRUE	TRUE	TRUE
Medium	SAPEYVFL	SAPEYVFL	4	1	1	Q9Y2G9		0	1.41436e+08	0.024	0.2853	2.46172	2	925.466	-0.254042	71.3033	0	B16_Bulk_DBKO	1	H2-Kb	0.737	0.177509	7325.89	0.027	0.698867	26	TRUE	TRUE	TRUE
Medium	LQFQFAEV	LQFQFAEV	1	1	1	Q32MZ4		0	5.71498e+06	0.024	0.2854	1.68955	2	981.504	-0.348029	73.1576	0	B16_Bulk_DBKO	1	H2-Kb	11.722	0.085473	19830.6	0.099	0.709116	23.27	TRUE	FALSE	TRUE
Medium	SmILFTSL	SMILFTSL	1	1	1	Q9UBB4	M2(Oxidation)	0	0	0.024	0.2855	1.6757	2	927.488	2.05835	75.6081	0	B16_Bulk_DBKO	1	H2-Kb	1.406	0.217249	4765.66	0.008	0.840539	5.61	TRUE	TRUE	TRUE
Medium	IWVEATNRL	IWVEATNRL	1	1	1	O75462		0	2.71565e+06	0.024	0.2845	1.15092	2	1101.61	-0.0192103	49.2647	0	B16_Bulk_DBKO	1	H2-Kb	12.548	0.04824	29668.2	0.533	0.40647	615.15	TRUE	FALSE	TRUE
Medium	YSLVYQAL	YSLVYQAL	1	1	1	Q6IBW4		0	1.95748e+07	0.025	0.2886	2.61778	2	956.509	-0.0592876	67.2584	0	B16_Bulk_DBKO	1	H2-Kb	2.197	0.164833	8402.81	0.036	0.751351	14.74	TRUE	FALSE	TRUE
Medium	SSVKFAEm	SSVKFAEM	2	1	1	Q08AM6	M8(Oxidation)	0	0	0.025	0.2912	2.078	2	914.429	0.104264	26.1141	0	B16_Bulk_DBKO	1	H2-Kb	2.056	0.139665	11032.9	0.016	0.775668	11.33	TRUE	FALSE	TRUE
Medium	TAPEYVFL	TAPEYVFL	3	1	1	A3KN83		0	8.61105e+07	0.025	0.2884	1.55457	2	939.482	-0.146929	71.6838	0	B16_Bulk_DBKO	1	H2-Kb	1.588	0.125788	12820.2	0.054	0.634899	51.95	TRUE	TRUE	TRUE
Medium	AHYTYNNL	AHYTYNNL	1	3	3	Q92581;Q96T83;Q8IVB4		0	1.91422e+07	0.025	0.2914	1.21613	2	995.46	1.52796	31.6087	0	B16_Bulk_DBKO	1	H2-Kb	13.422	0.048517	29579.5	0.064	0.699023	25.96	TRUE	FALSE	TRUE
Medium	VNLEFLSL	VNLEFLSL	1	1	1	Q92688		0	1.19324e+07	0.026	0.293	1.99151	2	934.524	-0.380782	86.2126	0	B16_Bulk_DBKO	1	H2-Kb	8.89	0.066476	24355.7	0.005	0.834798	5.97	TRUE	FALSE	TRUE
Medium	VNRSFIAL	VNRSFIAL	2	1	1	Q00765		0	7.61012e+07	0.026	0.2923	1.70776	2	919.536	-0.225222	48.5149	0	B16_Bulk_DBKO	1	H2-Kb	17.679	0.042168	31682.8	0.021	0.778791	10.95	TRUE	FALSE	TRUE
Medium	SSHSFPQL	SSHSFPQL	1	1	1	Q9Y2J4		0	9.08455e+07	0.027	0.2953	2.31357	2	902.437	0.013083	38.8618	0	B16_Bulk_DBKO	1	H2-Kb	3.236	0.079173	21229.4	0.005	0.778954	10.93	TRUE	FALSE	TRUE
Medium	KSPIFAGV	KSPIFAGV	1	1	1	Q8IVW4		0	5.67219e+06	0.027	0.2974	1.78857	2	818.477	-0.463215	42.49	0	B16_Bulk_DBKO	1	H2-Kb	9.816	0.067212	24162.6	0.088	0.697357	26.43	TRUE	FALSE	TRUE
Medium	EVFDFRGMRL	EVFDFRGMRL	1	1	1	Q9Y2A7		0	7.47423e+07	0.027	0.2957	1.7516	3	1269.64	-0.358569	62.8003	0	B16_Bulk_DBKO	1	H2-Kb	23.268	0.031006	35749.8	1.084	0.412455	576.58	TRUE	FALSE	TRUE
Medium	RNFVFHTL	RNFVFHTL	1	1	1	Q9HAW4		0	317375072	0.027	0.297	1.62069	2	1033.56	-0.141757	41.5606	0	B16_Bulk_DBKO	1	H2-Kb	2.395	0.12796	12522.5	0.004	0.845269	5.33	TRUE	FALSE	TRUE
Medium	KVLRFIAEV	KVLRFIAEV	1	1	1	Q9Y5V3		0	2.16271e+07	0.027	0.2968	1.41664	2	1074.67	-0.0107138	46.8576	0	B16_Bulk_DBKO	1	H2-Kb	1.924	0.183245	6885.05	0.151	0.630247	54.63	TRUE	TRUE	TRUE
Medium	SNLELHSL	SNLELHSL	1	1	1	Q99436		0	0	0.027	0.296	1.36083	2	912.478	-0.655827	40.6537	0	B16_Bulk_DBKO	1	H2-Kb	4.48	0.071657	23028	0.069	0.56941	105.52	TRUE	FALSE	TRUE
Medium	TVWEFANI	TVWEFANI	1	1	1	Q6UWY5		0	4.04689e+06	0.028	0.3036	2.65498	2	979.488	-0.0739685	79.4628	0	B16_Bulk_DBKO	1	H2-Kb	18.828	0.050493	28953.8	0.033	0.798383	8.86	TRUE	FALSE	TRUE
Medium	VGPWLLALF	VGPWLLALF	1	2	2	Q9Y6X1;Q8N6R1		0	27198739	0.028	0.3016	2.62726	2	1015.6	-1.01135	106.588	0	B16_Bulk_DBKO	1	H2-Kb	2.911	0.145991	10303	0.544	0.53352	155.59	TRUE	FALSE	TRUE
Medium	STQQYGSNV	STQQYGSNV	1	1	1	P17844		0	2.21381e+06	0.028	0.3003	2.27655	2	983.443	-0.148166	24.011	0	B16_Bulk_DBKO	1	H2-Kb	7.486	0.066695	24298.1	1.084	0.395242	694.61	TRUE	FALSE	TRUE
Medium	VIELIIQL	VIELIIQL	1	1	1	O94822		0	0	0.028	0.309	2.12402	2	940.608	-0.0825909	89.0191	0	B16_Bulk_DBKO	1	H2-Kb	15.77	0.03282	35055	0.793	0.300678	1932.38	TRUE	FALSE	TRUE
Medium	VQVLFPLF	VQVLFPLF	1	1	1	P50851		0	4.01384e+06	0.028	0.3019	2.07983	2	962.571	-0.486298	97.1094	0	B16_Bulk_DBKO	1	H2-Kb	7.195	0.07116	23152.1	0.286	0.522384	175.51	TRUE	FALSE	TRUE
Medium	AALRFLSQL	AALRFLSQL	1	1	1	Q96AX1		0	1.17225e+07	0.028	0.2988	2.01903	2	1018.6	-0.622357	63.1032	0	B16_Bulk_DBKO	1	H2-Kb	0.113	0.378571	831.91	0.025	0.754688	14.21	TRUE	TRUE	TRUE
Medium	QAYQYEQI	QAYQYEQI	1	1	1	Q7KZ85		0	8.80324e+06	0.028	0.3082	1.85072	2	1042.48	-0.542228	44.8906	0	B16_Bulk_DBKO	1	H2-Kb	4.844	0.074215	22399.4	0.095	0.584703	89.43	TRUE	FALSE	TRUE
Medium	KGFEFTLm	KGFEFTLM	1	1	1	Q15019	M8(Oxidation)	0	0	0.028	0.3083	1.83127	2	988.481	0.181455	56.8447	0	B16_Bulk_DBKO	1	H2-Kb	5.359	0.096943	17516.1	0.018	0.777993	11.05	TRUE	FALSE	TRUE
Medium	VSFDFHGRRm	VSFDFHGRRM	1	1	1	Q96EE3	M10(Oxidation)	0	1.04518e+08	0.028	0.3027	1.73011	3	1267.6	-0.0599906	29.4383	0	B16_Bulk_DBKO	1	H2-Kb	7.222	0.089669	18950.4	0.113	0.742501	16.22	TRUE	FALSE	TRUE
Medium	VKIEDIETF	VKIEDIETF	1	1	1	Q2KHR3		0	3.66498e+06	0.028	0.3073	1.67523	2	1093.58	-0.165624	56.4894	0	B16_Bulk_DBKO	1	H2-Db	1.253	0.12501	12928.6	5.313	0.107822	15571	TRUE	TRUE	FALSE
Medium	FLPDIFTEL	FLPDIFTEL	2	1	1	O00206		0	1.39867e+07	0.028	0.3028	1.62155	2	1094.58	0.278405	95.5352	0	B16_Bulk_DBKO	1	H2-Kb	0.767	0.146581	10237.4	0.492	0.328699	1427	TRUE	TRUE	TRUE
Medium	KVLRFLNV	KVLRFLNV	2	1	1	Q96DN5		0	2.38877e+07	0.028	0.3072	1.59415	2	988.63	-0.581643	46.926	0	B16_Bulk_DBKO	1	H2-Kb	19.489	0.052435	28351.7	0.059	0.702019	25.13	TRUE	FALSE	TRUE
Medium	KNLRYQLL	KNLRYQLL	1	1	1	P43243		0	3.59322e+07	0.028	0.3081	1.53209	2	1047.63	-0.644004	36.3689	0	B16_Bulk_DBKO	1	H2-Kb	12.856	0.048989	29428.8	0.033	0.735048	17.58	TRUE	FALSE	TRUE
Medium	STFSFRNA	STFSFRNA	1	1	1	P40126		0	6371128	0.028	0.3039	1.50223	2	929.445	-3.05726	34.8767	0	B16_Bulk_DBKO	1	H2-Kb	21.61	0.049742	29190	0.131	0.710813	22.85	TRUE	FALSE	TRUE
Medium	LQYCFPRL	LQYCFPRL	2	1	1	P49642		0	2.67172e+07	0.028	0.3048	1.46474	2	1039.54	0.32625	62.8862	0	B16_Bulk_DBKO	1	H2-Kb	13.184	0.089129	19061.4	0.047	0.801056	8.61	TRUE	FALSE	TRUE
Medium	AAPHFFHL	AAPHFFHL	1	1	1	Q03989		0	1.09483e+07	0.028	0.3008	1.31888	2	939.483	-1.05351	45.1465	0	B16_Bulk_DBKO	1	H2-Kb	0.629	0.17582	7461	0.009	0.773091	11.65	TRUE	TRUE	TRUE
Medium	IGYPFLVSV	IGYPFLVSV	2	1	1	O94966		0	1.47784e+07	0.029	0.3109	2.56338	2	994.561	0.130092	85.1961	0	B16_Bulk_DBKO	1	H2-Kb	1.146	0.170033	7943.1	0.01	0.793093	9.38	TRUE	TRUE	TRUE
Medium	KGPQYGTL	KGPQYGTL	1	1	1	Q9UKS6		0	3.34392e+06	0.029	0.3112	1.66778	2	863.462	0.252017	26.8234	0	B16_Bulk_DBKO	1	H2-Kb	3.952	0.080465	20934.7	0.167	0.524648	171.26	TRUE	FALSE	TRUE
Medium	INHNFSQQCL	INHNFSQQCL	1	1	1	O15371		0	3.78906e+06	0.029	0.3111	1.3797	2	1203.56	1.81851	38.6216	0	B16_Bulk_DBKO	1	H2-Kb	20.31	0.045796	30463.2	0.928	0.431424	469.59	TRUE	FALSE	TRUE
Medium	ESPLFNNV	ESPLFNNV	3	1	1	Q9BRG1		0	2.72344e+08	0.03	0.3159	2.15288	2	919.453	0.86474	55.4394	0	B16_Bulk_DBKO	1	H2-Kb	16.022	0.033293	34876	0.587	0.377223	844.13	TRUE	FALSE	TRUE
Medium	VNYEPLGL	VNYEPLGL	1	3	3	P53355;Q9UIK4;O43293		0	7405872	0.03	0.3148	1.92514	2	904.478	0.712762	64.0916	0	B16_Bulk_DBKO	1	H2-Kb	20.297	0.02927	36427.7	0.03	0.690788	28.38	TRUE	FALSE	TRUE
Medium	SmVDVVmL	SMVDVVML	1	1	1	P46379	M2(Oxidation); M7(Oxidation)	0	9.88459e+06	0.03	0.3155	1.89088	2	925.437	0.0183506	56.5221	0	B16_Bulk_DBKO	1	H2-Kb	6.119	0.084457	20049.8	0.577	0.390053	734.72	TRUE	FALSE	TRUE
Medium	VAPRYVAL	VAPRYVAL	1	1	1	P07814		0	1.39628e+07	0.03	0.3151	1.35702	2	888.53	-0.140011	40.099	0	B16_Bulk_DBKO	1	H2-Kb	1.375	0.142187	10735.9	0.008	0.788295	9.88	TRUE	TRUE	TRUE
Medium	ERPTYTNL	ERPTYTNL	2	8	8	Q71U36;P68363;Q9BQE3;Q13748;Q6PEY2;P68366;Q9H853;Q9NY65		0	8.32719e+07	0.031	0.3183	2.36716	2	993.5	-0.0248982	31.6053	0	B16_Bulk_DBKO	1	H2-Kb	28.455	0.016892	41648.1	1.693	0.189529	6432.49	TRUE	FALSE	TRUE
Medium	SNIRFQFV	SNIRFQFV	1	1	1	Q9Y217		0	4.89394e+06	0.031	0.3186	1.96118	2	1010.54	0.025116	54.6695	0	B16_Bulk_DBKO	1	H2-Kb	5.378	0.114614	14467.8	0.05	0.720282	20.62	TRUE	FALSE	TRUE
Medium	SSINFLTRV	SSINFLTRV	1	1	1	P06746		0	1.15139e+07	0.031	0.3173	1.7856	2	1036.58	0.872169	55.1677	0	B16_Bulk_DBKO	1	H2-Kb	0.393	0.298382	1980.99	0.014	0.791327	9.56	TRUE	TRUE	TRUE
Medium	RVAPEEHPVL	RVAPEEHPVL	1	3	3	P60709;P63261;A5A3E0		0	28394746	0.031	0.3195	1.2575	2	1146.63	0.100541	29.3325	0	B16_Bulk_DBKO	1	H2-Db	0.482	0.172277	7752.57	3.962	0.191605	6289.61	TRUE	TRUE	FALSE
Medium	RNTPFmGI	RNTPFMGI	2	1	1	Q9C0D5	M6(Oxidation)	0	7.51837e+06	0.031	0.3184	1.21413	2	951.473	0.845472	39.0165	0	B16_Bulk_DBKO	1	H2-Kb	39.917	0.023931	38593.9	0.691	0.407004	611.6	TRUE	FALSE	TRUE
Medium	SGVEYTRL	SGVEYTRL	1	1	1	Q9H3S1		0	6.74154e+06	0.032	0.3206	2.12181	2	924.477	-1.43957	33.9508	0	B16_Bulk_DBKO	1	H2-Kb	7.711	0.053995	27877.2	0.016	0.70423	24.54	TRUE	FALSE	TRUE
Medium	SFSFRSSF	SFSFRSSF	1	1	1	P52742		0	9.6381e+06	0.032	0.3207	1.70553	2	964.453	0.545514	44.1336	0	B16_Bulk_DBKO	1	H2-Kb	13.549	0.051487	28644	0.861	0.46068	342.18	TRUE	FALSE	TRUE
Medium	EVFDFRGmRL	EVFDFRGMRL	1	1	1	Q9Y2A7	M8(Oxidation)	0	0	0.032	0.3205	1.60277	3	1285.64	-0.149366	54.9464	0	B16_Bulk_DBKO	1	H2-Kb	23.268	0.031006	35749.8	1.084	0.412455	576.58	TRUE	FALSE	TRUE
Medium	IQWAFKNL	IQWAFKNL	1	1	1	Q70CQ2		0	7.68328e+06	0.033	0.3228	1.63378	2	1019.57	-0.312029	60.9542	0	B16_Bulk_DBKO	1	H2-Kb	9.732	0.064817	24796.9	0.036	0.778932	10.93	TRUE	FALSE	TRUE
Medium	RVVAFAAV	RVVAFAAV	1	2	2	Q7LG56;P31350		0	2.54671e+07	0.034	0.3244	2.01295	2	832.504	0.0896321	43.176	0	B16_Bulk_DBKO	1	H2-Kb	31.878	0.044517	30887.7	0.32	0.607042	70.23	TRUE	FALSE	TRUE
Medium	TSPEFQEm	TSPEFQEM	1	1	1	Q9NTJ5	M8(Oxidation)	0	2.62946e+06	0.034	0.3243	1.74059	2	984.398	0.185482	30.6363	0	B16_Bulk_DBKO	1	H2-Kb	2.251	0.089805	18922.5	0.082	0.512128	196.11	TRUE	FALSE	TRUE
Medium	NVFQYLTRL	NVFQYLTRL	1	1	1	Q5SRE5		0	16806277	0.035	0.3273	1.45642	2	1153.64	1.33123	73.4818	0	B16_Bulk_DBKO	1	H2-Kb	3.39	0.10964	15267.8	0.019	0.743483	16.05	TRUE	FALSE	TRUE
Medium	NIWRFPYL	NIWRFPYL	1	2	2	Q9H1V8;Q96N87		0	4.56341e+06	0.035	0.3272	1.41883	2	1108.59	-0.497913	75.9883	0	B16_Bulk_DBKO	1	H2-Kb	12.979	0.067978	23963.1	0.074	0.703057	24.85	TRUE	FALSE	TRUE
Medium	RSPAFTSRL	RSPAFTSRL	1	1	1	Q7Z6Z7		0	1.83611e+07	0.035	0.3256	0.894281	2	1034.57	0.180866	28.5721	0	B16_Bulk_DBKO	1	H2-Kb	0.361	0.232583	4037.1	0.036	0.724956	19.61	TRUE	TRUE	TRUE
Medium	VNFINQNL	VNFINQNL	1	1	1	P55957		0	7.65101e+06	0.036	0.3303	2.04455	2	961.511	1.06679	59.2181	0	B16_Bulk_DBKO	1	H2-Kb	1.897	0.147763	10107.3	0.034	0.72589	19.41	TRUE	TRUE	TRUE
Medium	AKYLFTSL	AKYLFTSL	1	1	1	Q9HCJ5		0	4.10575e+06	0.036	0.3295	1.9021	2	942.53	0.136176	55.969	0	B16_Bulk_DBKO	1	H2-Kb	8.531	0.056426	27153.5	0.053	0.686069	29.86	TRUE	FALSE	TRUE
Medium	KNLNYLHL	KNLNYLHL	1	1	1	Q6P2Q9		0	2.51487e+07	0.036	0.3293	1.49991	2	1014.57	-1.20772	39.0535	0	B16_Bulk_DBKO	1	H2-Kb	1.627	0.143689	10562.8	0.027	0.729114	18.74	TRUE	TRUE	TRUE
Medium	VmYKFLTVF	VMYKFLTVF	1	1	1	P51636	M2(Oxidation)	0	7.76475e+06	0.036	0.3304	1.42537	2	1163.62	-0.197215	71.5993	0	B16_Bulk_DBKO	1	H2-Kb	1.219	0.183687	6852.21	0.041	0.756473	13.94	TRUE	TRUE	TRUE
Medium	SNPEFAFL	SNPEFAFL	1	1	1	P19174		0	3.50641e+07	0.037	0.3373	2.40082	2	924.446	0.146424	74.398	0	B16_Bulk_DBKO	1	H2-Kb	5.008	0.082443	20491.5	0.036	0.718357	21.06	TRUE	FALSE	TRUE
Medium	ISSKFLLL	ISSKFLLL	1	1	1	Q8N6C5		0	3.64857e+07	0.037	0.3369	2.11075	2	920.582	0.153531	71.0963	0	B16_Bulk_DBKO	1	H2-Kb	10.654	0.055893	27310.5	0.044	0.717838	21.18	TRUE	FALSE	TRUE
Medium	VNYVFICF	VNYVFICF	1	1	1	O95190		0	2.62033e+06	0.037	0.3365	1.98457	2	1004.49	0.104696	91.7979	0	B16_Bulk_DBKO	1	H2-Kb	19.418	0.048222	29674	0.163	0.640922	48.67	TRUE	FALSE	TRUE
Medium	FTFQFNNL	FTFQFNNL	1	1	1	Q9Y4E8		0	1.49677e+07	0.037	0.3363	1.88304	2	1030.5	-0.45066	78.8268	0	B16_Bulk_DBKO	1	H2-Kb	5.275	0.093918	18098.9	0.005	0.866544	4.24	TRUE	FALSE	TRUE
Medium	FNYSYPTK	FNYSYPTK	1	1	1	Q96QD8		0	3.03547e+06	0.037	0.3324	1.81934	2	1019.48	-0.317362	36.0748	0	B16_Bulk_DBKO	1	H2-Kb	23.804	0.027428	37160.9	1.785	0.353419	1092.11	TRUE	FALSE	TRUE
Medium	TALAFERL	TALAFERL	1	1	1	Q2KHR3		0	5.21007e+06	0.037	0.3331	1.52181	2	920.52	0.0943653	50.1687	0	B16_Bulk_DBKO	1	H2-Kb	4.38	0.091187	18641.7	0.039	0.700202	25.63	TRUE	FALSE	TRUE
Medium	RAPAFHQL	RAPAFHQL	1	1	1	A7E2V4		0	13795030	0.037	0.3334	0.969526	2	939.515	-0.751395	24.7332	0	B16_Bulk_DBKO	1	H2-Kb	0.988	0.136853	11373.7	0.023	0.640212	49.05	TRUE	TRUE	TRUE
Medium	SGPQLNAQL	SGPQLNAQL	1	1	1	Q9Y316		0	7.79883e+06	0.038	0.3434	2.58902	2	927.488	-1.48422	46.8679	0	B16_Bulk_DBKO	1	H2-Db	0.15	0.277819	2474.61	0.402	0.366464	948.35	TRUE	TRUE	TRUE
Medium	SSLEFSQI	SSLEFSQI	1	1	1	Q9NV88		0	7.62474e+06	0.038	0.3439	2.58712	2	910.451	-0.295151	59.0503	0	B16_Bulk_DBKO	1	H2-Kb	2.818	0.120855	13523.1	0.02	0.763729	12.89	TRUE	FALSE	TRUE
Medium	LNLAYNKI	LNLAYNKI	1	1	1	O60602		0	1.92675e+07	0.038	0.3446	2.24009	2	948.553	1.73293	55.2572	0	B16_Bulk_DBKO	1	H2-Kb	31.98	0.031053	35731.6	0.565	0.499167	225.63	TRUE	FALSE	TRUE
Medium	ISTIFKSL	ISTIFKSL	1	1	1	O95155		0	0	0.038	0.3386	1.95906	2	908.545	0.304283	53.349	0	B16_Bulk_DBKO	1	H2-Kb	18.535	0.042154	31687.6	0.037	0.711003	22.8	TRUE	FALSE	TRUE
Medium	KNELFSNL	KNELFSNL	1	1	1	O14745		0	1.01508e+07	0.038	0.343	1.83453	2	964.509	-0.872499	48.3232	0	B16_Bulk_DBKO	1	H2-Kb	23.179	0.027075	37303.1	0.146	0.585863	88.31	TRUE	FALSE	TRUE
Medium	ASLTVRNL	ASLTVRNL	1	1	1	Q15233		0	9.03529e+06	0.038	0.3447	1.70396	2	873.516	0.587704	44.242	0	B16_Bulk_DBKO	1	H2-Kb	7.192	0.060564	25964.6	0.162	0.532696	156.98	TRUE	FALSE	TRUE
Medium	VNILFDFV	VNILFDFV	1	1	1	P55010		0	1.3327e+06	0.038	0.3417	1.65026	2	966.529	-0.961428	94.9109	0	B16_Bulk_DBKO	1	H2-Kb	8.476	0.133495	11794.5	0.316	0.649085	44.56	TRUE	FALSE	TRUE
Medium	YHYIFTTL	YHYIFTTL	1	1	1	Q13002		0	3.78672e+06	0.038	0.3476	1.57568	2	1057.53	-3.67992	60.9159	0	B16_Bulk_DBKO	1	H2-Kb	2.412	0.135939	11486.7	0.041	0.723957	19.82	TRUE	FALSE	TRUE
Medium	IQYAYTGRL	IQYAYTGRL	1	1	1	Q96PQ7		0	3.82791e+06	0.038	0.3432	1.27254	2	1084.58	0.85201	44.1472	0	B16_Bulk_DBKO	1	H2-Kb	3.076	0.131501	12051.8	0.04	0.78503	10.24	TRUE	FALSE	TRUE
Medium	LAAEFRHL	LAAEFRHL	1	1	1	P42224		0	3.4665e+06	0.038	0.3432	1.1667	2	956.531	-0.802022	33.9612	0	B16_Bulk_DBKO	1	H2-Kb	11.665	0.053661	27978.1	0.075	0.628758	55.52	TRUE	FALSE	TRUE
Medium	KNPILWNV	KNPILWNV	1	1	1	P04844		0	4.75784e+06	0.039	0.3514	1.72924	2	983.567	0.110934	54.6231	0	B16_Bulk_DBKO	1	H2-Kb	9.865	0.054685	27669.8	0.956	0.341428	1243.4	TRUE	FALSE	TRUE
Medium	VSIRYNSm	VSIRYNSM	1	1	1	O15431	M8(Oxidation)	0	2.091e+06	0.042	0.3588	1.72284	2	985.477	-0.388742	28.5277	0	B16_Bulk_DBKO	1	H2-Kb	4.141	0.110578	15113.6	0.01	0.813947	7.49	TRUE	FALSE	TRUE
Medium	LQTFFNIDQI	LQTFFNIDQI	1	1	1	P49662		0	3.64338e+07	0.042	0.3582	1.55989	2	1238.64	0.0305668	53.1702	0	B16_Bulk_DBKO	1	H2-Db	0.466	0.417791	544.23	23.84	0.163884	8489.54	TRUE	TRUE	FALSE
Medium	VSYKYSKV	VSYKYSKV	1	1	1	P11717		0	2.4884e+06	0.042	0.3602	1.45093	2	973.535	-0.0579497	20.286	0	B16_Bulk_DBKO	1	H2-Kb	11.706	0.056526	27124.1	0.002	0.87954	3.68	TRUE	FALSE	TRUE
Medium	IIYPPPEV	IIYPPPEV	1	1	1	Q15459		0	28417842	0.042	0.3587	1.41741	2	927.519	-0.0970858	58.8364	0	B16_Bulk_DBKO	1	H2-Kb	20.43	0.027594	37094.3	0.137	0.456286	358.84	TRUE	FALSE	TRUE
Medium	SSPEFSEL	SSPEFSEL	1	1	1	Q52LJ0		0	8.4025e+06	0.043	0.3614	2.47044	2	895.404	-0.802111	51.447	0	B16_Bulk_DBKO	1	H2-Kb	1.341	0.122155	13334.2	0.013	0.717072	21.35	TRUE	TRUE	TRUE
Medium	VNFKFGVLF	VNFKFGVLF	1	1	1	Q5VVW2		0	5.17215e+06	0.044	0.3656	2.13542	2	1070.6	-0.628215	76.8919	0	B16_Bulk_DBKO	1	H2-Kb	4.462	0.093757	18130.5	0.054	0.73289	17.99	TRUE	FALSE	TRUE
Medium	RSLRFVTL	RSLRFVTL	1	1	1	P11117		0	2.18638e+08	0.044	0.364	0.694636	2	991.606	0.87446	43.0666	0	B16_Bulk_DBKO	1	H2-Kb	1.392	0.173321	7665.49	0.015	0.779773	10.84	TRUE	TRUE	TRUE
Medium	EIVSFQHL	EIVSFQHL	1	1	1	Q8TDW0		0	51798239	0.045	0.3689	2.1086	2	972.515	0.0616053	52.1392	0	B16_Bulk_DBKO	1	H2-Kb	19.918	0.033613	34755.5	0.24	0.434812	452.69	TRUE	FALSE	TRUE
Medium	STIHFYNL	STIHFYNL	1	1	1	O95487		0	2.80422e+08	0.045	0.3677	2.04525	2	994.499	0.228238	53.5795	0	B16_Bulk_DBKO	1	H2-Kb	4.853	0.097377	17434	0.003	0.882683	3.56	TRUE	FALSE	TRUE
Medium	RIYQFTAA	RIYQFTAA	1	1	1	O75563		0	6.08518e+07	0.045	0.3673	1.17402	2	969.516	0.854596	38.3929	0	B16_Bulk_DBKO	1	H2-Kb	27.958	0.042625	31526.5	0.316	0.600993	74.98	TRUE	FALSE	TRUE
Medium	SILSLVTKI	SILSLVTKI	1	1	1	Q12905		0	5.73566e+06	0.046	0.3721	1.99977	2	973.629	-0.117443	71.6717	0	B16_Bulk_DBKO	1	H2-Kb	0.682	0.214555	4906.62	0.63	0.377094	845.31	TRUE	TRUE	TRUE
Medium	LARIFSIL	LARIFSIL	1	1	2	O95477;O60673		0	6.19768e+06	0.046	0.3729	1.89183	2	932.592	-0.382241	74.2383	0	B16_Bulk_DBKO	1	H2-Kb	14.512	0.057717	26776.8	0.584	0.535815	151.77	TRUE	FALSE	TRUE
Medium	SGYFHPLL	SGYFHPLL	1	1	1	P13716		0	8.69713e+06	0.046	0.3727	1.82696	2	933.483	-0.397213	55.615	0	B16_Bulk_DBKO	1	H2-Kb	3.541	0.111146	15021	0.009	0.804222	8.32	TRUE	FALSE	TRUE
Medium	VLFEFLHTEm	VLFEFLHTEM	1	1	1	O75865	M10(Oxidation)	0	2.44765e+06	0.046	0.3713	1.69532	2	1281.62	0.959883	69.2787	0	B16_Bulk_DBKO	1	H2-Kb	2.82	0.167379	8174.5	0.501	0.610886	67.37	TRUE	FALSE	TRUE
Medium	SGFSYPNF	SGFSYPNF	1	1	1	P49790		0	1.07488e+07	0.047	0.3752	1.28099	2	918.399	-0.0150037	64.0192	0	B16_Bulk_DBKO	1	H2-Kb	4.983	0.083453	20268.8	0.035	0.730164	18.53	TRUE	FALSE	TRUE
Medium	VFIDLPTL	VFIDLPTL	1	1	1	Q9UQ90		0	6.1902e+06	0.047	0.3751	1.27274	2	917.534	-0.136288	87.2072	0	B16_Bulk_DBKO	1	H2-Kb	11.756	0.056194	27221.8	0.166	0.530008	161.61	TRUE	FALSE	TRUE
Medium	SSPLYTTL	SSPLYTTL	1	1	1	O95478		0	1.45364e+07	0.048	0.3787	2.347	2	881.462	0.325886	55.8131	0	B16_Bulk_DBKO	1	H2-Kb	0.521	0.18368	6852.72	0.007	0.772375	11.74	TRUE	TRUE	TRUE
Medium	KSVVFTSA	KSVVFTSA	1	1	1	Q9ULX7		0	5.95238e+06	0.048	0.3802	2.26473	2	838.467	-0.0307598	27.7596	0	B16_Bulk_DBKO	1	H2-Kb	14.891	0.056242	27207.6	1.402	0.387359	756.45	TRUE	FALSE	TRUE
Medium	TICRFESL	TICRFESL	1	3	3	Q01851;Q12837;Q15319		0	1.29125e+07	0.048	0.3793	1.75902	2	968.487	-0.225434	47.9927	0	B16_Bulk_DBKO	1	H2-Kb	22.586	0.055727	27359.7	0.292	0.523573	173.27	TRUE	FALSE	TRUE
High	RSLSYSEILRL	RSLSYSEILRL	2	1	1	Q96JJ3		0	17946420	0	0.0006874	4.34638	3	1336.76	-0.369648	57.6662	0	B16_Bulk_DBKO	2	H2-Kb	3.453	0.127218	12623.4	1.694	0.418445	540.39	TRUE	FALSE	TRUE
High	RNYEYLIRL	RNYEYLIRL	10	1	1	Q9BQ70		0	8.82037e+08	0	0.0002174	3.99402	3	1239.68	-1.06614	51.9251	0	B16_Bulk_DBKO	2	H2-Kb	2.975	0.104434	16152.4	0.004	0.839323	5.69	TRUE	FALSE	TRUE
High	TILEFSQNm	TILEFSQNM	21	1	1	O14980	M9(Oxidation)	0	1.32517e+08	0	0.0003364	3.79588	2	1098.51	0.186838	58.5437	0	B16_Bulk_DBKO	2	H2-Kb	1.816	0.138136	11216.9	0.043	0.706609	23.91	TRUE	TRUE	TRUE
High	VAPSFGTLL	VAPSFGTLL	3	1	1	Q5SRE5		0	23440765	0	0.0008078	3.49443	2	904.514	-0.122487	72.6328	0	B16_Bulk_DBKO	2	H2-Kb	0.111	0.336123	1316.86	0.039	0.70079	25.47	TRUE	TRUE	TRUE
High	VNVERVLNV	VNVERVLNV	3	1	1	P42694		0	1.17698e+08	0	0.000356	3.47962	2	1041.6	-0.489095	49.4829	0	B16_Bulk_DBKO	2	H2-Kb	7.797	0.072486	22822.4	0.148	0.559305	117.71	TRUE	FALSE	TRUE
High	SAYNYAEQTm	SAYNYAEQTM	6	1	1	Q9BQ04	M10(Oxidation)	0	3.86785e+06	0	0.0002431	3.47301	2	1193.48	-0.207434	33.5265	0	B16_Bulk_DBKO	2	H2-Kb	0.944	0.241965	3647.4	0.6	0.533215	156.1	TRUE	TRUE	TRUE
High	ISYNFIEKL	ISYNFIEKL	4	1	1	Q4LDG9		0	123971751	0	9.06e-05	3.39003	2	1126.61	-0.555861	64.293	0	B16_Bulk_DBKO	2	H2-Kb	0.362	0.250539	3324.26	0.002	0.867328	4.2	TRUE	TRUE	TRUE
High	AIYEFIHNF	AIYEFIHNF	4	1	1	Q9Y587		0	1.17836e+08	0	8.29e-05	3.3026	2	1153.57	-0.129007	67.3436	0	B16_Bulk_DBKO	2	H2-Kb	1.866	0.108101	15524.1	0.005	0.802427	8.48	TRUE	TRUE	TRUE
High	SLIEFFNKm	SLIEFFNKM	5	1	1	Q08999	M9(Oxidation)	0	1.6542e+07	0	1.663e-05	3.29489	2	1144.57	0.818273	63.1145	0	B16_Bulk_DBKO	2	H2-Kb	0.59	0.224085	4425.9	0.012	0.758676	13.61	TRUE	TRUE	TRUE
High	VNYYFERNm	VNYYFERNM	8	1	1	O94880	M9(Oxidation)	0	2.38515e+07	0	0.0001029	3.29107	2	1251.55	-0.198309	40.9675	0	B16_Bulk_DBKO	2	H2-Kb	7.575	0.078943	21282.3	0.007	0.857601	4.67	TRUE	FALSE	TRUE
High	VAYWRQAGL	VAYWRQAGL	5	2	2	Q5VTU8;P56381		0	287964291	0	0.0004488	3.25858	2	1063.57	-0.549733	47.9293	0	B16_Bulk_DBKO	2	H2-Kb	3.652	0.118638	13851.4	0.036	0.803048	8.42	TRUE	FALSE	TRUE
High	RVLIFSQm	RVLIFSQM	22	9	9	O14646;O14647;Q12873;Q14839;Q8TDI0;Q9P2D1;P28370;O60264;Q86WJ1	M8(Oxidation)	0	1.01218e+08	0	0.0007501	3.2373	2	1009.55	0.310269	48.8255	0	B16_Bulk_DBKO	2	H2-Kb	8.528	0.069839	23485.4	0.06	0.675913	33.33	TRUE	FALSE	TRUE
High	SIWLFQANL	SIWLFQANL	8	1	1	P55061		0	1.56215e+08	0	0.0005666	3.22207	2	1091.59	-0.134543	91.2311	0	B16_Bulk_DBKO	2	H2-Kb	3.399	0.140045	10987.6	0.036	0.810952	7.73	TRUE	FALSE	TRUE
High	VNFPFLVKL	VNFPFLVKL	9	1	1	P17612		0	6.63203e+08	0	0.0005823	3.2109	2	1076.65	-0.127448	80.0371	0	B16_Bulk_DBKO	2	H2-Kb	1.339	0.126346	12743.1	0.001	0.864306	4.34	TRUE	TRUE	TRUE
High	SIYEKLIQF	SIYEKLIQF	6	1	1	Q9UHR5		0	2.72308e+08	0	4.197e-05	3.19691	2	1140.63	0.285213	67.8723	0	B16_Bulk_DBKO	2	H2-Kb	1.47	0.109082	15360.2	0.032	0.655672	41.49	TRUE	TRUE	TRUE
High	VNFEFPEFQL	VNFEFPEFQL	4	1	1	P62081		0	6.73234e+07	0	7.895e-06	3.14936	2	1269.62	0.165935	93.9809	0	B16_Bulk_DBKO	2	H2-Kb	3.567	0.119234	13762.4	0.215	0.631691	53.79	TRUE	FALSE	TRUE
High	TGFDYQEATGL	TGFDYQEATGL	1	1	1	Q17RY0		0	6.96669e+06	0	0.0002458	3.13108	2	1201.54	-1.05284	62.7394	0	B16_Bulk_DBKO	2	H2-Kb	9.34	0.064797	24802.2	1.39	0.396302	686.69	TRUE	FALSE	TRUE
High	VIVRFLTVm	VIVRFLTVM	27	1	1	P62244	M9(Oxidation)	0	9.00373e+06	0	6.99e-05	3.13064	2	1093.64	0.0843027	62.6297	0	B16_Bulk_DBKO	2	H2-Kb	1.436	0.202628	5582.48	0.097	0.683838	30.59	TRUE	TRUE	TRUE
High	LSYTRFSLA	LSYTRFSLA	3	1	1	P02786		0	9.37004e+07	0	0.0005185	3.12467	2	1057.57	-0.140718	52.6722	0	B16_Bulk_DBKO	2	H2-Kb	7.246	0.137413	11305	0.339	0.696083	26.8	TRUE	FALSE	TRUE
High	KNYSFPLNNL	KNYSFPLNNL	2	1	1	Q96JH7		0	1.81303e+07	0	0.0001027	3.12449	2	1209.63	0.292002	57.5602	0	B16_Bulk_DBKO	2	H2-Kb	6.816	0.084135	20119.7	0.122	0.729516	18.66	TRUE	FALSE	TRUE
High	VGLYYINKI	VGLYYINKI	2	1	1	Q8N6L1		0	1.66169e+07	0	0.0002419	3.10884	2	1082.62	-0.153445	57.6639	0	B16_Bulk_DBKO	2	H2-Kb	3.937	0.12795	12523.8	0.303	0.550888	128.93	TRUE	FALSE	TRUE
High	KIVEFLQSF	KIVEFLQSF	3	1	1	P16615		0	2.41435e+07	0	3.704e-05	3.10508	2	1110.62	-1.19907	66.99	0	B16_Bulk_DBKO	2	H2-Kb	3.218	0.101039	16756.8	0.124	0.552898	126.16	TRUE	FALSE	TRUE
High	TIVEFLHSF	TIVEFLHSF	7	1	1	Q9UIF9		0	92829616	0	7.21e-05	3.09505	2	1092.57	-0.13553	73.2304	0	B16_Bulk_DBKO	2	H2-Kb	2.74	0.104363	16164.8	0.096	0.577913	96.24	TRUE	FALSE	TRUE
High	VVYDLSIRGF	VVYDLSIRGF	2	1	1	Q15631		0	4.26953e+07	0	7.667e-07	3.09414	2	1168.64	-0.292233	65.4956	0	B16_Bulk_DBKO	2	H2-Kb	19.098	0.036807	33574.9	0.661	0.476277	289.04	TRUE	FALSE	TRUE
High	FSYFPYPSL	FSYFPYPSL	3	1	1	Q8IX15		0	1.91397e+07	0	0.0003	3.08115	2	1120.54	0.189685	85.8614	0	B16_Bulk_DBKO	2	H2-Kb	0.337	0.26601	2811.88	0.03	0.781545	10.63	TRUE	TRUE	TRUE
High	SVFAFGENKm	SVFAFGENKM	11	1	1	Q9P258	M10(Oxidation)	0	2.30863e+07	0	7.686e-07	3.07827	2	1145.53	0.384622	44.1942	0	B16_Bulk_DBKO	2	H2-Kb	4.181	0.136923	11365.1	0.789	0.538773	146.99	TRUE	FALSE	TRUE
High	KIYQWINEL	KIYQWINEL	14	1	1	Q92600		0	1.93328e+09	0	0.0007065	3.07713	2	1206.65	-0.0931281	64.2412	0	B16_Bulk_DBKO	2	H2-Kb	1.482	0.139319	11074.2	0.047	0.660343	39.45	TRUE	TRUE	TRUE
High	TAFEFNEYF	TAFEFNEYF	3	1	1	Q13614		0	2.70119e+07	0	5.183e-05	3.06958	2	1167.5	-0.135498	80.9571	0	B16_Bulk_DBKO	2	H2-Db	0.166	0.360722	1009.13	0.169	0.60096	75	TRUE	TRUE	TRUE
High	VQYTFDLQL	VQYTFDLQL	2	1	1	Q13569		0	6.57298e+07	0	0.0001868	3.0671	2	1126.58	-0.110878	80.3924	0	B16_Bulk_DBKO	2	H2-Kb	0.473	0.221043	4573.99	0.037	0.736167	17.37	TRUE	TRUE	TRUE
High	TIINLAQNF	TIINLAQNF	1	1	1	P11388		0	5.84242e+06	0	8.407e-05	3.06331	2	1033.57	0.0825511	72.5075	0	B16_Bulk_DBKO	2	H2-Kb	7.035	0.070298	23369.1	0.836	0.374983	864.84	TRUE	FALSE	TRUE
High	VIYPFmQGL	VIYPFMQGL	20	1	1	Q9H6A0	M6(Oxidation)	0	3.37528e+07	0	0.00061	3.05696	2	1083.55	0.105817	74.7424	0	B16_Bulk_DBKO	2	H2-Kb	4.735	0.082325	20517.6	0.002	0.875742	3.84	TRUE	FALSE	TRUE
High	KSFEWLSQm	KSFEWLSQM	14	1	1	Q14204	M9(Oxidation)	0	4.51394e+07	0	2.933e-05	3.04739	2	1171.55	0.78006	53.5747	0	B16_Bulk_DBKO	2	H2-Kb	0.463	0.240243	3716	0.053	0.711499	22.68	TRUE	TRUE	TRUE
High	VIFDFmDTL	VIFDFMDTL	19	1	1	Q16537	M6(Oxidation)	0	5.05578e+06	0	0.0009669	3.03387	2	1116.53	-0.428776	87.5423	0	B16_Bulk_DBKO	2	H2-Kb	0.826	0.202001	5620.48	0.016	0.790663	9.63	TRUE	TRUE	TRUE
High	KTYQFLNDI	KTYQFLNDI	3	1	1	Q96EU6		0	5.90729e+07	0	0.0003449	3.02743	2	1141.59	0.180062	55.7397	0	B16_Bulk_DBKO	2	H2-Kb	2.141	0.163321	8541.41	0.201	0.631691	53.79	TRUE	FALSE	TRUE
High	SNWWFVAHL	SNWWFVAHL	2	1	1	Q9BW27		0	1.10857e+07	0	0.0002161	3.01137	2	1159.57	0.127413	77.5984	0	B16_Bulk_DBKO	2	H2-Kb	2.965	0.151667	9689.28	0.032	0.837927	5.78	TRUE	FALSE	TRUE
High	SIAAFIQRL	SIAAFIQRL	44	1	1	P46379		0	2.64157e+09	0	0.0007602	2.99976	2	1018.6	-1.46124	73.3732	0	B16_Bulk_DBKO	2	H2-Kb	3.724	0.091223	18634.4	0.026	0.709492	23.18	TRUE	FALSE	TRUE
High	SNVNYYNRL	SNVNYYNRL	1	1	1	Q52LR7		0	4.33976e+06	0	4.062e-05	2.99167	2	1142.56	-0.0225902	36.6671	0	B16_Bulk_DBKO	2	H2-Kb	4.679	0.101342	16701.9	0.007	0.839759	5.66	TRUE	FALSE	TRUE
High	ATYIFLQTF	ATYIFLQTF	5	1	1	Q5BJD5		0	1.42527e+08	0	0.0001077	2.99055	2	1103.58	0.216457	85.2917	0	B16_Bulk_DBKO	2	H2-Kb	1.13	0.145984	10303.8	0.046	0.689232	28.86	TRUE	TRUE	TRUE
High	IRYFPTQAL	IRYFPTQAL	3	4	4	P12235;P05141;P12236;Q9H0C2		0	1.73633e+08	0	2e-05	2.98294	2	1108.61	-0.0681365	54.718	0	B16_Bulk_DBKO	2	H2-Kb	7.252	0.053366	28067.6	0.494	0.412675	575.2	TRUE	FALSE	TRUE
High	INYDYVHEL	INYDYVHEL	2	1	1	Q5T200		0	30000838	0	0.0001765	2.96176	2	1165.55	-0.0133303	53.1005	0	B16_Bulk_DBKO	2	H2-Kb	1.822	0.114945	14416.1	0.004	0.833937	6.03	TRUE	TRUE	TRUE
High	SVVTFSVHm	SVVTFSVHM	11	1	1	O15440	M9(Oxidation)	0	1.76558e+07	0	0.0002815	2.92614	2	1022.5	1.2133	43.9195	0	B16_Bulk_DBKO	2	H2-Kb	0.342	0.27659	2507.74	0.043	0.704342	24.51	TRUE	TRUE	TRUE
High	VSVEYTEKm	VSVEYTEKM	15	1	1	Q92979	M9(Oxidation)	0	3.22915e+07	0	4.255e-06	2.924	2	1101.51	0.273354	29.602	0	B16_Bulk_DBKO	2	H2-Kb	0.661	0.205014	5440.21	0.121	0.550619	129.31	TRUE	TRUE	TRUE
High	VALDFEQEm	VALDFEQEM	10	7	7	Q562R1;P60709;P63261;Q6S8J3;A5A3E0;P0CG38;P0CG39	M9(Oxidation)	0	2.41828e+07	0	0.0001428	2.92162	2	1097.48	-0.143217	54.4921	0	B16_Bulk_DBKO	2	H2-Kb	0.366	0.213439	4966.23	0.16	0.524252	172	TRUE	TRUE	TRUE
High	VIFTSETGm	VIFTSETGM	3	1	1	Q3ZCQ8	M9(Oxidation)	0	6.92431e+06	0	0.0001608	2.91998	2	1000.47	0.668546	44.2088	0	B16_Bulk_DBKO	2	H2-Kb	4.248	0.101556	16663.3	0.459	0.527187	166.62	TRUE	FALSE	TRUE
High	SSVDFSLSGRL	SSVDFSLSGRL	1	1	1	O14775		0	5914151	0	0.0002142	2.87879	2	1167.6	-0.0787122	57.4606	0	B16_Bulk_DBKO	2	H2-Kb	3.558	0.11395	14572.1	0.718	0.490814	246.97	TRUE	FALSE	TRUE
High	VINFDFPKL	VINFDFPKL	1	1	1	P26196		0	1.78209e+07	0	6.588e-05	2.87502	2	1092.61	0.178552	72.9294	0	B16_Bulk_DBKO	2	H2-Kb	7.722	0.05774	26770.2	0.466	0.446398	399.35	TRUE	FALSE	TRUE
High	VADKFTEL	VADKFTEL	4	1	1	P30153		0	1.65959e+08	0	0.0008359	2.8725	2	922.487	-0.977921	40.2974	0	B16_Bulk_DBKO	2	H2-Kb	2.508	0.077424	21635	0.11	0.512294	195.76	TRUE	FALSE	TRUE
High	KSFLFSAL	KSFLFSAL	4	1	1	Q9H5J4		0	1.5533e+08	0	0.0007472	2.87014	2	912.52	0.799565	63.7604	0	B16_Bulk_DBKO	2	H2-Kb	3.299	0.135108	11590.5	0.003	0.909763	2.65	TRUE	FALSE	TRUE
High	TNFEYLTHL	TNFEYLTHL	2	1	1	Q99698		0	12548686	0	0.000393	2.86627	2	1137.56	0.233444	60.4683	0	B16_Bulk_DBKO	2	H2-Kb	0.948	0.172693	7717.75	0.003	0.850138	5.06	TRUE	TRUE	TRUE
High	AIVEFLSNL	AIVEFLSNL	5	1	1	Q13112		0	1.31053e+08	0	0.0007921	2.86157	2	1005.56	0.606713	86.3799	0	B16_Bulk_DBKO	2	H2-Kb	2.331	0.134181	11707.3	0.012	0.781483	10.64	TRUE	FALSE	TRUE
High	RSYEFFNEL	RSYEFFNEL	2	1	1	O75165		0	2.07238e+07	0	0.0002451	2.85632	2	1204.56	0.548865	61.1891	0	B16_Bulk_DBKO	2	H2-Kb	0.158	0.330024	1406.69	0.001	0.900488	2.93	TRUE	TRUE	TRUE
High	AIVQFTRTF	AIVQFTRTF	2	1	1	P86790		0	3.67054e+07	0	3.184e-05	2.8382	2	1082.6	0.169595	54.7916	0	B16_Bulk_DBKO	2	H2-Kb	4.212	0.091291	18620.7	0.211	0.50454	212.89	TRUE	FALSE	TRUE
High	RVmEYINRL	RVMEYINRL	11	1	1	Q00610	M3(Oxidation)	0	1.42476e+07	0	8.382e-06	2.83161	3	1209.64	-0.431373	36.189	0	B16_Bulk_DBKO	2	H2-Kb	2.648	0.118067	13937.2	0.036	0.685221	30.14	TRUE	FALSE	TRUE
High	STYLFRLm	STYLFRLM	10	1	1	Q70CQ3	M8(Oxidation)	0	9931764	0	0.000868	2.8271	2	1046.53	0.132739	58.1689	0	B16_Bulk_DBKO	2	H2-Kb	6.964	0.097699	17373.4	0.008	0.863499	4.38	TRUE	FALSE	TRUE
High	VIYDFIEKT	VIYDFIEKT	2	1	1	O00401		0	2.9189e+07	0	6.983e-05	2.82052	2	1127.6	-0.240547	55.563	0	B16_Bulk_DBKO	2	H2-Kb	20.684	0.03559	34019.9	0.21	0.527477	166.1	TRUE	FALSE	TRUE
High	INLIFRYL	INLIFRYL	4	1	1	P62304		0	57551337	0	0.0007075	2.81979	2	1051.63	-0.213982	75.1946	0	B16_Bulk_DBKO	2	H2-Kb	7.587	0.11069	15095.3	0.007	0.868302	4.16	TRUE	FALSE	TRUE
High	NTYNYKSTF	NTYNYKSTF	1	1	1	Q96D46		0	4.28944e+06	0	5.433e-06	2.80303	2	1137.52	-1.03404	35.3464	0	B16_Bulk_DBKO	2	H2-Kb	5.893	0.071443	23081.4	0.265	0.52978	162.01	TRUE	FALSE	TRUE
High	SGYKYVGm	SGYKYVGM	21	1	1	O95070	M8(Oxidation)	0	2.1838e+08	0	0.0003427	2.80271	2	920.415	-3.70896	25.3634	0	B16_Bulk_DBKO	2	H2-Kb	8.2	0.072126	22911.4	0.006	0.826293	6.55	TRUE	FALSE	TRUE
High	ATQVYPKL	ATQVYPKL	7	1	1	Q9NXR7		0	8.55459e+08	0	0.0009157	2.80214	2	919.525	0.526161	36.9426	0	B16_Bulk_DBKO	2	H2-Kb	25.444	0.023542	38756.7	0.1	0.530473	160.8	TRUE	FALSE	TRUE
High	KIVQFIVTL	KIVQFIVTL	5	1	1	Q03933		0	9.50937e+07	0	0.0009511	2.78312	2	1060.68	-0.096259	69.9366	0	B16_Bulk_DBKO	2	H2-Kb	0.695	0.17473	7549.51	0.05	0.619296	61.51	TRUE	TRUE	TRUE
High	VIQDFVKm	VIQDFVKM	16	1	1	Q9UFW8	M8(Oxidation)	0	3.525e+07	0	9.726e-05	2.77162	2	995.524	0.461902	41.9726	0	B16_Bulk_DBKO	2	H2-Kb	18.838	0.037858	33195.3	0.068	0.598044	77.41	TRUE	FALSE	TRUE
High	AAFLTVERm	AAFLTVERM	5	7	7	P42261;P42262;P42263;P48058;P39086;Q13002;Q13003	M9(Oxidation)	0	5695114	0	9.556e-05	2.77064	2	1053.54	-0.197354	43.22	0	B16_Bulk_DBKO	2	H2-Db	0.1	0.38653	763.27	0.378	0.456732	357.11	TRUE	TRUE	TRUE
High	IGLTFIHm	IGLTFIHM	10	1	1	Q9Y5Q9	M8(Oxidation)	0	2.65698e+07	0	0.0005353	2.75767	2	947.502	-0.135812	57.605	0	B16_Bulk_DBKO	2	H2-Kb	4.831	0.11207	14871.5	0.035	0.750901	14.81	TRUE	FALSE	TRUE
High	IVFEDFARL	IVFEDFARL	2	1	1	P32121		0	1.6599e+07	0	0.000148	2.75283	2	1109.6	0.783899	71.0424	0	B16_Bulk_DBKO	2	H2-Kb	1.719	0.146568	10238.9	0.019	0.80796	7.99	TRUE	TRUE	TRUE
High	VNVDYSKL	VNVDYSKL	20	1	1	O00483		0	9.99443e+09	0	0.0007661	2.75143	2	937.499	0.127719	41.8108	0	B16_Bulk_DBKO	2	H2-Kb	26.115	0.026777	37423.6	0.016	0.730969	18.37	TRUE	FALSE	TRUE
High	VNFEFPEF	VNFEFPEF	116	1	1	P62081		0	5.58213e+10	0	0.000179	2.74615	2	1028.47	0.512108	87.1759	0	B16_Bulk_DBKO	2	H2-Kb	8.143	0.059684	26213	0.031	0.718086	21.12	TRUE	FALSE	TRUE
High	YDYLFKLL	YDYLFKLL	7	4	4	P62820;Q9H0U4;P61006;Q92930		0	1.24999e+08	0	0.0004056	2.7459	2	1074.59	0.0487923	78.6198	0	B16_Bulk_DBKO	2	H2-Kb	9.441	0.063743	25086.7	0.442	0.474681	294.08	TRUE	FALSE	TRUE
High	TIYDFWRm	TIYDFWRM	11	1	1	P28827	M8(Oxidation)	0	3.96485e+07	0	0.0001249	2.74174	2	1147.52	-0.992993	64.1525	0	B16_Bulk_DBKO	2	H2-Kb	19.462	0.047809	29806.9	0.025	0.75571	14.06	TRUE	FALSE	TRUE
High	VNVVFIGHV	VNVVFIGHV	1	2	2	P15170;Q8IYD1		0	1.08486e+07	0	0.0005505	2.7415	2	983.567	-0.57167	57.6143	0	B16_Bulk_DBKO	2	H2-Kb	6.34	0.120232	13614.6	0.145	0.690788	28.38	TRUE	FALSE	TRUE
High	SSFSHYSGL	SSFSHYSGL	1	1	1	Q8NC51		0	1.30566e+07	0	0.000412	2.7355	2	984.442	0.0355233	37.5988	0	B16_Bulk_DBKO	2	H2-Kb	0.43	0.264809	2848.66	0.004	0.898603	3	TRUE	TRUE	TRUE
High	EIYSFSESL	EIYSFSESL	2	1	1	P13010		0	4.03221e+07	0	0.0009563	2.72171	2	1074.5	0.282808	67.9731	0	B16_Bulk_DBKO	2	H2-Kb	3.91	0.087996	19296.5	0.102	0.608022	69.49	TRUE	FALSE	TRUE
High	SNYRFEGL	SNYRFEGL	3	1	1	Q03468		0	5.85841e+07	0	0.0002748	2.72088	2	985.474	-0.184606	43.6332	0	B16_Bulk_DBKO	2	H2-Kb	9.766	0.065667	24569.9	0.003	0.881918	3.59	TRUE	FALSE	TRUE
High	VNFVHTNL	VNFVHTNL	6	1	1	P36578		0	9.06254e+08	0	0.000916	2.71089	2	943.501	1.09873	42.716	0	B16_Bulk_DBKO	2	H2-Kb	6.731	0.077019	21730	0.002	0.886565	3.41	TRUE	FALSE	TRUE
High	VAYVFQALI	VAYVFQALI	2	1	1	O95071		0	1.57436e+07	0	0.0007656	2.69927	2	1023.59	1.14038	86.1443	0	B16_Bulk_DBKO	2	H2-Kb	0.572	0.346438	1177.79	0.034	0.842315	5.51	TRUE	TRUE	TRUE
High	ESYSFEARm	ESYSFEARM	12	1	1	Q96E35	M9(Oxidation)	0	1.06273e+07	0	7.574e-05	2.69282	2	1135.47	-0.78477	35.3347	0	B16_Bulk_DBKO	2	H2-Kb	4.668	0.092073	18463.8	0.093	0.672009	34.77	TRUE	FALSE	TRUE
High	VNWDFVEQV	VNWDFVEQV	4	1	1	Q8N5U6		0	1.27834e+08	0	0.0003666	2.69147	2	1135.54	-0.200543	77.6074	0	B16_Bulk_DBKO	2	H2-Kb	4.091	0.092805	18318.2	0.104	0.59056	83.94	TRUE	FALSE	TRUE
High	SLIELFESF	SLIELFESF	1	1	1	Q00610		0	0	0	0.0007278	2.68875	2	1084.56	-0.0677031	103.055	0	B16_Bulk_DBKO	2	H2-Kb	0.434	0.248574	3395.69	0.349	0.454254	366.81	TRUE	TRUE	TRUE
High	STLIYRNm	STLIYRNM	12	1	1	Q96GY3	M8(Oxidation)	0	2.46154e+07	0	0.0004839	2.68437	2	1013.51	-0.186437	30.1651	0	B16_Bulk_DBKO	2	H2-Kb	12.114	0.063222	25228.5	0.036	0.758789	13.6	TRUE	FALSE	TRUE
High	SSFLFWRm	SSFLFWRM	13	1	1	Q13015	M8(Oxidation)	0	134974330	0	0.0008834	2.67286	2	1089.52	0.0532864	67.0754	0	B16_Bulk_DBKO	2	H2-Kb	3.35	0.146369	10260.9	0.021	0.835563	5.92	TRUE	FALSE	TRUE
High	IILKYIGm	IILKYIGM	16	1	1	Q15041	M8(Oxidation)	0	69934508	0	0.000844	2.66761	2	966.569	-0.162331	53.4785	0	B16_Bulk_DBKO	2	H2-Kb	26.974	0.035838	33928.8	0.053	0.718123	21.11	TRUE	FALSE	TRUE
High	AQYRFIYm	AQYRFIYM	11	1	1	Q06124	M8(Oxidation)	0	2.94418e+07	0	3.624e-05	2.66566	2	1107.53	-0.0956786	49.0837	0	B16_Bulk_DBKO	2	H2-Kb	1.439	0.190114	6391.9	0.016	0.795692	9.12	TRUE	TRUE	TRUE
High	SLSTFQQm	SLSTFQQM	25	12	12	P62736;Q562R1;Q9BYX7;P60709;P68032;P63261;P63267;P68133;Q6S8J3;A5A3E0;P0CG38;P0CG39	M8(Oxidation)	0	1.61219e+08	0	0.0009573	2.6583	2	957.434	-0.284645	37.5196	0	B16_Bulk_DBKO	2	H2-Kb	11.963	0.050195	29047.3	0.415	0.432489	464.21	TRUE	FALSE	TRUE
High	LGYKYVGm	LGYKYVGM	8	1	1	Q5BJH7	M8(Oxidation)	0	6687103	0	0.0005442	2.65251	2	946.47	-0.229234	34.2459	0	B16_Bulk_DBKO	2	H2-Kb	19.804	0.052563	28312.5	0.019	0.80255	8.47	TRUE	FALSE	TRUE
High	AmIELVERL	AMIELVERL	14	1	1	Q96DX7	M2(Oxidation)	0	36168958	0	0.0007241	2.65018	2	1089.6	-0.21366	57.7977	0	B16_Bulk_DBKO	2	H2-Db	0.124	0.362704	987.72	0.331	0.437314	440.6	TRUE	TRUE	TRUE
High	SGYSFTHI	SGYSFTHI	5	1	1	Q9GZN1		0	2.9396e+08	0	0.0007307	2.64788	2	911.426	0.397975	42.9833	0	B16_Bulk_DBKO	2	H2-Kb	2.037	0.157076	9138.49	0.006	0.830601	6.25	TRUE	FALSE	TRUE
High	VAVDFGNYHL	VAVDFGNYHL	2	1	1	Q01650		0	57789233	0	6.521e-05	2.64473	2	1134.56	-0.289614	62.0763	0	B16_Bulk_DBKO	2	H2-Kb	1.598	0.158835	8966.21	0.883	0.457044	355.9	TRUE	TRUE	TRUE
High	NSFRYNGL	NSFRYNGL	3	1	1	P46779		0	2.51453e+08	0	0.0005989	2.63802	2	970.474	-0.338823	38.1271	0	B16_Bulk_DBKO	2	H2-Kb	20.532	0.043802	31127.6	0.026	0.797061	8.99	TRUE	FALSE	TRUE
High	SAWSFITTF	SAWSFITTF	1	1	1	Q9BSE4		0	6.27504e+06	0	0.0005647	2.63063	2	1059.51	-1.18737	90.3163	0	B16_Bulk_DBKO	2	H2-Kb	0.177	0.342263	1232.22	0.048	0.696862	26.57	TRUE	TRUE	TRUE
High	VTNRFDQLF	VTNRFDQLF	3	1	1	Q8NC51		0	7.21103e+07	0	4.402e-06	2.6285	2	1139.58	-0.136177	56.6721	0	B16_Bulk_DBKO	2	H2-Kb	9.548	0.058081	26671.6	1.279	0.369146	921.22	TRUE	FALSE	TRUE
High	RSISFSNm	RSISFSNM	10	1	1	Q92636	M8(Oxidation)	0	4.3669e+06	0	0.0004362	2.61417	2	957.445	-0.868329	29.0496	0	B16_Bulk_DBKO	2	H2-Kb	2.734	0.138496	11173.3	0.021	0.798555	8.84	TRUE	FALSE	TRUE
High	VTDLRVTGm	VTDLRVTGM	3	1	1	Q5VZE5	M9(Oxidation)	0	2.93537e+06	0	0.0004011	2.61182	2	1007.52	-1.55099	32.6543	0	B16_Bulk_DBKO	2	H2-Kb	7.172	0.05459	27698.3	1.368	0.298454	1979.45	TRUE	FALSE	TRUE
High	KTFLFSATm	KTFLFSATM	8	1	1	Q9H0S4	M9(Oxidation)	0	15160336	0	1.837e-05	2.60435	2	1061.53	-0.0276631	48.6812	0	B16_Bulk_DBKO	2	H2-Kb	0.503	0.28211	2362.35	0.033	0.816205	7.31	TRUE	TRUE	TRUE
High	VSFIRTIQm	VSFIRTIQM	9	1	1	Q9Y4I1	M9(Oxidation)	0	2.93287e+07	0	1.419e-06	2.60409	2	1110.6	-0.387839	47.1185	0	B16_Bulk_DBKO	2	H2-Kb	0.592	0.223624	4448.03	0.037	0.727662	19.04	TRUE	TRUE	TRUE
High	TNQDFIQRL	TNQDFIQRL	10	1	1	Q9Y2I1		0	833621442	0	0.0007556	2.59693	2	1134.59	0.0143309	47.6167	0	B16_Bulk_DBKO	2	H2-Kb	8.008	0.039866	32481.9	0.076	0.52084	178.47	TRUE	FALSE	TRUE
High	SGIDFKQL	SGIDFKQL	5	1	1	Q13418		0	3.44517e+08	0	0.000719	2.58919	2	907.488	-0.0125799	48.3652	0	B16_Bulk_DBKO	2	H2-Kb	7.737	0.053373	28065.5	0.025	0.618345	62.14	TRUE	FALSE	TRUE
High	VLYRYGSF	VLYRYGSF	4	1	1	P40967		0	7.03398e+07	0	0.0004762	2.58215	2	1004.52	-0.308984	46.8595	0	B16_Bulk_DBKO	2	H2-Kb	23.348	0.04587	30438.8	0.121	0.705409	24.23	TRUE	FALSE	TRUE
High	VNIDYTISF	VNIDYTISF	3	1	1	P29144		0	4.68962e+07	0	0.0002632	2.58136	2	1071.54	0.0773659	76.1541	0	B16_Bulk_DBKO	2	H2-Kb	4.685	0.071882	22972	0.092	0.610111	67.93	TRUE	FALSE	TRUE
High	VTFERVEQm	VTFERVEQM	4	1	1	Q96QT4	M9(Oxidation)	0	2.18074e+06	0	3.63e-05	2.57661	2	1154.55	-0.23165	35.5513	0	B16_Bulk_DBKO	2	H2-Kb	0.514	0.205168	5431.15	0.043	0.62887	55.45	TRUE	TRUE	TRUE
High	SVYNKTQTF	SVYNKTQTF	1	1	1	Q5T6F2		0	4.24854e+06	0	1.374e-05	2.56303	2	1087.54	0.603901	29.613	0	B16_Bulk_DBKO	2	H2-Kb	0.882	0.136285	11443.8	0.078	0.558254	119.06	TRUE	TRUE	TRUE
High	VAFDLSQVLF	VAFDLSQVLF	2	1	1	Q86WA8		0	6.04961e+06	0	0.0001879	2.55698	2	1138.61	-0.353148	97.4434	0	B16_Bulk_DBKO	2	H2-Kb	2.51	0.13562	11526.5	1.524	0.416793	550.14	TRUE	FALSE	TRUE
High	VNYSFRVm	VNYSFRVM	4	1	1	Q92823	M8(Oxidation)	0	6.49835e+06	0	0.0001487	2.54549	2	1031.5	-0.300638	43.5553	0	B16_Bulk_DBKO	2	H2-Kb	9.225	0.078149	21466	0.005	0.860001	4.55	TRUE	FALSE	TRUE
High	QSIAFISRL	QSIAFISRL	5	1	1	P57088		0	7.46172e+08	0	0.0004089	2.54302	2	1034.6	-0.412477	58.3131	0	B16_Bulk_DBKO	2	H2-Kb	0.787	0.191751	6279.68	0.017	0.770289	12.01	TRUE	TRUE	TRUE
High	IAYGYNNI	IAYGYNNI	2	1	1	Q9NSD9		0	3.09184e+07	0	0.0002643	2.52334	2	927.457	-0.584143	49.9663	0	B16_Bulk_DBKO	2	H2-Kb	9.978	0.085665	19789.4	0.014	0.826011	6.57	TRUE	FALSE	TRUE
High	SGYDFENRL	SGYDFENRL	4	1	1	Q8N584		0	7.92475e+07	0	0.0004948	2.51015	2	1100.5	0.469788	46.4996	0	B16_Bulk_DBKO	2	H2-Kb	2.301	0.099684	17004.3	0.008	0.772034	11.78	TRUE	FALSE	TRUE
High	LVYKNFPQL	LVYKNFPQL	1	1	1	Q5BJD5		0	2.5076e+07	0	9.438e-05	2.48852	2	1121.64	-0.0800572	56.6558	0	B16_Bulk_DBKO	2	H2-Kb	0.129	0.353957	1085.77	0.015	0.770404	11.99	TRUE	TRUE	TRUE
High	RIFQFQNF	RIFQFQNF	3	1	1	Q2NL82		0	5.58924e+07	0	0.0004107	2.48195	2	1099.57	-0.642751	60.3113	0	B16_Bulk_DBKO	2	H2-Kb	14.536	0.046584	30204.6	0.051	0.697329	26.44	TRUE	FALSE	TRUE
High	VAALFKNL	VAALFKNL	1	1	1	Q8TDY4		0	7.01945e+06	0	0.000862	2.47577	2	875.535	-0.00181817	51.623	0	B16_Bulk_DBKO	2	H2-Kb	12.679	0.051901	28516	0.012	0.786985	10.02	TRUE	FALSE	TRUE
High	ITFSYVNNm	ITFSYVNNM	6	1	1	Q6ZMG9	M9(Oxidation)	0	11534931	0	0.0001213	2.46048	2	1104.5	0.481065	54.011	0	B16_Bulk_DBKO	2	H2-Kb	2.046	0.155487	9296.97	0.016	0.829134	6.35	TRUE	FALSE	TRUE
High	mSYLFRNI	MSYLFRNI	6	1	1	O60256	M1(Oxidation)	0	3.31187e+07	0	0.0006556	2.44869	2	1059.53	0.236184	52.5227	0	B16_Bulk_DBKO	2	H2-Kb	10.476	0.125374	12877.8	0.013	0.895812	3.09	TRUE	FALSE	TRUE
High	VVADFGLSRL	VVADFGLSRL	1	1	1	P53671		0	6.73598e+06	0	5.166e-05	2.43423	2	1076.61	0.207801	60.9345	0	B16_Bulk_DBKO	2	H2-Kb	10.766	0.053737	27955.1	0.469	0.527868	165.4	TRUE	FALSE	TRUE
High	RSYDFEFm	RSYDFEFM	29	1	1	O75436	M8(Oxidation)	0	1066805287	0	0.0005896	2.42332	2	1110.46	0.427092	50.6472	0	B16_Bulk_DBKO	2	H2-Kb	1.621	0.166563	8246.99	0.052	0.73067	18.43	TRUE	TRUE	TRUE
High	DWFPVFRDL	DWFPVFRDL	2	1	1	Q9BTV4		0	1.68873e+07	0	0.0003878	2.41801	2	1194.6	0.719132	87.24	0	B16_Bulk_DBKO	2	H2-Kb	32.75	0.02223	39310.8	0.83	0.34873	1148.94	TRUE	FALSE	TRUE
High	ISFEFRSLL	ISFEFRSLL	3	2	2	Q96MF6;Q9H8M1		0	4.47444e+07	0	0.0004776	2.41606	2	1111.61	-0.219337	74.9521	0	B16_Bulk_DBKO	2	H2-Kb	0.488	0.277158	2492.37	0.005	0.895137	3.11	TRUE	TRUE	TRUE
High	IIYQYFEIF	IIYQYFEIF	2	2	2	P61619;Q9H9S3		0	8.28871e+06	0	0.0001865	2.41258	2	1235.63	-2.58489	94.8557	0	B16_Bulk_DBKO	2	H2-Kb	4.233	0.106925	15722.9	0.048	0.739329	16.78	TRUE	FALSE	TRUE
High	IGPTYYQRL	IGPTYYQRL	4	1	1	P30876		0	1.36161e+08	0	0.0001659	2.40578	2	1110.59	0.150055	44.3985	0	B16_Bulk_DBKO	2	H2-Kb	0.888	0.191751	6279.68	0.006	0.841654	5.55	TRUE	TRUE	TRUE
High	TQYIFTEKL	TQYIFTEKL	1	1	1	Q96HR8		0	6.44215e+06	0	0.0002857	2.3977	2	1142.61	-0.366751	54.4154	0	B16_Bulk_DBKO	2	H2-Kb	0.286	0.249844	3349.35	0.04	0.68057	31.7	TRUE	TRUE	TRUE
High	VNIRFIGGL	VNIRFIGGL	1	1	1	O60476		0	5.22603e+06	0	5.777e-05	2.39444	2	988.594	-0.0229276	62.7515	0	B16_Bulk_DBKO	2	H2-Kb	5.791	0.10319	16371.3	0.034	0.812797	7.58	TRUE	FALSE	TRUE
High	EVFDFRGm	EVFDFRGM	19	1	1	Q9Y2A7	M8(Oxidation)	0	1.23958e+08	0	0.0003358	2.38545	2	1016.45	0.133728	46.7029	0	B16_Bulk_DBKO	2	H2-Kb	39.75	0.017801	41240.5	0.381	0.447814	393.28	TRUE	FALSE	TRUE
High	TALAFRTL	TALAFRTL	2	1	1	Q96L34		0	19081252	0	0.0007298	2.38043	2	892.525	-0.397146	48.703	0	B16_Bulk_DBKO	2	H2-Kb	2.853	0.125511	12858.7	0.03	0.734348	17.71	TRUE	FALSE	TRUE
High	VAFAYKNV	VAFAYKNV	6	1	1	Q9UNL2		0	2.35822e+08	0	0.0006644	2.37685	2	911.499	-0.0434232	39.598	0	B16_Bulk_DBKO	2	H2-Kb	16.928	0.061663	25657.7	0.015	0.829078	6.36	TRUE	FALSE	TRUE
High	VNFGFSKF	VNFGFSKF	1	1	1	P49959		0	8257943	0	0.0007713	2.37148	2	945.483	0.038557	56.3449	0	B16_Bulk_DBKO	2	H2-Kb	13.797	0.045258	30641.1	0.047	0.720811	20.51	TRUE	FALSE	TRUE
High	SIFEFVHAL	SIFEFVHAL	3	1	1	Q96P70		0	18372838	0	0.0006892	2.36397	2	1062.56	0.148714	76.9046	0	B16_Bulk_DBKO	2	H2-Kb	0.374	0.246814	3460.97	0.004	0.839634	5.67	TRUE	TRUE	TRUE
High	KVLHFYNV	KVLHFYNV	3	1	1	P53992		0	24363868	0	0.0006565	2.36165	2	1019.57	-0.352277	38.311	0	B16_Bulk_DBKO	2	H2-Kb	20.241	0.052961	28190.8	0.071	0.704064	24.58	TRUE	FALSE	TRUE
High	TQYIFNNm	TQYIFNNM	9	1	1	Q16706	M8(Oxidation)	0	15786406	0	0.000467	2.35584	2	1046.46	-0.192268	49.5442	0	B16_Bulk_DBKO	2	H2-Kb	4.968	0.098081	17301.8	0.012	0.817329	7.22	TRUE	FALSE	TRUE
High	KSYLmNKL	KSYLMNKL	14	5	5	P32455;P32456;Q9H0R5;Q96PP8;Q8N8V2	M5(Oxidation)	0	2.47762e+08	0	0.0007605	2.35196	2	1012.55	-0.188889	26.8592	0	B16_Bulk_DBKO	2	H2-Kb	7.006	0.070262	23378.2	0.035	0.699127	25.93	TRUE	FALSE	TRUE
High	KIQSFINRm	KIQSFINRM	19	1	1	P86790	M9(Oxidation)	0	6.90799e+07	0	2.26e-05	2.34319	2	1152.62	-0.117997	30.6804	0	B16_Bulk_DBKO	2	H2-Kb	6.282	0.073888	22478.8	0.149	0.555991	122.01	TRUE	FALSE	TRUE
High	VIFGFLNmI	VIFGFLNMI	5	1	1	Q16563	M8(Oxidation)	0	7.5708e+06	0	0.0003497	2.33715	2	1069.58	0.223155	92.0231	0	B16_Bulk_DBKO	2	H2-Kb	7.014	0.084672	20003.2	0.076	0.714936	21.85	TRUE	FALSE	TRUE
High	STIEFKNm	STIEFKNM	12	1	1	Q5VT52	M8(Oxidation)	0	1.40384e+07	0	0.0007787	2.33553	2	985.466	0.467725	29.7608	0	B16_Bulk_DBKO	2	H2-Kb	7.906	0.062605	25397.5	0.015	0.753465	14.4	TRUE	FALSE	TRUE
High	KNHEFIATF	KNHEFIATF	1	1	1	Q05655		0	8.11478e+06	0	2.044e-07	2.33251	2	1106.56	0.288027	39.7547	0	B16_Bulk_DBKO	2	H2-Kb	1.834	0.115388	14347.1	0.044	0.658988	40.03	TRUE	TRUE	TRUE
High	AIYYFKIAV	AIYYFKIAV	1	2	2	O14983;P16615		0	9.68503e+06	0	0.0002404	2.3189	2	1087.62	0.250808	67.7459	0	B16_Bulk_DBKO	2	H2-Kb	8.19	0.07952	21149.9	0.098	0.670199	35.46	TRUE	FALSE	TRUE
High	SIYDAFPKV	SIYDAFPKV	2	2	2	Q9UPN3;Q03001		0	3.67359e+07	0	0.0008017	2.30537	2	1039.54	-1.25828	60.8561	0	B16_Bulk_DBKO	2	H2-Kb	5.971	0.07043	23335.7	0.025	0.707574	23.66	TRUE	FALSE	TRUE
High	VIAGFNRL	VIAGFNRL	7	1	1	Q9UHV9		0	3.67725e+08	0	0.0005381	2.29218	2	889.523	-3.18226	45.1814	0	B16_Bulk_DBKO	2	H2-Kb	26.577	0.028069	36904.1	0.042	0.684001	30.54	TRUE	FALSE	TRUE
High	VAYQYLCRL	VAYQYLCRL	3	1	1	Q86VI3		0	1.32745e+07	0	0.0002651	2.28296	2	1128.59	0.0287364	58.5839	0	B16_Bulk_DBKO	2	H2-Kb	1.17	0.215047	4880.57	0.008	0.866916	4.22	TRUE	TRUE	TRUE
High	KNYDFAQVL	KNYDFAQVL	2	1	1	Q504Q3		0	1.58134e+08	0	0.0001896	2.2658	2	1097.56	0.155289	54.8241	0	B16_Bulk_DBKO	2	H2-Kb	2.322	0.097825	17349.8	0.011	0.765069	12.7	TRUE	FALSE	TRUE
High	VVFEKGGVYL	VVFEKGGVYL	1	1	1	Q9HA65		0	9.18902e+06	0	0.0004013	2.25944	2	1110.62	-0.209862	54.1309	0	B16_Bulk_DBKO	2	H2-Kb	1.843	0.136028	11475.7	0.916	0.442369	417.15	TRUE	TRUE	TRUE
High	RVYEFLDKL	RVYEFLDKL	11	1	1	O43242		0	7.59115e+08	0	5.74e-05	2.25932	2	1182.65	0.102961	53.3251	0	B16_Bulk_DBKO	2	H2-Kb	0.708	0.194337	6106.41	0.016	0.741335	16.42	TRUE	TRUE	TRUE
High	LSYSYQSRF	LSYSYQSRF	2	1	1	Q15393		0	9.32005e+06	0	4.788e-06	2.25472	2	1150.55	-0.300323	43.6588	0	B16_Bulk_DBKO	2	H2-Kb	4.277	0.112634	14781.1	0.064	0.746761	15.49	TRUE	FALSE	TRUE
High	VNKSYPSL	VNKSYPSL	2	1	1	Q15029		0	7.0384e+06	0	0.0009563	2.24732	2	907.488	-0.326827	30.7958	0	B16_Bulk_DBKO	2	H2-Kb	19.516	0.026418	37569.3	0.033	0.666327	36.98	TRUE	FALSE	TRUE
High	ANYQRDGPm	ANYQRDGPM	5	1	1	P04040	M9(Oxidation)	0	1.96443e+06	0	0.0004183	2.24598	2	1067.46	-0.867232	14.5224	0	B16_Bulk_DBKO	2	H2-Kb	2.996	0.144541	10465.9	0.936	0.515035	190.04	TRUE	FALSE	TRUE
High	IFYYVQKL	IFYYVQKL	3	1	1	Q9ULT8		0	4.04138e+07	0	0.0002643	2.24078	2	1073.6	-0.168124	56.4928	0	B16_Bulk_DBKO	2	H2-Kb	28.53	0.02981	36215.4	0.072	0.65453	42.01	TRUE	FALSE	TRUE
High	RTYSFLNLL	RTYSFLNLL	2	1	1	Q9GZU3		0	6.37022e+07	0	0.0001683	2.2278	2	1126.63	0.203014	74.9017	0	B16_Bulk_DBKO	2	H2-Kb	0.902	0.202249	5605.42	0.023	0.798114	8.88	TRUE	TRUE	TRUE
High	IGPDFQKGL	IGPDFQKGL	2	1	1	Q99439		0	3.56313e+07	0	0.000944	2.22628	2	974.531	0.704235	47.6185	0	B16_Bulk_DBKO	2	H2-Kb	3.899	0.065086	24724.8	0.089	0.551438	128.17	TRUE	FALSE	TRUE
High	VNVQKISNL	VNVQKISNL	1	1	1	P30876		0	7.07109e+06	0	5.578e-05	2.22015	2	1014.59	-0.517189	38.8165	0	B16_Bulk_DBKO	2	H2-Kb	2.048	0.118852	13819.4	0.036	0.679603	32.03	TRUE	FALSE	TRUE
High	VALKFSQI	VALKFSQI	2	1	1	Q15361		0	2.40726e+07	0	0.0005735	2.20075	2	905.545	-0.407181	50.0625	0	B16_Bulk_DBKO	2	H2-Kb	4.528	0.103872	16250.9	0.023	0.750014	14.95	TRUE	FALSE	TRUE
High	SGYDYYHV	SGYDYYHV	2	1	1	O15516		0	1.43663e+07	0	0.0009489	2.1697	2	1003.42	0.115319	40.1623	0	B16_Bulk_DBKO	2	H2-Kb	6.731	0.094027	18077.6	0.01	0.79458	9.23	TRUE	FALSE	TRUE
High	AAYGFRNI	AAYGFRNI	3	1	1	Q9UHQ1		0	1.35373e+08	0	0.0008699	2.13867	2	911.473	0.0943591	40.3325	0	B16_Bulk_DBKO	2	H2-Kb	7.665	0.081297	20747.1	0.017	0.780375	10.76	TRUE	FALSE	TRUE
High	VTYSFRQSF	VTYSFRQSF	2	2	2	Q6DN90;Q5JU85		0	3.15471e+07	0	6.272e-05	2.1199	2	1134.56	1.2255	47.7322	0	B16_Bulk_DBKO	2	H2-Kb	1.938	0.132977	11860.8	0.02	0.784637	10.28	TRUE	TRUE	TRUE
High	KNIRFPLm	KNIRFPLM	15	2	2	Q9P2N7;Q9P2J3	M8(Oxidation)	0	64193483	0	0.000864	2.09287	2	1034.58	-0.487167	39.3771	0	B16_Bulk_DBKO	2	H2-Kb	7.483	0.070916	23213.3	0.029	0.755616	14.07	TRUE	FALSE	TRUE
High	VSPSYSHm	VSPSYSHM	12	1	1	A8MV65	M8(Oxidation)	0	1.51694e+08	0	0.0006957	2.0926	2	923.392	-0.350535	18.366	0	B16_Bulk_DBKO	2	H2-Kb	2.265	0.111166	15017.7	0.019	0.748428	15.21	TRUE	FALSE	TRUE
High	VNFKHEVSV	VNFKHEVSV	1	1	1	Q9Y580		0	6.31075e+06	0	0.0002918	2.08748	2	1058.56	-0.044863	30.2805	0	B16_Bulk_DBKO	2	H2-Kb	2.141	0.132051	11980.3	0.052	0.675538	33.47	TRUE	FALSE	TRUE
High	SIFEHKIVF	SIFEHKIVF	3	1	1	Q13433		0	4.73452e+07	0	0.000202	2.08502	2	1119.62	0.0422244	52.5717	0	B16_Bulk_DBKO	2	H2-Kb	1.126	0.141341	10834.6	0.114	0.565708	109.83	TRUE	TRUE	TRUE
High	IIGTFERm	IIGTFERM	4	1	1	Q96QK1	M8(Oxidation)	0	5.93993e+06	0	0.0002	2.08471	2	982.503	0.234046	37.4637	0	B16_Bulk_DBKO	2	H2-Kb	26.821	0.033737	34708.9	0.36	0.508025	205.01	TRUE	FALSE	TRUE
High	YAYSFKYL	YAYSFKYL	1	1	1	Q7KZ85		0	7.57522e+06	0	0.0005682	2.08454	2	1054.52	0.163516	57.0731	0	B16_Bulk_DBKO	2	H2-Kb	0.742	0.258867	3037.82	0.005	0.850761	5.03	TRUE	TRUE	TRUE
High	VNYLRTVSL	VNYLRTVSL	1	2	2	Q8TCW9;Q8NFJ6		0	1.74581e+07	0	8.806e-05	2.0645	2	1064.61	-0.220325	53.5308	0	B16_Bulk_DBKO	2	H2-Kb	1.508	0.147216	10167.3	0.005	0.8407	5.6	TRUE	TRUE	TRUE
High	KVYNYNHL	KVYNYNHL	6	1	1	P61353		0	3.21958e+08	0	0.0008105	2.02606	2	1050.54	1.81861	24.1281	0	B16_Bulk_DBKO	2	H2-Kb	1.443	0.137842	11252.6	0.003	0.85237	4.94	TRUE	TRUE	TRUE
High	VNNEFEKL	VNNEFEKL	3	1	1	Q92621		0	6.63933e+07	0	0.0007119	1.96938	2	992.504	-0.710708	36.9513	0	B16_Bulk_DBKO	2	H2-Kb	21.624	0.0256	37903.2	0.085	0.532011	158.15	TRUE	FALSE	TRUE
High	SGYKFGVL	SGYKFGVL	7	1	1	P29084		0	7.13141e+08	0	0.0006984	1.95118	2	870.472	-0.396393	49.8869	0	B16_Bulk_DBKO	2	H2-Kb	4.403	0.102637	16469.5	0.015	0.809608	7.85	TRUE	FALSE	TRUE
High	TTYKYEmI	TTYKYEMI	13	1	1	Q9Y262	M7(Oxidation)	0	107219359	0	0.0007196	1.94178	2	1064.5	-0.135839	34.5726	0	B16_Bulk_DBKO	2	H2-Kb	11.962	0.054923	27598.7	0.067	0.676664	33.06	TRUE	FALSE	TRUE
High	KVVKFSYm	KVVKFSYM	4	2	2	Q6IQ16;O43791	M8(Oxidation)	0	2.9503e+06	0	0.0001535	1.91974	2	1017.54	-0.236486	29.5579	0	B16_Bulk_DBKO	2	H2-Kb	6.936	0.08608	19700.7	0.064	0.671713	34.88	TRUE	FALSE	TRUE
High	ILSSFESRL	ILSSFESRL	1	1	1	Q9UPT5		0	13494086	0	0.0003253	1.90201	2	1051.58	-0.10337	50.577	0	B16_Bulk_DBKO	2	H2-Kb	14.398	0.049496	29267.8	0.454	0.499002	226.03	TRUE	FALSE	TRUE
High	VGPRYTQL	VGPRYTQL	3	1	1	P27361		0	2.69709e+08	0	0.0002964	1.89133	2	933.515	-0.746999	34.0869	0	B16_Bulk_DBKO	2	H2-Kb	3.306	0.08456	20027.4	0.013	0.718328	21.07	TRUE	FALSE	TRUE
High	KSYSFIARm	KSYSFIARM	8	1	1	Q8IWX8	M9(Oxidation)	0	1.16985e+07	0	2.828e-05	1.87793	2	1118.57	-0.331436	30.5863	0	B16_Bulk_DBKO	2	H2-Kb	0.509	0.254557	3182.84	0.003	0.882917	3.55	TRUE	TRUE	TRUE
High	KIWEWLVGV	KIWEWLVGV	2	1	1	O43149		0	1.17859e+07	0	0.0001291	1.8629	2	1129.64	-1.03703	80.0459	0	B16_Bulk_DBKO	2	H2-Kb	14.825	0.055042	27563.2	1.341	0.360256	1014.23	TRUE	FALSE	TRUE
High	RTYTYEKL	RTYTYEKL	31	1	1	P35222		0	4.76918e+10	0	6.934e-05	1.85145	2	1073.56	0.17739	27.4083	0	B16_Bulk_DBKO	2	H2-Kb	7.74	0.059166	26360.3	0.008	0.782181	10.56	TRUE	FALSE	TRUE
High	VAPFLRQEF	VAPFLRQEF	1	1	1	Q96GQ7		0	3.6468e+07	0	0.0004607	1.83253	2	1106.6	0.818747	55.0752	0	B16_Bulk_DBKO	2	H2-Db	0.374	0.223213	4467.85	0.522	0.382171	800.13	TRUE	TRUE	TRUE
High	VVFRFFQEL	VVFRFFQEL	1	1	1	Q6P996		0	8.38452e+06	0	0.0006315	1.82819	2	1184.65	0.0832345	75.661	0	B16_Bulk_DBKO	2	H2-Kb	0.702	0.218419	4705.71	0.001	0.923774	2.28	TRUE	TRUE	TRUE
High	RVYYFNHI	RVYYFNHI	4	1	1	Q13526		0	2.02454e+08	0	0.0002437	1.82739	2	1111.57	0.159904	38.8609	0	B16_Bulk_DBKO	2	H2-Kb	12.247	0.072476	22824.8	0.01	0.827582	6.46	TRUE	FALSE	TRUE
High	LQYEFTKL	LQYEFTKL	6	2	2	Q96PY5;Q8IVF7		0	5.26618e+08	0	0.0005984	1.79447	2	1041.56	-0.21545	54.14	0	B16_Bulk_DBKO	2	H2-Kb	6.285	0.067145	24180.1	0.009	0.775587	11.34	TRUE	FALSE	TRUE
High	RAYEFAERC	RAYEFAERC	4	2	2	Q00610;P53675		0	5.76982e+07	0	0.0003587	1.75877	2	1144.52	-0.0156913	28.1171	0	B16_Bulk_DBKO	2	H2-Kb	2.421	0.135709	11515.4	0.299	0.511348	197.77	TRUE	FALSE	TRUE
High	KIYVYWEV	KIYVYWEV	2	1	1	Q969R8		0	1.58839e+07	0	0.0009645	1.74091	2	1099.58	-0.0731013	62.6322	0	B16_Bulk_DBKO	2	H2-Kb	30.192	0.051917	28511.1	0.168	0.634004	52.46	TRUE	FALSE	TRUE
High	VSYLFSHV	VSYLFSHV	8	3	3	P60891;P11908;P21108		0	4.06642e+08	0	0.0008095	1.66746	2	951.497	3.77886	51.458	0	B16_Bulk_DBKO	2	H2-Kb	4.651	0.130067	12240.2	0.001	0.929957	2.13	TRUE	FALSE	TRUE
High	TTFEHAHNm	TTFEHAHNM	1	1	1	P13639	M9(Oxidation)	0	3.64042e+06	0	0.0001417	1.64398	2	1103.46	0.0551267	13.0504	0	B16_Bulk_DBKO	2	H2-Kb	0.546	0.204839	5450.52	0.05	0.665461	37.32	TRUE	TRUE	TRUE
High	KTYQHFTL	KTYQHFTL	2	1	1	Q9UQ53		0	4.13212e+07	0	0.0002359	1.60907	2	1037.54	-0.275657	31.1048	0	B16_Bulk_DBKO	2	H2-Kb	3.204	0.110645	15102.6	0.008	0.798613	8.84	TRUE	FALSE	TRUE
High	VNYRHLALL	VNYRHLALL	2	1	1	P24928		0	8.04983e+07	0	0.0002035	1.51799	2	1098.64	0.131137	45.5875	0	B16_Bulk_DBKO	2	H2-Kb	1.324	0.2	5743.49	0.004	0.897442	3.03	TRUE	TRUE	TRUE
High	SQYRFEHL	SQYRFEHL	3	1	1	Q9BX10		0	8.43354e+07	0	0.00068	1.46133	2	1079.53	-0.215255	32.1142	0	B16_Bulk_DBKO	2	H2-Kb	1.07	0.170314	7918.99	0.004	0.83158	6.19	TRUE	TRUE	TRUE
High	VAVTFSERL	VAVTFSERL	1	1	1	Q9UPY5		0	2.92761e+07	0	0.0001599	1.37108	2	1021.57	-1.59917	48.9776	0	B16_Bulk_DBKO	2	H2-Kb	0.325	0.291156	2142.09	0.043	0.710795	22.85	TRUE	TRUE	TRUE
High	VQYEmRTL	VQYEMRTL	8	1	1	P82664	M5(Oxidation)	0	7.55619e+06	0	0.0003966	1.32753	2	1055.52	-0.420659	31.5642	0	B16_Bulk_DBKO	2	H2-Kb	2.919	0.109313	15321.9	0.032	0.694816	27.17	TRUE	FALSE	TRUE
High	INFDFPKL	INFDFPKL	107	1	1	P26196		0	32050957540	0	0.0006539	1.27624	2	993.541	0.0730794	79.2858	0	B16_Bulk_DBKO	2	H2-Kb	12.823	0.044236	30981.8	0.002	0.85178	4.97	TRUE	FALSE	TRUE
High	RSLKFYSL	RSLKFYSL	2	1	1	Q9UMS4		0	1.45804e+08	0	0.0009227	1.23088	2	1013.58	-0.244695	41.3022	0	B16_Bulk_DBKO	2	H2-Kb	2.493	0.130304	12208.9	0.02	0.774117	11.52	TRUE	FALSE	TRUE
High	RNYSYEKL	RNYSYEKL	2	1	1	P14923		0	8.11549e+07	0	0.0004975	1.19513	2	1072.54	0.304666	24.0266	0	B16_Bulk_DBKO	2	H2-Kb	9.493	0.051972	28494.1	0.009	0.764113	12.84	TRUE	FALSE	TRUE
High	RIVELISRV	RIVELISRV	2	1	1	Q6ZVM7		0	6.16108e+07	0	0.0004537	0.944235	2	1084.68	-3.93696	45.1917	0	B16_Bulk_DBKO	2	H2-Kb	7.139	0.0822	20545.4	0.722	0.360323	1013.5	TRUE	FALSE	TRUE
High	RIVELFRNL	RIVELFRNL	3	1	1	P40763		0	1.90158e+08	0	0.0009625	0.831986	2	1159.69	-0.0289931	54.5187	0	B16_Bulk_DBKO	2	H2-Kb	3.662	0.106254	15837.5	0.042	0.701214	25.35	TRUE	FALSE	TRUE
High	VVYTPWSNL	VVYTPWSNL	4	1	1	Q86WR0		0	1.2285e+08	0.001	0.0009796	3.6048	2	1078.56	-0.10484	74.2873	0	B16_Bulk_DBKO	2	H2-Kb	2.26	0.116386	14193	0.019	0.793304	9.36	TRUE	FALSE	TRUE
High	AVYTFETLL	AVYTFETLL	3	1	1	Q96TA1		0	8.62688e+07	0.001	0.001373	3.25038	2	1056.56	0.0999427	82.1849	0	B16_Bulk_DBKO	2	H2-Kb	1.318	0.160531	8803.18	0.014	0.799732	8.73	TRUE	TRUE	TRUE
High	STFVYNSm	STFVYNSM	28	2	2	P32456;Q6ZN66	M8(Oxidation)	0	7.36669e+08	0.001	0.003768	3.18053	2	964.409	1.37296	41.2055	0	B16_Bulk_DBKO	2	H2-Kb	5.518	0.094157	18052.2	0.009	0.834469	6	TRUE	FALSE	TRUE
High	FAYRFSNL	FAYRFSNL	7	1	1	Q15269		0	4.8247e+08	0.001	0.003018	3.17581	2	1017.51	-0.445392	53.3881	0	B16_Bulk_DBKO	2	H2-Kb	2.358	0.182008	6977.82	0.002	0.913503	2.55	TRUE	FALSE	TRUE
High	LAPTFSNL	LAPTFSNL	2	1	1	Q9UPR3		0	1.96712e+07	0.001	0.004781	3.16544	2	862.466	-0.525281	59.4725	0	B16_Bulk_DBKO	2	H2-Kb	4.093	0.097273	17453.7	0.017	0.769184	12.15	TRUE	FALSE	TRUE
High	SIYQFLIAV	SIYQFLIAV	12	1	1	P39748		0	1.93839e+08	0.001	0.00158	3.16181	2	1053.6	0.23807	93.1716	0	B16_Bulk_DBKO	2	H2-Kb	3.251	0.118434	13882	0.04	0.714916	21.86	TRUE	FALSE	TRUE
High	KVLVFNFL	KVLVFNFL	6	1	1	Q9NW15		0	1.4729e+08	0.001	0.003884	3.11895	2	979.597	-0.290627	75.1901	0	B16_Bulk_DBKO	2	H2-Kb	8.338	0.086939	19518.5	0.083	0.676574	33.1	TRUE	FALSE	TRUE
High	SLLSFISI	SLLSFISI	3	3	3	Q96LB2;Q13433;Q8TCU3		0	8.48564e+06	0.001	0.002179	3.10802	2	879.519	0.591576	93.3314	0	B16_Bulk_DBKO	2	H2-Kb	7.319	0.097328	17443.3	0.205	0.581406	92.67	TRUE	FALSE	TRUE
High	VALLFQQL	VALLFQQL	1	1	1	Q86WG5		0	1.43298e+07	0.001	0.004296	3.07311	2	931.561	-0.422646	80.0397	0	B16_Bulk_DBKO	2	H2-Kb	2.353	0.117567	14012.8	0.005	0.820657	6.96	TRUE	FALSE	TRUE
High	KILTFDQL	KILTFDQL	8	1	1	Q07020		0	4.50911e+08	0.001	0.004347	3.06166	2	977.567	-0.014675	57.7449	0	B16_Bulk_DBKO	2	H2-Kb	6.624	0.073283	22626.4	0.147	0.574173	100.22	TRUE	FALSE	TRUE
High	AFYQFVNNL	AFYQFVNNL	4	1	1	Q9NVW2		0	1.17701e+08	0.001	0.001222	3.05785	2	1115.55	-0.110993	75.4982	0	B16_Bulk_DBKO	2	H2-Kb	3.361	0.093463	18188.2	0.034	0.713268	22.25	TRUE	FALSE	TRUE
High	SGLTYIKI	SGLTYIKI	2	1	1	Q9NR09		0	2.79638e+07	0.001	0.003351	3.00863	2	894.529	-0.129444	52.0981	0	B16_Bulk_DBKO	2	H2-Kb	7.409	0.078403	21407	0.201	0.524524	171.49	TRUE	FALSE	TRUE
High	TGYNFQRV	TGYNFQRV	4	1	1	O43660		0	1.23031e+08	0.001	0.003457	2.98098	2	984.488	-1.97131	34.8214	0	B16_Bulk_DBKO	2	H2-Kb	3.757	0.111718	14928.3	0.012	0.765331	12.67	TRUE	FALSE	TRUE
High	AIFNFQSL	AIFNFQSL	5	1	1	Q8TBQ9		0	6.61507e+08	0.001	0.00299	2.96651	2	939.493	-0.351971	78.5675	0	B16_Bulk_DBKO	2	H2-Kb	0.745	0.241287	3674.26	0.003	0.856219	4.74	TRUE	TRUE	TRUE
High	IAFIFNNL	IAFIFNNL	7	1	1	A5YKK6		0	7.78834e+07	0.001	0.004206	2.96015	2	951.529	-0.425374	84.9509	0	B16_Bulk_DBKO	2	H2-Kb	3.76	0.129047	12376	0.002	0.915213	2.5	TRUE	FALSE	TRUE
High	VNDIFERI	VNDIFERI	4	14	14	P33778;P62807;P58876;Q93079;P06899;O60814;Q99880;Q99879;Q99877;P23527;Q16778;Q5QNW6;Q8N257;P57053		0	175180186	0.001	0.002934	2.92927	2	1005.54	0.428127	53.7641	0	B16_Bulk_DBKO	2	H2-Kb	19.049	0.031689	35486.6	0.779	0.355951	1062.59	TRUE	FALSE	TRUE
High	KVTTFAQL	KVTTFAQL	3	1	1	Q9BYV8		0	3.14231e+07	0.001	0.002312	2.91726	2	907.525	0.0513178	41.358	0	B16_Bulk_DBKO	2	H2-Kb	23.545	0.033629	34749.5	0.038	0.692981	27.71	TRUE	FALSE	TRUE
High	AVLSFSTRL	AVLSFSTRL	9	1	1	P46977		0	4.49089e+08	0.001	0.002691	2.89953	2	993.575	2.58026	55.5752	0	B16_Bulk_DBKO	2	H2-Kb	1.133	0.15938	8913.5	0.025	0.745579	15.69	TRUE	TRUE	TRUE
High	SIVQFYYm	SIVQFYYM	12	1	1	O94776	M8(Oxidation)	0	5.44843e+07	0.001	0.0009815	2.88095	2	1066.49	0.0809916	69.5486	0	B16_Bulk_DBKO	2	H2-Kb	3.957	0.165906	8305.82	0.066	0.714281	22.01	TRUE	FALSE	TRUE
High	ATFPFAmL	ATFPFAML	16	1	1	P31641	M7(Oxidation)	0	1.30657e+08	0.001	0.00413	2.87928	2	913.449	-0.152464	81.0045	0	B16_Bulk_DBKO	2	H2-Kb	9.092	0.060638	25943.8	0.004	0.869612	4.1	TRUE	FALSE	TRUE
High	GVFSFSRL	GVFSFSRL	3	1	1	Q9NX78		0	9.7648e+07	0.001	0.004477	2.86293	2	912.494	-0.199884	58.6096	0	B16_Bulk_DBKO	2	H2-Kb	18.894	0.04381	31124.9	0.01	0.811823	7.66	TRUE	FALSE	TRUE
High	ATYTFLQQL	ATYTFLQQL	5	1	1	P51570		0	4.60062e+08	0.001	0.003698	2.85886	2	1084.57	0.51393	70.9647	0	B16_Bulk_DBKO	2	H2-Kb	0.57	0.192647	6219.1	0.003	0.844361	5.39	TRUE	TRUE	TRUE
High	VAYKFPELL	VAYKFPELL	3	1	1	Q8IWV8		0	7.58757e+07	0.001	0.001406	2.8564	2	1079.61	0.199914	67.3301	0	B16_Bulk_DBKO	2	H2-Kb	0.164	0.320575	1558.11	0.007	0.814677	7.43	TRUE	TRUE	TRUE
High	GIYTFESL	GIYTFESL	2	7	7	P35498;Q99250;Q9NY46;P35499;Q9UQD0;Q15858;P52849		0	7.067e+06	0.001	0.001694	2.84363	2	929.46	-1.08072	69.4983	0	B16_Bulk_DBKO	2	H2-Kb	13.103	0.062171	25517	0.033	0.723143	20	TRUE	FALSE	TRUE
High	AVVEFSRNV	AVVEFSRNV	2	1	1	P17812		0	1.66949e+08	0.001	0.001608	2.84297	2	1020.55	-0.271061	39.6279	0	B16_Bulk_DBKO	2	H2-Kb	8.533	0.071094	23168.7	0.121	0.581892	92.19	TRUE	FALSE	TRUE
High	ITYGQFAQL	ITYGQFAQL	2	1	1	P19174		0	2.69623e+07	0.001	0.001674	2.8413	2	1040.54	-0.201959	65.9964	0	B16_Bulk_DBKO	2	H2-Kb	2.619	0.116983	14101.7	0.007	0.855294	4.79	TRUE	FALSE	TRUE
High	VVFFFTRL	VVFFFTRL	16	1	1	Q14201		0	5.0603e+08	0.001	0.002374	2.83445	2	1028.59	-0.109211	75.6939	0	B16_Bulk_DBKO	2	H2-Kb	11.227	0.06897	23707.3	0.001	0.930483	2.12	TRUE	FALSE	TRUE
High	TNISFTNm	TNISFTNM	17	1	1	Q9Y3B1	M8(Oxidation)	0	1.70188e+08	0.001	0.004168	2.81712	2	943.417	-2.39734	45.1353	0	B16_Bulk_DBKO	2	H2-Kb	6.411	0.07696	21743.9	0.016	0.781156	10.67	TRUE	FALSE	TRUE
High	VNVRFTGV	VNVRFTGV	3	2	2	Q8N5J2;Q8NBR6		0	1.63938e+08	0.001	0.003363	2.813	2	891.505	0.0976337	41.6637	0	B16_Bulk_DBKO	2	H2-Kb	30.192	0.037113	33463.9	0.038	0.771122	11.9	TRUE	FALSE	TRUE
High	VIFGFLNm	VIFGFLNM	24	1	1	Q16563	M8(Oxidation)	0	47238864	0.001	0.003881	2.79531	2	956.492	0.721927	84.292	0	B16_Bulk_DBKO	2	H2-Kb	10.261	0.060073	26102.9	0.008	0.853236	4.89	TRUE	FALSE	TRUE
High	GVFSFVNTL	GVFSFVNTL	3	1	1	Q8WW43		0	3.69433e+07	0.001	0.001809	2.79401	2	983.52	-0.186561	83.2221	0	B16_Bulk_DBKO	2	H2-Kb	0.977	0.168812	8048.73	0.064	0.649478	44.37	TRUE	TRUE	TRUE
High	KAFTYINL	KAFTYINL	10	1	1	P02786		0	1460079901	0.001	0.004579	2.7837	2	969.541	0.725043	54.8174	0	B16_Bulk_DBKO	2	H2-Kb	3.973	0.111633	14942	0.003	0.883968	3.51	TRUE	FALSE	TRUE
High	AVYTFETL	AVYTFETL	3	1	1	Q96TA1		0	5.80756e+07	0.001	0.002826	2.76052	2	943.476	-1.02647	66.1785	0	B16_Bulk_DBKO	2	H2-Kb	3.221	0.110396	15143.4	0.002	0.857278	4.68	TRUE	FALSE	TRUE
High	IVWEFEQL	IVWEFEQL	8	1	1	P14373		0	1.34871e+08	0.001	0.001183	2.75787	2	1063.54	-1.00973	83.4945	0	B16_Bulk_DBKO	2	H2-Kb	9.896	0.051185	28737.8	0.013	0.756637	13.92	TRUE	FALSE	TRUE
High	ASLSTFQQm	ASLSTFQQM	12	12	12	P62736;Q562R1;Q9BYX7;P60709;P68032;P63261;P63267;P68133;Q6S8J3;A5A3E0;P0CG38;P0CG39	M9(Oxidation)	0	2.77532e+07	0.001	0.002014	2.75399	2	1028.47	1.62374	44.0323	0	B16_Bulk_DBKO	2	H2-Db	0.113	0.337015	1304.21	0.133	0.571459	103.21	TRUE	TRUE	TRUE
High	TSIAFKNI	TSIAFKNI	4	2	2	Q9P0L2;P27448		0	5.72195e+07	0.001	0.001984	2.72686	2	893.509	0.0801024	42.3255	0	B16_Bulk_DBKO	2	H2-Kb	10.761	0.069639	23536.3	0.074	0.679832	31.95	TRUE	FALSE	TRUE
High	KILVFVAV	KILVFVAV	3	1	1	Q9P0N9		0	5.34294e+07	0.001	0.004196	2.72334	2	888.592	-0.101207	64.288	0	B16_Bulk_DBKO	2	H2-Kb	23.67	0.045055	30708.5	0.293	0.535781	151.83	TRUE	FALSE	TRUE
High	KIIDFLSAL	KIIDFLSAL	2	1	1	P52701		0	1.97628e+07	0.001	0.003117	2.72119	2	1019.61	-1.59396	79.5332	0	B16_Bulk_DBKO	2	H2-Kb	1.637	0.142731	10672.9	0.02	0.758082	13.7	TRUE	TRUE	TRUE
High	TAYLFSRF	TAYLFSRF	2	1	1	O43592		0	1.23904e+07	0.001	0.001335	2.72098	2	1004.52	0.106384	58.2663	0	B16_Bulk_DBKO	2	H2-Kb	5.134	0.089655	18953.3	0.018	0.795848	9.11	TRUE	FALSE	TRUE
High	VNFSPANL	VNFSPANL	4	1	1	Q96CS2		0	85006620	0.001	0.003155	2.71924	2	861.447	0.340871	57.9206	0	B16_Bulk_DBKO	2	H2-Kb	11.496	0.047944	29763.4	0.009	0.8164	7.29	TRUE	FALSE	TRUE
High	VIAELVNV	VIAELVNV	7	1	1	Q6ZYL4		0	1.42709e+08	0.001	0.002911	2.71559	2	856.514	-0.271871	63.2758	0	B16_Bulk_DBKO	2	H2-Kb	29.807	0.027737	37036.9	0.571	0.414888	561.6	TRUE	FALSE	TRUE
High	QNYLFGCEL	QNYLFGCEL	1	1	1	P06748		0	3.70735e+06	0.001	0.004257	2.69679	2	1086.49	-0.0111005	78.5319	0	B16_Bulk_DBKO	2	H2-Kb	3.612	0.135949	11485.5	0.197	0.691963	28.02	TRUE	FALSE	TRUE
High	IIYVFYQm	IIYVFYQM	1	1	1	Q92845	M8(Oxidation)	0	8.5324e+06	0.001	0.002409	2.69149	2	1092.54	1.04981	70.9048	0	B16_Bulk_DBKO	2	H2-Kb	14.716	0.065795	24535.9	0.011	0.843922	5.41	TRUE	FALSE	TRUE
High	IVELFRNL	IVELFRNL	6	1	1	P40763		0	42996786	0.001	0.003183	2.67338	2	1003.59	0.0729312	63.285	0	B16_Bulk_DBKO	2	H2-Kb	31.694	0.027484	37138.4	0.039	0.715984	21.61	TRUE	FALSE	TRUE
High	SALRFLNL	SALRFLNL	6	1	1	Q8N1F8		0	3.74293e+08	0.001	0.001913	2.66315	2	933.552	0.143657	63.9212	0	B16_Bulk_DBKO	2	H2-Kb	2	0.165816	8313.91	0.004	0.871208	4.03	TRUE	FALSE	TRUE
High	ASYEFTTL	ASYEFTTL	3	1	1	P55039		0	4.54123e+08	0.001	0.003866	2.65985	2	931.44	-0.304919	60.8163	0	B16_Bulk_DBKO	2	H2-Kb	1.189	0.14959	9909.48	0.001	0.904798	2.8	TRUE	TRUE	TRUE
High	VIYEPFQLL	VIYEPFQLL	2	1	1	Q8IWB9		0	2.65996e+07	0.001	0.002623	2.64491	2	1121.62	-0.406977	89.4105	0	B16_Bulk_DBKO	2	H2-Kb	2.374	0.097881	17339.2	0.007	0.800857	8.63	TRUE	FALSE	TRUE
High	AAYEFTTL	AAYEFTTL	4	1	1	Q9Y295		0	1.54158e+08	0.001	0.004	2.64456	2	915.446	0.663536	62.0234	0	B16_Bulk_DBKO	2	H2-Kb	0.83	0.172615	7724.27	0.002	0.874482	3.89	TRUE	TRUE	TRUE
High	TILEFAQL	TILEFAQL	9	1	1	Q8NBZ7		0	5.97863e+07	0.001	0.004519	2.6429	2	934.524	-0.119536	79.5299	0	B16_Bulk_DBKO	2	H2-Kb	10.047	0.050752	28872.7	0.006	0.814015	7.48	TRUE	FALSE	TRUE
High	KVITFIDL	KVITFIDL	4	1	1	O00178		0	1.58904e+08	0.001	0.002202	2.63974	2	948.576	-0.672626	65.7213	0	B16_Bulk_DBKO	2	H2-Kb	9.776	0.069384	23601.3	0.075	0.652632	42.88	TRUE	FALSE	TRUE
High	ATLVFHNL	ATLVFHNL	11	1	1	P40763		0	5.97374e+09	0.001	0.004024	2.63922	2	914.509	-0.215845	49.2331	0	B16_Bulk_DBKO	2	H2-Kb	5.889	0.078377	21413.1	0.006	0.810521	7.77	TRUE	FALSE	TRUE
High	VmYKFLTV	VMYKFLTV	16	1	1	P51636	M2(Oxidation)	0	1.50963e+09	0.001	0.002286	2.62398	2	1016.55	1.33493	55.1249	0	B16_Bulk_DBKO	2	H2-Kb	6.113	0.119623	13704.6	0.007	0.851236	5	TRUE	FALSE	TRUE
High	SIImVTNL	SIIMVTNL	4	1	1	P28827	M4(Oxidation)	0	4.31506e+06	0.001	0.004073	2.62268	2	906.496	-0.222666	64.7586	0	B16_Bulk_DBKO	2	H2-Kb	5.413	0.097596	17392.8	0.059	0.669891	35.58	TRUE	FALSE	TRUE
High	AQQSYKSL	AQQSYKSL	3	1	1	Q7Z7E8		0	1.72049e+07	0.001	0.001998	2.62172	2	924.478	-0.174349	20.2263	0	B16_Bulk_DBKO	2	H2-Kb	14.928	0.031852	35424.1	0.66	0.35219	1106.72	TRUE	FALSE	TRUE
High	VNVYYTTm	VNVYYTTM	6	1	1	Q9UKK6	M8(Oxidation)	0	7.55376e+06	0.001	0.001129	2.6214	2	1006.45	-0.750226	41.8823	0	B16_Bulk_DBKO	2	H2-Kb	10.264	0.068568	23810.6	0.016	0.79894	8.81	TRUE	FALSE	TRUE
High	VIVRFLTV	VIVRFLTV	27	1	1	P62244		0	4225252699	0.001	0.003715	2.61462	2	946.608	-0.0161247	63.9366	0	B16_Bulk_DBKO	2	H2-Kb	19.875	0.058956	26420.3	0.037	0.724814	19.64	TRUE	FALSE	TRUE
High	VSYQFPKL	VSYQFPKL	5	1	1	P78524		0	1.41182e+08	0.001	0.002987	2.60409	2	981.541	0.591813	55.8272	0	B16_Bulk_DBKO	2	H2-Kb	3.682	0.092428	18393	0.001	0.914119	2.53	TRUE	FALSE	TRUE
High	SSLYFKNI	SSLYFKNI	2	1	1	Q8NAP3		0	1.09619e+07	0.001	0.002839	2.60327	2	971.52	0.0830186	47.0387	0	B16_Bulk_DBKO	2	H2-Kb	9.914	0.083742	20205.5	0.037	0.781308	10.66	TRUE	FALSE	TRUE
High	SGFVFTRL	SGFVFTRL	3	1	1	Q14527		0	3.78407e+08	0.001	0.003031	2.60072	2	926.509	-0.684979	56.6527	0	B16_Bulk_DBKO	2	H2-Kb	2.867	0.12275	13248.6	0.001	0.893806	3.16	TRUE	FALSE	TRUE
High	VGLRYYTGV	VGLRYYTGV	1	1	1	Q14527		0	9.61667e+06	0.001	0.00302	2.58716	2	1027.56	-0.312397	45.9805	0	B16_Bulk_DBKO	2	H2-Kb	6.77	0.123206	13183.4	0.08	0.793294	9.36	TRUE	FALSE	TRUE
High	SAFSFRTL	SAFSFRTL	5	1	1	Q6PIJ6		0	2.61775e+08	0.001	0.002927	2.58677	2	928.489	0.289649	52.6118	0	B16_Bulk_DBKO	2	H2-Kb	0.917	0.199046	5803.08	0.002	0.8775	3.76	TRUE	TRUE	TRUE
High	AVIKFLEL	AVIKFLEL	2	1	1	P43246		0	213732352	0.001	0.001489	2.57929	2	932.581	-0.382748	68.2788	0	B16_Bulk_DBKO	2	H2-Kb	5.861	0.08068	20886.1	0.01	0.723148	19.99	TRUE	FALSE	TRUE
High	SmYVPGKL	SMYVPGKL	13	1	1	Q99471	M2(Oxidation)	0	3.2117e+08	0.001	0.004336	2.57485	2	910.469	-1.7241	35.2217	0	B16_Bulk_DBKO	2	H2-Kb	7.733	0.067644	24049.9	0.115	0.61282	65.97	TRUE	FALSE	TRUE
High	SRVTFVNF	SRVTFVNF	3	1	1	Q14204		0	5.3797e+07	0.001	0.004312	2.57193	2	969.515	0.151785	52.2675	0	B16_Bulk_DBKO	2	H2-Kb	15.283	0.037461	33338.2	0.914	0.380564	814.16	TRUE	FALSE	TRUE
High	KALEFATL	KALEFATL	2	1	1	Q8TF17		0	3.8177e+07	0.001	0.004501	2.57057	2	892.514	-0.124134	50.4964	0	B16_Bulk_DBKO	2	H2-Kb	1.585	0.153048	9545.58	0.009	0.796793	9.01	TRUE	TRUE	TRUE
High	SGYKFFSL	SGYKFFSL	4	1	1	Q9Y4P8		0	1.69994e+09	0.001	0.00287	2.56973	2	948.484	1.244	61.4149	0	B16_Bulk_DBKO	2	H2-Kb	2.565	0.132696	11896.9	0.003	0.873285	3.94	TRUE	FALSE	TRUE
High	SGYIYHKL	SGYIYHKL	6	1	1	Q92900		0	2.07804e+08	0.001	0.004522	2.56825	2	980.52	0.378376	26.7004	0	B16_Bulk_DBKO	2	H2-Kb	3.301	0.094157	18052.2	0.002	0.842164	5.52	TRUE	FALSE	TRUE
High	TNLQYRSL	TNLQYRSL	7	1	1	Q8IVL1		0	1.92672e+08	0.001	0.002952	2.53525	2	994.531	-0.775187	35.2806	0	B16_Bulk_DBKO	2	H2-Kb	12.502	0.040711	32186.2	0.016	0.734645	17.66	TRUE	FALSE	TRUE
High	YQFVYQNL	YQFVYQNL	1	1	1	Q8TCY9		0	1.94671e+07	0.001	0.003543	2.53386	2	1074.53	-0.153693	65.8945	0	B16_Bulk_DBKO	2	H2-Kb	2.441	0.140112	10979.6	0.018	0.785281	10.21	TRUE	FALSE	TRUE
High	KEFEFSQL	KEFEFSQL	2	1	1	Q9Y5M8		0	2.91909e+07	0.001	0.001713	2.51729	2	1027.51	-0.319635	52.1356	0	B16_Bulk_DBKO	2	H2-Kb	7.288	0.045984	30401.3	0.273	0.46492	326.83	TRUE	FALSE	TRUE
High	ISFEFRSL	ISFEFRSL	7	2	2	Q96MF6;Q9H8M1		0	4.55343e+08	0.001	0.003835	2.5146	2	998.531	0.0860737	62.1206	0	B16_Bulk_DBKO	2	H2-Kb	3.944	0.104647	16115.2	0.001	0.915657	2.49	TRUE	FALSE	TRUE
High	VNAQFPRF	VNAQFPRF	2	1	1	Q9NRG9		0	1.30615e+07	0.001	0.003677	2.51378	2	978.516	0.613802	49.1358	0	B16_Bulk_DBKO	2	H2-Kb	18.747	0.025709	37858.6	0.122	0.567324	107.93	TRUE	FALSE	TRUE
High	VRVFFSGL	VRVFFSGL	2	1	1	Q8IXT5		0	2.91269e+07	0.001	0.003569	2.5118	2	924.53	-0.343428	60.8251	0	B16_Bulk_DBKO	2	H2-Kb	43.294	0.027639	37076.2	0.294	0.636554	51.03	TRUE	FALSE	TRUE
High	NLFVFKEL	NLFVFKEL	4	2	2	Q9Y4G8;Q8TEU7		0	3.54389e+07	0.001	0.004583	2.50841	2	1009.57	2.19882	66.7059	0	B16_Bulk_DBKO	2	H2-Kb	16.835	0.052081	28460.5	0.143	0.577294	96.89	TRUE	FALSE	TRUE
High	VILSFRSL	VILSFRSL	14	1	1	Q9Y2A7		0	1075911816	0.001	0.00139	2.50029	2	934.572	-0.132988	59.8562	0	B16_Bulk_DBKO	2	H2-Kb	12.831	0.059708	26206.2	0.004	0.861145	4.49	TRUE	FALSE	TRUE
High	ISLSLLSQL	ISLSLLSQL	2	1	1	Q9Y5R4		0	1.02165e+07	0.001	0.003471	2.49736	2	973.593	0.334788	96.4711	0	B16_Bulk_DBKO	2	H2-Kb	0.233	0.307082	1803.02	0.1	0.660274	39.48	TRUE	TRUE	TRUE
High	ATYSYKEAL	ATYSYKEAL	2	1	1	Q13042		0	2.47113e+07	0.001	0.001057	2.48996	2	1045.52	-0.587767	36.8956	0	B16_Bulk_DBKO	2	H2-Kb	1.227	0.154573	9389.37	0.063	0.688083	29.22	TRUE	TRUE	TRUE
High	AIVTFITKV	AIVTFITKV	1	1	1	Q63HR2		0	3.40051e+07	0.001	0.0044	2.48713	2	991.619	0.193369	59.3699	0	B16_Bulk_DBKO	2	H2-Kb	4.877	0.090626	18755.2	0.174	0.505978	209.6	TRUE	FALSE	TRUE
High	mAYLFRNI	MAYLFRNI	7	1	1	Q14558	M1(Oxidation)	0	3.92267e+07	0.001	0.001596	2.48206	2	1043.53	0.392193	52.8731	0	B16_Bulk_DBKO	2	H2-Kb	9.167	0.138521	11170.3	0.029	0.862254	4.44	TRUE	FALSE	TRUE
High	IAYAFFHL	IAYAFFHL	5	2	2	Q8TDW4;Q9NRC1		0	168724638	0.001	0.00298	2.48092	2	981.519	0.168594	71.9674	0	B16_Bulk_DBKO	2	H2-Kb	2.164	0.188769	6485.6	0.002	0.930487	2.12	TRUE	FALSE	TRUE
High	IAVQFVDm	IAVQFVDM	1	1	1	O43175	M8(Oxidation)	0	1.2558e+07	0.001	0.003527	2.47586	2	938.465	-0.432607	56.2227	0	B16_Bulk_DBKO	2	H2-Kb	5.216	0.120955	13508.5	0.284	0.551082	128.66	TRUE	FALSE	TRUE
High	VVYPFPTF	VVYPFPTF	3	1	1	Q66K64		0	3.7758e+07	0.001	0.002731	2.46947	2	969.508	-0.0186649	82.221	0	B16_Bulk_DBKO	2	H2-Kb	5.727	0.063016	25284.8	0.008	0.770905	11.93	TRUE	FALSE	TRUE
High	YTFVYRVL	YTFVYRVL	2	1	1	Q16825		0	1.93633e+07	0.001	0.001067	2.46283	2	1060.58	0.0734505	61.4351	0	B16_Bulk_DBKO	2	H2-Kb	6.303	0.113677	14615.2	0.029	0.786837	10.04	TRUE	FALSE	TRUE
High	VSQYYPKL	VSQYYPKL	2	1	1	Q5SSJ5		0	4.01249e+09	0.001	0.003761	2.45798	2	997.534	-0.851974	41.7625	0	B16_Bulk_DBKO	2	H2-Kb	18.141	0.033787	34690.1	0.015	0.764047	12.85	TRUE	FALSE	TRUE
High	LVAIFTHL	LVAIFTHL	3	1	1	Q14204		0	3.56864e+07	0.001	0.00235	2.45334	2	913.55	-0.151784	64.4454	0	B16_Bulk_DBKO	2	H2-Kb	17.658	0.043132	31354.1	0.041	0.700479	25.55	TRUE	FALSE	TRUE
High	SVYPFTLI	SVYPFTLI	2	1	1	Q96H78		0	2.57309e+07	0.001	0.002643	2.44948	2	939.519	-0.0852021	85.3986	0	B16_Bulk_DBKO	2	H2-Kb	5.89	0.08446	20049.1	0.003	0.847545	5.2	TRUE	FALSE	TRUE
High	RQYmFSSL	RQYMFSSL	16	1	1	P13010	M4(Oxidation)	0	7.4798e+07	0.001	0.004794	2.4427	2	1047.49	-0.214789	41.4133	0	B16_Bulk_DBKO	2	H2-Kb	1.943	0.156314	9214.15	0.016	0.816028	7.32	TRUE	TRUE	TRUE
High	VQYLYRVF	VQYLYRVF	2	1	1	Q13206		0	18523192	0.001	0.001079	2.4379	2	1087.6	3.40592	59.8218	0	B16_Bulk_DBKO	2	H2-Kb	7.555	0.077677	21575.9	0.098	0.671942	34.8	TRUE	FALSE	TRUE
High	KGFTFSAL	KGFTFSAL	2	1	1	Q86UB9		0	4.71749e+07	0.001	0.002455	2.43504	2	870.471	-1.10906	53.8728	0	B16_Bulk_DBKO	2	H2-Kb	4.696	0.101608	16654	0.014	0.82365	6.74	TRUE	FALSE	TRUE
High	GmYIFLHTV	GMYIFLHTV	1	1	1	Q8N138	M2(Oxidation)	0	2.58772e+06	0.001	0.001619	2.42111	2	1096.55	0.549174	57.115	0	B16_Bulk_DBKO	2	H2-Kb	1.28	0.210974	5100.46	0.283	0.546039	135.88	TRUE	TRUE	TRUE
High	VmVQPINL	VMVQPINL	6	1	1	P62304	M2(Oxidation)	0	88776539	0.001	0.003454	2.41921	2	929.513	0.966095	59.5562	0	B16_Bulk_DBKO	2	H2-Kb	9.297	0.0607	25926.4	0.178	0.538383	147.61	TRUE	FALSE	TRUE
High	TQYTFSSI	TQYTFSSI	2	1	1	Q08945		0	1.72948e+08	0.001	0.004058	2.41869	2	946.451	-0.327281	55.908	0	B16_Bulk_DBKO	2	H2-Kb	3.661	0.122937	13221.9	0.022	0.782729	10.49	TRUE	FALSE	TRUE
High	KILPWFEQL	KILPWFEQL	2	1	1	O60518		0	3.53539e+07	0.001	0.003105	2.40876	2	1173.67	0.0718651	75.906	0	B16_Bulk_DBKO	2	H2-Kb	1.438	0.127239	12620.5	0.077	0.597533	77.84	TRUE	TRUE	TRUE
High	SVVAYNNL	SVVAYNNL	4	1	1	Q96BN2		0	9.80651e+07	0.001	0.004009	2.40811	2	879.457	-0.349792	47.8898	0	B16_Bulk_DBKO	2	H2-Kb	18.778	0.044755	30808.3	0.017	0.771129	11.9	TRUE	FALSE	TRUE
High	TTLQYRSL	TTLQYRSL	2	1	1	Q8IVL0		0	2.30635e+07	0.001	0.004125	2.40709	2	981.536	-0.712323	36.9101	0	B16_Bulk_DBKO	2	H2-Kb	17.19	0.039601	32575.1	0.019	0.73089	18.39	TRUE	FALSE	TRUE
High	VILAFDVRI	VILAFDVRI	1	1	1	O60841		0	8.35564e+06	0.001	0.001632	2.40707	2	1045.64	-0.186405	73.6437	0	B16_Bulk_DBKO	2	H2-Kb	4.89	0.112744	14763.5	0.403	0.560948	115.64	TRUE	FALSE	TRUE
High	EIVQFFSGL	EIVQFFSGL	2	3	3	P31943;P55795;P52597		0	6.16492e+06	0.001	0.002658	2.40603	2	1039.54	-1.97246	86.3938	0	B16_Bulk_DBKO	2	H2-Kb	12.067	0.04572	30488.3	0.175	0.596166	79	TRUE	FALSE	TRUE
High	VIASFKVL	VIASFKVL	2	1	1	O43707		0	1.77755e+07	0.001	0.004344	2.40546	2	876.555	-0.714389	54.2549	0	B16_Bulk_DBKO	2	H2-Kb	26.577	0.033685	34728.4	0.083	0.614794	64.58	TRUE	FALSE	TRUE
High	VVYSYHYL	VVYSYHYL	2	1	1	P18074		0	45135116	0.001	0.001065	2.40259	2	1043.52	0.632446	47.0874	0	B16_Bulk_DBKO	2	H2-Kb	3.481	0.119429	13733.4	0.001	0.925636	2.24	TRUE	FALSE	TRUE
High	TAYEFAKL	TAYEFAKL	3	1	1	Q8NBQ5		0	127978077	0.001	0.004094	2.39159	2	942.493	-0.0548641	47.4165	0	B16_Bulk_DBKO	2	H2-Kb	4.315	0.086675	19574.3	0.001	0.892879	3.19	TRUE	FALSE	TRUE
High	ANFSFRNTL	ANFSFRNTL	2	1	1	P14679		0	2.95617e+07	0.001	0.002788	2.38927	2	1069.54	0.311328	48.9827	0	B16_Bulk_DBKO	2	H2-Kb	0.517	0.215714	4845.48	0.012	0.805542	8.2	TRUE	TRUE	TRUE
High	VTFIYQKL	VTFIYQKL	1	1	1	P0C7I6		0	18769189	0.001	0.002884	2.38847	2	1011.59	-0.284275	53.7296	0	B16_Bulk_DBKO	2	H2-Kb	11.026	0.052233	28413.8	0.001	0.888881	3.33	TRUE	FALSE	TRUE
High	SSLSFNTRL	SSLSFNTRL	2	1	1	Q8WV19		0	6.43673e+07	0.001	0.002103	2.38714	2	1024.54	0.180273	47.2669	0	B16_Bulk_DBKO	2	H2-Kb	0.269	0.279781	2422.63	0.032	0.764334	12.81	TRUE	TRUE	TRUE
High	VQLAIFANm	VQLAIFANM	1	1	1	P0C6T2	M9(Oxidation)	0	1.18782e+07	0.001	0.004398	2.38561	2	1022.53	-1.1372	68.6525	0	B16_Bulk_DBKO	2	H2-Kb	0.412	0.31239	1702.39	0.124	0.703882	24.63	TRUE	TRUE	TRUE
High	VIIDTFADL	VIIDTFADL	1	3	3	Q14643;Q14571;Q14573		0	0	0.001	0.004183	2.38467	2	1006.55	0.0492382	80.2959	0	B16_Bulk_DBKO	2	H2-Kb	4.611	0.097632	17386	0.114	0.669176	35.85	TRUE	FALSE	TRUE
High	SSILKTSQL	SSILKTSQL	2	1	1	P49790		0	16017200	0.001	0.003469	2.38338	2	976.567	-0.251969	37.6621	0	B16_Bulk_DBKO	2	H2-Kb	0.105	0.331608	1382.78	0.098	0.562197	114.08	TRUE	TRUE	TRUE
High	LVYKFmNL	LVYKFMNL	12	1	1	Q5VYK3	M6(Oxidation)	0	4.02399e+07	0.001	0.002552	2.37057	2	1043.56	0.388815	54.1793	0	B16_Bulk_DBKO	2	H2-Kb	15.251	0.054394	27757.1	0.001	0.909312	2.67	TRUE	FALSE	TRUE
High	ISFKFDHL	ISFKFDHL	5	1	1	P52907		0	438128125	0.001	0.002558	2.36949	2	1006.54	0.0107597	51.6264	0	B16_Bulk_DBKO	2	H2-Kb	1.469	0.168544	8072.11	0.003	0.880617	3.64	TRUE	TRUE	TRUE
High	VGINYREV	VGINYREV	4	1	1	P11388		0	1.53846e+08	0.001	0.003032	2.36749	2	949.507	-2.90514	37.9017	0	B16_Bulk_DBKO	2	H2-Kb	2.546	0.152617	9590.19	0.13	0.601406	74.64	TRUE	FALSE	TRUE
High	SALFFHYL	SALFFHYL	2	1	1	Q8IWV8		0	5.95214e+07	0.001	0.004192	2.35299	2	997.514	0.190033	68.5902	0	B16_Bulk_DBKO	2	H2-Kb	0.474	0.29816	1985.75	0.006	0.852266	4.95	TRUE	TRUE	TRUE
High	STFSFRNAL	STFSFRNAL	1	1	1	P40126		0	8.31832e+07	0.001	0.002411	2.35274	2	1042.53	0.353678	51.6149	0	B16_Bulk_DBKO	2	H2-Kb	0.462	0.253387	3223.39	0.016	0.820689	6.96	TRUE	TRUE	TRUE
High	VVYRYLYV	VVYRYLYV	1	1	1	Q9UIG8		0	2.53878e+07	0.001	0.001318	2.34092	2	1074.6	-0.168659	54.5633	0	B16_Bulk_DBKO	2	H2-Kb	13.502	0.081796	20635.4	0.006	0.877409	3.77	TRUE	FALSE	TRUE
High	RNYQFDFL	RNYQFDFL	7	1	1	Q15459		0	1.5104e+09	0.001	0.002886	2.33631	2	1102.53	0.232783	61.6807	0	B16_Bulk_DBKO	2	H2-Kb	4.322	0.112028	14878.3	0.049	0.751456	14.72	TRUE	FALSE	TRUE
High	KNVTFEHV	KNVTFEHV	2	1	1	Q96TA2		0	2.7731e+07	0.001	0.002838	2.3354	2	973.51	-0.200276	22.3847	0	B16_Bulk_DBKO	2	H2-Kb	10.251	0.059148	26365.5	0.174	0.540379	144.46	TRUE	FALSE	TRUE
High	VGYRYETL	VGYRYETL	5	1	1	Q01433		0	4.67669e+08	0.001	0.003974	2.33207	2	1000.51	1.07001	39.0615	0	B16_Bulk_DBKO	2	H2-Kb	3.253	0.117297	14053.8	0.004	0.845779	5.3	TRUE	FALSE	TRUE
High	SVYTHSYL	SVYTHSYL	4	1	1	Q5MY95		0	1.67895e+08	0.001	0.002754	2.33189	2	969.468	0.0171546	36.6404	0	B16_Bulk_DBKO	2	H2-Kb	2.505	0.137652	11275.8	0.006	0.838489	5.74	TRUE	FALSE	TRUE
High	SHYDFGLRAL	SHYDFGLRAL	2	1	1	Q14204		0	1.96324e+07	0.001	0.001056	2.33046	2	1178.6	0.053634	50.6658	0	B16_Bulk_DBKO	2	H2-Kb	4.231	0.102636	16469.7	0.324	0.571358	103.32	TRUE	FALSE	TRUE
High	KVLHFFNV	KVLHFFNV	3	1	1	O94855		0	6.49108e+07	0.001	0.003215	2.32583	2	1003.57	-0.331034	48.8363	0	B16_Bulk_DBKO	2	H2-Kb	20.361	0.055312	27482.8	0.095	0.694883	27.15	TRUE	FALSE	TRUE
High	VVYPWTQRF	VVYPWTQRF	2	5	5	P68871;P02042;P02100;P69891;P69892		0	5.60553e+07	0.001	0.001874	2.32345	2	1195.63	0.519512	60.2153	0	B16_Bulk_DBKO	2	H2-Kb	5.154	0.062405	25452.5	0.04	0.660629	39.33	TRUE	FALSE	TRUE
High	VGITYQHI	VGITYQHI	7	1	1	Q9UBQ5		0	3.21258e+08	0.001	0.004156	2.31863	2	930.504	-0.372289	40.2324	0	B16_Bulk_DBKO	2	H2-Kb	4.207	0.106327	15825	0.059	0.665463	37.32	TRUE	FALSE	TRUE
High	INLNYKDL	INLNYKDL	1	1	1	P43307		0	1.14495e+07	0.001	0.001825	2.30927	2	992.541	-0.0272443	50.0108	0	B16_Bulk_DBKO	2	H2-Kb	14.393	0.050518	28945.9	0.128	0.639666	49.34	TRUE	FALSE	TRUE
High	SPPYFGLL	SPPYFGLL	1	1	1	P17812		0	8.59661e+07	0.001	0.003569	2.30777	2	893.477	-0.23754	80.1335	0	B16_Bulk_DBKO	2	H2-Kb	13.768	0.047655	29856.6	0.413	0.533082	156.33	TRUE	FALSE	TRUE
High	KVLIFSQm	KVLIFSQM	3	4	4	Q8TD26;Q9HCK8;Q3L8U1;Q9NRZ9	M8(Oxidation)	0	6.25593e+06	0.001	0.003323	2.30019	2	981.545	1.48577	44.0668	0	B16_Bulk_DBKO	2	H2-Kb	9.873	0.061633	25666	0.042	0.692877	27.74	TRUE	FALSE	TRUE
High	TNIAREELm	TNIAREELM	1	1	1	Q12830	M9(Oxidation)	0	1.54622e+06	0.001	0.002671	2.29809	2	1092.54	-0.333647	31.3718	0	B16_Bulk_DBKO	2	H2-Db	1.775	0.153739	9474.48	1.907	0.289004	2192.55	TRUE	TRUE	TRUE
High	IGPRFSNL	IGPRFSNL	2	1	1	P46459		0	5.60178e+07	0.001	0.004617	2.29706	2	903.506	1.3123	43.9859	0	B16_Bulk_DBKO	2	H2-Kb	4.368	0.090606	18759.2	0.009	0.804433	8.3	TRUE	FALSE	TRUE
High	TNYNFQYI	TNYNFQYI	4	1	1	Q86UL3		0	121992212	0.001	0.004091	2.29652	2	1062.49	0.0866276	62.8862	0	B16_Bulk_DBKO	2	H2-Kb	0.88	0.242653	3620.35	0.013	0.808154	7.97	TRUE	TRUE	TRUE
High	NVWRFPYL	NVWRFPYL	7	15	15	P48066;P48065;Q9NSD5;Q9UN76;Q9H2J7;Q695T7;Q9NP91;P30531;P23975;Q01959;Q9Y345;P31641;P48029;P48067;P31645		0	4.49498e+08	0.001	0.004123	2.28733	2	1094.58	0.187688	72.4301	0	B16_Bulk_DBKO	2	H2-Kb	11.213	0.06872	23771.5	0.054	0.714482	21.96	TRUE	FALSE	TRUE
High	VIFIFTKV	VIFIFTKV	3	1	1	O75063		0	3.69916e+07	0.001	0.003846	2.28697	2	966.602	-0.0308447	68.1783	0	B16_Bulk_DBKO	2	H2-Kb	22.18	0.04642	30258.3	0.005	0.846938	5.24	TRUE	FALSE	TRUE
High	VAYKFPEL	VAYKFPEL	7	1	1	Q8IWV8		0	5.78653e+08	0.001	0.004293	2.27844	2	966.529	-0.130147	57.3463	0	B16_Bulk_DBKO	2	H2-Kb	1.587	0.14005	10987	0.001	0.886454	3.42	TRUE	TRUE	TRUE
High	KALSYASL	KALSYASL	2	1	1	Q6R327		0	1.13402e+07	0.001	0.00308	2.26833	2	852.482	-0.835417	38.0872	0	B16_Bulk_DBKO	2	H2-Kb	3.567	0.109646	15266.8	0.025	0.777586	11.09	TRUE	FALSE	TRUE
High	TAVTFLSRL	TAVTFLSRL	1	1	1	Q8NFP9		0	8.4833e+06	0.001	0.0019	2.26756	2	1007.59	0.217694	59.8937	0	B16_Bulk_DBKO	2	H2-Kb	0.569	0.246817	3460.86	0.015	0.779563	10.86	TRUE	TRUE	TRUE
High	AVIHFAGL	AVIHFAGL	1	1	1	Q14376		0	15062286	0.001	0.002111	2.25628	2	827.477	-0.0456136	55.9557	0	B16_Bulk_DBKO	2	H2-Kb	15.781	0.047902	29776.9	0.012	0.80517	8.23	TRUE	FALSE	TRUE
High	VFLERGEVm	VFLERGEVM	6	1	1	P24928	M9(Oxidation)	0	4.9738e+06	0.001	0.004484	2.2441	2	1095.55	3.08724	38.1876	0	B16_Bulk_DBKO	2	H2-Kb	2.687	0.129729	12285.1	1.973	0.29235	2114.59	TRUE	FALSE	TRUE
High	VGPRYTNL	VGPRYTNL	12	1	1	P28482		0	3.00883e+10	0.001	0.001609	2.24295	2	919.501	1.06103	33.6657	0	B16_Bulk_DBKO	2	H2-Kb	4.232	0.083122	20341.5	0.011	0.766649	12.49	TRUE	FALSE	TRUE
High	QVYTFTERm	QVYTFTERM	6	1	1	Q9H4F1	M9(Oxidation)	0	5.47597e+06	0.001	0.002962	2.242	2	1190.55	0.202284	36.1588	0	B16_Bulk_DBKO	2	H2-Kb	1.988	0.133861	11747.9	0.026	0.742198	16.27	TRUE	TRUE	TRUE
High	VAYVFQAL	VAYVFQAL	1	1	1	O95071		0	9.71987e+06	0.001	0.003785	2.23732	2	910.503	0.035362	71.9882	0	B16_Bulk_DBKO	2	H2-Kb	2.456	0.153492	9499.83	0.002	0.901263	2.91	TRUE	FALSE	TRUE
High	AGYSFEKL	AGYSFEKL	1	1	1	P45983		0	5.30494e+06	0.001	0.001295	2.23448	2	914.461	-0.46908	43.3613	0	B16_Bulk_DBKO	2	H2-Kb	4.026	0.079118	21242.1	0.007	0.760244	13.38	TRUE	FALSE	TRUE
High	SSYSFRHL	SSYSFRHL	5	1	1	Q9UMR5		0	2.8655e+08	0.001	0.003391	2.21525	2	996.49	0.144972	29.1002	0	B16_Bulk_DBKO	2	H2-Kb	1.922	0.137059	11348.4	0.001	0.920427	2.37	TRUE	TRUE	TRUE
High	KVFEYHNV	KVFEYHNV	8	1	1	Q92624		0	4.39982e+08	0.001	0.001162	2.20736	2	1035.53	2.44958	27.9668	0	B16_Bulk_DBKO	2	H2-Kb	21.943	0.040961	32099.3	0.006	0.79846	8.85	TRUE	FALSE	TRUE
High	ISYLYNKL	ISYLYNKL	3	2	2	P50616;Q14106		0	1.06755e+08	0.001	0.00147	2.19517	2	1013.57	0.256317	49.0252	0	B16_Bulk_DBKO	2	H2-Kb	6.266	0.087463	19408.1	0.001	0.922939	2.3	TRUE	FALSE	TRUE
High	KSYEFEDL	KSYEFEDL	1	1	1	Q9ULE3		0	9.49418e+06	0.001	0.002447	2.19417	2	1030.47	-0.0945695	45.8143	0	B16_Bulk_DBKO	2	H2-Kb	4.628	0.081948	20601.5	0.021	0.758713	13.61	TRUE	FALSE	TRUE
High	ISPRFDVQL	ISPRFDVQL	10	1	1	P62244		0	1.54656e+09	0.001	0.00462	2.18625	2	1074.59	0.127165	57.7404	0	B16_Bulk_DBKO	2	H2-Kb	0.305	0.231964	4064.23	0.06	0.653707	42.39	TRUE	TRUE	TRUE
High	VNYIKTSEV	VNYIKTSEV	1	1	1	Q9NPA0		0	6.25909e+06	0.001	0.003551	2.18284	2	1052.56	-1.83454	34.9361	0	B16_Bulk_DBKO	2	H2-Kb	2.76	0.128835	12404.5	0.064	0.685145	30.16	TRUE	FALSE	TRUE
High	RSIDQFANL	RSIDQFANL	2	1	1	O15116		0	6.78916e+07	0.001	0.004327	2.17377	2	1063.55	0.0158757	48.6677	0	B16_Bulk_DBKO	2	H2-Kb	0.669	0.194015	6127.72	0.032	0.75821	13.68	TRUE	TRUE	TRUE
High	IIVQFRYI	IIVQFRYI	3	1	1	Q7RTP0		0	49786925	0.001	0.002652	2.16763	2	1051.63	0.250327	63.3448	0	B16_Bulk_DBKO	2	H2-Kb	16.28	0.075701	22042.1	0.071	0.716643	21.45	TRUE	FALSE	TRUE
High	ASYEFVQRL	ASYEFVQRL	17	1	1	Q14204		0	15697750165	0.001	0.003901	2.16592	2	1112.57	0.121068	50.7312	0	B16_Bulk_DBKO	2	H2-Kb	0.385	0.205809	5393.61	0.001	0.870835	4.05	TRUE	TRUE	TRUE
High	NTYRFLTF	NTYRFLTF	2	1	1	O75691		0	4.55854e+07	0.001	0.001908	2.16466	2	1061.54	0.066135	61.9725	0	B16_Bulk_DBKO	2	H2-Kb	10.312	0.060681	25931.8	0.07	0.647865	45.15	TRUE	FALSE	TRUE
High	ISFKWAFL	ISFKWAFL	3	1	1	Q6P1K1		0	91486938	0.001	0.004	2.16366	2	1011.57	0.13001	79.0351	0	B16_Bulk_DBKO	2	H2-Kb	5.386	0.149344	9935.9	0.014	0.870916	4.04	TRUE	FALSE	TRUE
High	SWIAVQEL	SWIAVQEL	1	1	1	Q9NXJ5		0	14756157	0.001	0.003079	2.16271	2	945.504	-0.425833	71.5644	0	B16_Bulk_DBKO	2	H2-Kb	12.783	0.053186	28122.3	0.414	0.404567	627.95	TRUE	FALSE	TRUE
High	ISARFVQL	ISARFVQL	3	3	3	Q7Z5Q1;Q8NE35;Q17RY0		0	1.79705e+08	0.001	0.001797	2.16202	2	933.551	-0.510138	50.2885	0	B16_Bulk_DBKO	2	H2-Kb	7.592	0.069408	23595.2	0.005	0.832757	6.11	TRUE	FALSE	TRUE
High	KSYLFQLL	KSYLFQLL	10	2	2	P24941;Q00526		0	1.39908e+09	0.001	0.003058	2.15868	2	1011.59	-0.887635	70.7134	0	B16_Bulk_DBKO	2	H2-Kb	3.655	0.116544	14168.8	0.002	0.893758	3.16	TRUE	FALSE	TRUE
High	SAYEFYHAL	SAYEFYHAL	1	1	1	Q99814		0	1.11389e+07	0.001	0.002538	2.15485	2	1100.51	0.606442	53.7454	0	B16_Bulk_DBKO	2	H2-Kb	0.055	0.442868	414.9	0.001	0.918113	2.43	TRUE	TRUE	TRUE
High	KNYEQPTI	KNYEQPTI	2	1	1	Q9NWH7		0	5.78474e+07	0.001	0.003855	2.13564	2	992.506	1.4618	29.3754	0	B16_Bulk_DBKO	2	H2-Kb	9.809	0.04617	30340.2	0.245	0.418307	541.2	TRUE	FALSE	TRUE
High	IALRYVAL	IALRYVAL	1	1	1	P53618		0	8.70654e+07	0.001	0.00111	2.13376	2	918.577	0.181592	56.686	0	B16_Bulk_DBKO	2	H2-Kb	3.321	0.139891	11005.9	0.012	0.829011	6.36	TRUE	FALSE	TRUE
High	AIITGFRNV	AIITGFRNV	4	1	1	O60566		0	1.32458e+08	0.001	0.001312	2.13097	2	990.573	-0.343029	47.8677	0	B16_Bulk_DBKO	2	H2-Kb	4.849	0.102566	16482.2	0.325	0.50912	202.6	TRUE	FALSE	TRUE
High	VAYIYKCV	VAYIYKCV	2	1	1	Q01518		0	6.03902e+06	0.001	0.00162	2.12618	2	958.506	-0.287995	45.8179	0	B16_Bulk_DBKO	2	H2-Kb	20.12	0.066347	24389.8	0.159	0.684421	30.4	TRUE	FALSE	TRUE
High	QSVAFTKL	QSVAFTKL	2	1	1	Q96Q89		0	4.78344e+07	0.001	0.001592	2.12582	2	893.509	-0.534683	40.5362	0	B16_Bulk_DBKO	2	H2-Kb	12.483	0.044691	30829.6	0.056	0.624107	58.39	TRUE	FALSE	TRUE
High	VRYINENL	VRYINENL	3	1	1	P17987		0	1.66949e+08	0.001	0.003523	2.12221	2	1020.55	-0.31127	39.2187	0	B16_Bulk_DBKO	2	H2-Kb	9.547	0.064392	24911.2	0.85	0.369131	921.37	TRUE	FALSE	TRUE
High	KTFHFAGV	KTFHFAGV	1	1	1	O14802		0	6.12847e+06	0.001	0.001871	2.12147	2	906.483	-0.256497	34.236	0	B16_Bulk_DBKO	2	H2-Kb	24.408	0.044892	30762.7	0.034	0.821499	6.9	TRUE	FALSE	TRUE
High	RVFLFEQI	RVFLFEQI	1	2	2	Q86VW2;O60229		0	16604397	0.001	0.004399	2.11917	2	1051.59	-0.336682	66.5685	0	B16_Bulk_DBKO	2	H2-Kb	5.87	0.089583	18968	0.043	0.707073	23.79	TRUE	FALSE	TRUE
High	KNFAFLEF	KNFAFLEF	1	1	1	P26368		0	2.11293e+07	0.001	0.002096	2.11707	2	1015.52	-0.3246	70.0949	0	B16_Bulk_DBKO	2	H2-Kb	10.44	0.067217	24161.2	0.1	0.650837	43.72	TRUE	FALSE	TRUE
High	KSPEYESL	KSPEYESL	2	1	1	P49902		0	5.52906e+07	0.001	0.001157	2.11679	2	952.462	0.101392	28.8915	0	B16_Bulk_DBKO	2	H2-Kb	2.354	0.084687	19999.9	0.059	0.5635	112.49	TRUE	FALSE	TRUE
High	IRANFENL	IRANFENL	2	1	1	Q14247		0	3.78592e+07	0.001	0.004621	2.11488	2	976.521	-0.121495	42.4219	0	B16_Bulk_DBKO	2	H2-Kb	10.829	0.064585	24859.2	0.92	0.38906	742.66	TRUE	FALSE	TRUE
High	SSPKFSEI	SSPKFSEI	7	2	2	Q9Y484;Q14008		0	3.99096e+09	0.001	0.001454	2.11424	2	894.456	-0.668539	35.1715	0	B16_Bulk_DBKO	2	H2-Kb	1.395	0.142879	10655.8	0.053	0.620333	60.82	TRUE	TRUE	TRUE
High	SSYQHTSV	SSYQHTSV	3	1	1	O43592		0	2.92465e+07	0.001	0.003011	2.10324	2	908.411	-0.16421	15.3762	0	B16_Bulk_DBKO	2	H2-Kb	3.111	0.108884	15393.1	0.023	0.724497	19.71	TRUE	FALSE	TRUE
High	VWIQVSRL	VWIQVSRL	3	1	1	Q8NFA0		0	3.3559e+07	0.001	0.00385	2.097	2	1000.59	0.231337	56.5468	0	B16_Bulk_DBKO	2	H2-Kb	23.348	0.032361	35229.5	0.159	0.540806	143.79	TRUE	FALSE	TRUE
High	KSHAFSHV	KSHAFSHV	1	1	1	Q9NR12		0	2.60584e+06	0.001	0.003428	2.09575	2	912.469	0.294113	12.9423	0	B16_Bulk_DBKO	2	H2-Kb	10.869	0.064491	24884.5	0.122	0.623353	58.86	TRUE	FALSE	TRUE
High	SSYAYTKV	SSYAYTKV	3	1	1	O43151		0	2.34099e+07	0.001	0.003882	2.09154	2	918.457	0.311951	27.0259	0	B16_Bulk_DBKO	2	H2-Kb	6.6	0.079357	21187.2	0.004	0.853783	4.86	TRUE	FALSE	TRUE
High	VAYLmQKL	VAYLMQKL	9	2	2	Q16828;Q99956	M5(Oxidation)	0	1.32924e+07	0.001	0.001852	2.08839	2	981.543	-0.742623	42.0291	0	B16_Bulk_DBKO	2	H2-Kb	4.295	0.09822	17275.8	0.008	0.772315	11.75	TRUE	FALSE	TRUE
High	QIYDIFQKL	QIYDIFQKL	3	1	1	P60842		0	49080132	0.001	0.002505	2.07643	2	1167.64	-0.170173	71.1227	0	B16_Bulk_DBKO	2	H2-Kb	5.758	0.04875	29505	0.012	0.684753	30.29	TRUE	FALSE	TRUE
High	LILDYRNL	LILDYRNL	1	1	1	Q9HD23		0	2.68526e+07	0.001	0.002247	2.0657	2	1019.59	-0.373686	60.4761	0	B16_Bulk_DBKO	2	H2-Kb	38.37	0.025561	37919.2	0.045	0.72187	20.27	TRUE	FALSE	TRUE
High	KTYTFDmV	KTYTFDMV	2	1	1	P52732	M7(Oxidation)	0	1.50978e+06	0.001	0.001856	2.06565	2	1020.47	-0.305533	40.4265	0	B16_Bulk_DBKO	2	H2-Kb	11.982	0.078254	21441.6	0.117	0.672217	34.69	TRUE	FALSE	TRUE
High	LNDNFVKL	LNDNFVKL	2	1	1	O14556		0	2.05383e+07	0.001	0.004039	2.06553	2	962.53	-0.291174	50.2536	0	B16_Bulk_DBKO	2	H2-Kb	8.735	0.047612	29870.5	0.506	0.374586	868.56	TRUE	FALSE	TRUE
High	INYTNEKL	INYTNEKL	2	4	4	P35580;P35749;Q7Z406;P35579		0	1.53546e+07	0.001	0.001073	2.0639	2	994.52	-0.652924	33.1569	0	B16_Bulk_DBKO	2	H2-Kb	2.203	0.115207	14375.3	0.091	0.568944	106.05	TRUE	FALSE	TRUE
High	YGYHFPEL	YGYHFPEL	7	1	1	O00567		0	3.90276e+08	0.001	0.004612	2.06007	2	1025.47	0.221058	59.3503	0	B16_Bulk_DBKO	2	H2-Kb	1.341	0.161111	8748.11	0.007	0.806713	8.1	TRUE	TRUE	TRUE
High	AQQSYERL	AQQSYERL	2	1	1	Q5T0N5		0	2.52745e+07	0.001	0.004538	2.05753	2	994.495	0.148444	24.5891	0	B16_Bulk_DBKO	2	H2-Kb	9.728	0.044997	30727.7	0.769	0.344094	1208.04	TRUE	FALSE	TRUE
High	LQYIFAHV	LQYIFAHV	1	1	1	Q6P2Q9		0	4.24047e+07	0.001	0.004356	2.05479	2	990.54	-0.301278	57.5916	0	B16_Bulk_DBKO	2	H2-Kb	10.273	0.095576	17777.1	0.041	0.796222	9.07	TRUE	FALSE	TRUE
High	AQYSFDKL	AQYSFDKL	2	1	1	Q9P2D3		0	9.92832e+07	0.001	0.001665	2.05397	2	971.482	-1.61017	44.3389	0	B16_Bulk_DBKO	2	H2-Kb	2.621	0.104533	16135.1	0.074	0.631369	53.97	TRUE	FALSE	TRUE
High	SAYRFSGV	SAYRFSGV	3	1	1	Q8WYP5		0	7.41453e+07	0.001	0.004257	2.04388	2	886.442	0.0550061	35.7767	0	B16_Bulk_DBKO	2	H2-Kb	8.496	0.091481	18582.5	0.005	0.883761	3.52	TRUE	FALSE	TRUE
High	SSYTFPQI	SSYTFPQI	2	1	1	Q8N8U2		0	5.87254e+07	0.001	0.003166	2.03928	2	942.456	-0.289459	64.9296	0	B16_Bulk_DBKO	2	H2-Kb	2.032	0.138903	11124.2	0.002	0.869791	4.09	TRUE	FALSE	TRUE
High	SNIHYHTL	SNIHYHTL	3	1	1	Q13112		0	2.77043e+07	0.001	0.00211	2.02675	2	984.49	0.0948996	22.1314	0	B16_Bulk_DBKO	2	H2-Kb	1.89	0.115645	14307.3	0.004	0.807858	8	TRUE	TRUE	TRUE
High	KTVTFSKL	KTVTFSKL	2	1	1	Q13011		0	5.61967e+07	0.001	0.002819	2.01879	2	923.556	-0.201973	30.4232	0	B16_Bulk_DBKO	2	H2-Kb	15.574	0.04064	32211	0.031	0.69888	26	TRUE	FALSE	TRUE
High	VWYRVLQI	VWYRVLQI	3	1	2	O95782;O94973		0	2.54759e+07	0.001	0.002149	2.01036	2	1076.62	-0.332374	66.046	0	B16_Bulk_DBKO	2	H2-Kb	22.203	0.041326	31972.8	0.219	0.542423	141.3	TRUE	FALSE	TRUE
High	AWIKVEQL	AWIKVEQL	7	1	1	Q49A26		0	2.99096e+09	0.001	0.004651	1.9722	2	986.567	0.197625	55.3793	0	B16_Bulk_DBKO	2	H2-Kb	10.089	0.047476	29914.5	0.577	0.300911	1927.52	TRUE	FALSE	TRUE
High	KIAFFSEL	KIAFFSEL	1	1	1	Q7Z392		0	7.05529e+06	0.001	0.003954	1.97054	2	954.53	0.177454	65.2691	0	B16_Bulk_DBKO	2	H2-Kb	16.724	0.054741	27653.1	0.047	0.725786	19.43	TRUE	FALSE	TRUE
High	VIAAFTSRF	VIAAFTSRF	1	1	1	P19634		0	9.02168e+06	0.001	0.001431	1.95799	2	1011.56	-0.421253	53.126	0	B16_Bulk_DBKO	2	H2-Kb	10.879	0.054726	27657.6	0.156	0.625508	57.51	TRUE	FALSE	TRUE
High	mRYVASYL	MRYVASYL	7	1	1	P05387	M1(Oxidation)	0	9.64242e+07	0.001	0.003914	1.95168	2	1018.5	-0.0444031	42.9919	0	B16_Bulk_DBKO	2	H2-Kb	23.196	0.05991	26149	1.165	0.457054	355.87	TRUE	FALSE	TRUE
High	KVLEFERV	KVLEFERV	2	1	1	Q96BP3		0	2.56668e+07	0.001	0.001816	1.949	2	1019.59	-0.273577	35.6327	0	B16_Bulk_DBKO	2	H2-Kb	18.808	0.036831	33566.2	0.12	0.54579	136.24	TRUE	FALSE	TRUE
High	TNYRFKNLF	TNYRFKNLF	1	1	1	O96020		0	9.19041e+06	0.001	0.001571	1.94847	2	1202.63	-0.355982	46.3126	0	B16_Bulk_DBKO	2	H2-Kb	3.201	0.103196	16370.2	0.052	0.742096	16.29	TRUE	FALSE	TRUE
High	SVVDLTCRL	SVVDLTCRL	5	2	2	O14556;P04406		0	1.62669e+07	0.001	0.003109	1.9437	2	1005.54	-0.313255	57.8139	0	B16_Bulk_DBKO	2	H2-Kb	3.535	0.095211	17847.5	0.405	0.463253	332.78	TRUE	FALSE	TRUE
High	AFVRLPSL	AFVRLPSL	2	1	1	Q8TCT6		0	39891678	0.001	0.001925	1.9392	2	902.546	-0.244242	61.3231	0	B16_Bulk_DBKO	2	H2-Kb	14.019	0.05567	27376.5	0.378	0.490979	246.53	TRUE	FALSE	TRUE
High	ICFKFDHL	ICFKFDHL	2	1	1	P47755		0	1.8903e+07	0.001	0.001016	1.93903	2	1022.51	-0.0962225	53.1527	0	B16_Bulk_DBKO	2	H2-Kb	7.333	0.069103	23673.2	0.062	0.686777	29.64	TRUE	FALSE	TRUE
High	ISPSYKTL	ISPSYKTL	2	1	1	Q8NBP0		0	1.36236e+08	0.001	0.003013	1.93193	2	908.509	0.1953	34.4161	0	B16_Bulk_DBKO	2	H2-Kb	4.217	0.074402	22354.1	0.01	0.721247	20.41	TRUE	FALSE	TRUE
High	VINVFHHL	VINVFHHL	1	1	1	Q9UK58		0	2.50029e+07	0.001	0.002459	1.92734	2	978.551	-1.31268	41.7589	0	B16_Bulk_DBKO	2	H2-Kb	10.584	0.054966	27585.9	0.011	0.767148	12.42	TRUE	FALSE	TRUE
High	VAYEYLCHL	VAYEYLCHL	1	1	1	P46940		0	7.10547e+06	0.001	0.001068	1.9169	2	1110.53	0.105322	61.6022	0	B16_Bulk_DBKO	2	H2-Kb	0.396	0.294693	2061.66	0.007	0.86358	4.38	TRUE	TRUE	TRUE
High	QSIEFSRL	QSIEFSRL	3	1	1	Q14152		0	6.68837e+08	0.001	0.003901	1.91531	2	979.521	-0.210193	45.8915	0	B16_Bulk_DBKO	2	H2-Kb	9.227	0.052808	28237.5	0.005	0.809297	7.87	TRUE	FALSE	TRUE
High	AVYLVKQL	AVYLVKQL	1	1	1	O75925		0	2.10738e+06	0.001	0.003431	1.91393	2	933.575	-1.48385	46.8469	0	B16_Bulk_DBKO	2	H2-Kb	18.081	0.032035	35354	0.057	0.558778	118.38	TRUE	FALSE	TRUE
High	KAPSYLEI	KAPSYLEI	1	1	1	P78347		0	1.30874e+07	0.001	0.003123	1.91034	2	920.507	-1.40945	45.3581	0	B16_Bulk_DBKO	2	H2-Kb	1.807	0.139951	10998.8	0.188	0.497391	230.01	TRUE	TRUE	TRUE
High	VGYRFVTAI	VGYRFVTAI	4	1	1	Q9Y2I1		0	3.72107e+08	0.001	0.001551	1.89721	2	1025.58	0.045982	55.3748	0	B16_Bulk_DBKO	2	H2-Kb	0.815	0.262678	2915.1	0.033	0.817422	7.21	TRUE	TRUE	TRUE
High	IINSFQSI	IINSFQSI	1	1	1	P32780		0	7.59353e+06	0.001	0.004017	1.89407	2	921.505	0.501208	57.7099	0	B16_Bulk_DBKO	2	H2-Kb	21.035	0.045982	30402	0.189	0.543546	139.59	TRUE	FALSE	TRUE
High	VQYKFSHL	VQYKFSHL	4	2	2	Q92830;Q92831		0	6.11693e+08	0.001	0.004436	1.8928	2	1021.55	0.29393	33.5148	0	B16_Bulk_DBKO	2	H2-Kb	2.315	0.119893	13664.6	0.002	0.889805	3.29	TRUE	FALSE	TRUE
High	SIQSFSAm	SIQSFSAM	6	1	1	Q9HBR0	M8(Oxidation)	0	6.65483e+06	0.001	0.00362	1.89249	2	886.397	-0.582183	37.8194	0	B16_Bulk_DBKO	2	H2-Kb	6.322	0.104223	16189.3	0.134	0.640154	49.08	TRUE	FALSE	TRUE
High	IVYTFmTHF	IVYTFMTHF	4	1	1	Q70CQ2	M6(Oxidation)	0	9.81919e+06	0.001	0.003556	1.88915	2	1174.56	-0.0596883	60.6427	0	B16_Bulk_DBKO	2	H2-Kb	1.79	0.13787	11249.2	0.009	0.824874	6.65	TRUE	TRUE	TRUE
High	SGYIPARL	SGYIPARL	2	1	1	P53350		0	2.78316e+08	0.001	0.001774	1.88548	2	876.494	-0.335956	42.4907	0	B16_Bulk_DBKO	2	H2-Kb	6.76	0.063418	25175.1	0.029	0.689334	28.83	TRUE	FALSE	TRUE
High	VmYRVIQV	VMYRVIQV	8	1	1	P22415	M2(Oxidation)	0	3.21997e+07	0.001	0.003226	1.87339	2	1023.56	-1.19938	45.283	0	B16_Bulk_DBKO	2	H2-Kb	13.884	0.06225	25495.2	0.07	0.678017	32.58	TRUE	FALSE	TRUE
High	VGYNPYSHL	VGYNPYSHL	1	1	1	Q969G3		0	1.36686e+07	0.001	0.001486	1.85978	2	1049.5	-0.841646	41.8173	0	B16_Bulk_DBKO	2	H2-Kb	0.884	0.165354	8355.58	0.008	0.828184	6.42	TRUE	TRUE	TRUE
High	KIFmFQLL	KIFMFQLL	9	1	1	Q07002	M4(Oxidation)	0	1.29132e+07	0.001	0.002718	1.85043	2	1055.6	0.47819	72.5544	0	B16_Bulk_DBKO	2	H2-Kb	11.073	0.07994	21054	0.007	0.858819	4.61	TRUE	FALSE	TRUE
High	IFYFVNKL	IFYFVNKL	2	1	1	Q92544		0	1.83125e+07	0.001	0.003311	1.84385	2	1043.59	0.110767	64.9059	0	B16_Bulk_DBKO	2	H2-Kb	26.628	0.033901	34647.4	0.062	0.676005	33.3	TRUE	FALSE	TRUE
High	TAFKFKAL	TAFKFKAL	1	1	1	P21359		0	1.72141e+07	0.001	0.001907	1.8388	2	925.55	-0.16062	39.2287	0	B16_Bulk_DBKO	2	H2-Kb	4.078	0.088164	19261.5	0.008	0.796477	9.04	TRUE	FALSE	TRUE
High	HIYEFPQL	HIYEFPQL	14	1	1	A6NIH7		0	1093353580	0.001	0.004359	1.83018	2	1046.53	0.217879	61.6683	0	B16_Bulk_DBKO	2	H2-Kb	12.561	0.042009	31737.4	0.004	0.771216	11.89	TRUE	FALSE	TRUE
High	VKYLFTGL	VKYLFTGL	3	1	1	P54578		0	3.74346e+07	0.001	0.002801	1.82988	2	940.55	-0.564653	60.3429	0	B16_Bulk_DBKO	2	H2-Kb	28.697	0.037071	33479.2	0.034	0.785723	10.16	TRUE	FALSE	TRUE
High	SNVKHVINF	SNVKHVINF	2	1	1	O00571		0	1.09937e+07	0.001	0.003537	1.82582	2	1057.58	-0.0343042	31.2592	0	B16_Bulk_DBKO	2	H2-Kb	1.72	0.124594	12986.9	0.118	0.548439	132.39	TRUE	TRUE	TRUE
High	KNVVYRDL	KNVVYRDL	3	1	1	P31749		0	1.10275e+08	0.001	0.002709	1.80288	2	1006.57	0.727108	24.9506	0	B16_Bulk_DBKO	2	H2-Kb	22.242	0.035961	33883.7	0.236	0.557009	120.67	TRUE	FALSE	TRUE
High	QTYDYRNI	QTYDYRNI	3	1	1	Q06265		0	1.37973e+08	0.001	0.004247	1.79149	2	1072.5	-1.04897	36.3404	0	B16_Bulk_DBKO	2	H2-Kb	31.918	0.026017	37732.6	0.059	0.681075	31.52	TRUE	FALSE	TRUE
High	SSYRFVQNV	SSYRFVQNV	1	1	1	P85037		0	9.10021e+06	0.001	0.001639	1.78234	2	1099.55	-0.188491	40.2179	0	B16_Bulk_DBKO	2	H2-Kb	0.52	0.261902	2939.68	0.005	0.867452	4.2	TRUE	TRUE	TRUE
High	FTFEYRYL	FTFEYRYL	1	1	1	O75175		0	2.37446e+07	0.001	0.001356	1.75571	2	1138.56	0.0166826	64.7945	0	B16_Bulk_DBKO	2	H2-Kb	3.885	0.131807	12011.9	0.009	0.828492	6.4	TRUE	FALSE	TRUE
High	TNYRFKNL	TNYRFKNL	3	1	1	O96020		0	6.39846e+07	0.001	0.001982	1.74599	2	1055.56	0.114433	28.4221	0	B16_Bulk_DBKO	2	H2-Kb	12.352	0.048472	29593.9	0.002	0.884796	3.48	TRUE	FALSE	TRUE
High	NGPEFEARI	NGPEFEARI	1	1	1	Q15459		0	6.03545e+06	0.001	0.003128	1.71733	2	1032.51	0.207937	42.642	0	B16_Bulk_DBKO	2	H2-Kb	2.193	0.125608	12845.2	0.737	0.345538	1189.32	TRUE	FALSE	TRUE
High	ANHRYANV	ANHRYANV	1	1	1	Q9H0E9		0	1.15244e+07	0.001	0.00396	1.6899	2	944.47	-0.127314	13.5834	0	B16_Bulk_DBKO	2	H2-Kb	29.14	0.032579	35146.5	0.102	0.675882	33.34	TRUE	FALSE	TRUE
High	VFQYLTRL	VFQYLTRL	2	1	1	Q5SRE5		0	1.07208e+07	0.001	0.003032	1.6699	2	1039.59	-2.66976	58.5681	0	B16_Bulk_DBKO	2	H2-Kb	27.352	0.03429	34501.8	0.091	0.670472	35.35	TRUE	FALSE	TRUE
High	TNPSFDGRL	TNPSFDGRL	4	1	1	Q8NHH9		0	1.82677e+08	0.001	0.004518	1.65842	2	1006.49	-1.38923	38.0135	0	B16_Bulk_DBKO	2	H2-Kb	6.269	0.061285	25762.8	0.561	0.436305	445.44	TRUE	FALSE	TRUE
High	YAYLYIRm	YAYLYIRM	1	1	1	O75643	M8(Oxidation)	0	0	0.001	0.002593	1.61885	2	1108.55	-2.85237	52.5874	0	B16_Bulk_DBKO	2	H2-Kb	3.085	0.146725	10221.5	0.016	0.803454	8.39	TRUE	FALSE	TRUE
High	LVYQFKEm	LVYQFKEM	4	2	2	P32519;Q99607	M8(Oxidation)	0	6.20038e+06	0.001	0.003281	1.60164	2	1073.53	0.09567	42.3451	0	B16_Bulk_DBKO	2	H2-Kb	16.853	0.049581	29240.9	0.022	0.746954	15.45	TRUE	FALSE	TRUE
High	VAPRYHLL	VAPRYHLL	1	1	1	Q86VI3		0	9.13026e+07	0.001	0.004433	1.59425	2	968.568	0.034331	34.5291	0	B16_Bulk_DBKO	2	H2-Kb	1.666	0.133706	11767.6	0.008	0.78371	10.38	TRUE	TRUE	TRUE
High	RIYGKFLGL	RIYGKFLGL	3	4	4	Q15172;Q14738;Q16537;Q13362		0	8.04761e+07	0.001	0.00231	1.57686	2	1066.64	-0.0249671	50.0905	0	B16_Bulk_DBKO	2	H2-Kb	5.78	0.075716	22038.5	0.046	0.730741	18.42	TRUE	FALSE	TRUE
High	SITKFLNRI	SITKFLNRI	1	1	1	Q9Y2G9		0	9.71316e+06	0.001	0.003274	1.50029	2	1091.66	0.0667437	46.3706	0	B16_Bulk_DBKO	2	H2-Kb	9.725	0.067714	24031.7	0.243	0.522598	175.1	TRUE	FALSE	TRUE
High	SSYGQQSSF	SSYGQQSSF	1	1	1	Q01844		0	6.27445e+06	0.001	0.002903	1.38255	2	990.415	-1.07181	32.6405	0	B16_Bulk_DBKO	2	H2-Kb	1.311	0.130623	12166.8	0.282	0.489083	251.64	TRUE	TRUE	TRUE
High	KNFVYRTL	KNFVYRTL	2	1	1	A2RUC4		0	2.69803e+07	0.001	0.004042	1.30224	2	1040.59	-0.331346	32.1055	0	B16_Bulk_DBKO	2	H2-Kb	8.273	0.072217	22888.9	0.004	0.849444	5.1	TRUE	FALSE	TRUE
High	NQYQFDKV	NQYQFDKV	1	1	1	Q13769		0	6.57771e+06	0.001	0.002295	1.23237	2	1041.5	0.972501	35.3899	0	B16_Bulk_DBKO	2	H2-Kb	13.508	0.055697	27368.5	0.841	0.343972	1209.64	TRUE	FALSE	TRUE
High	SSFVFLNL	SSFVFLNL	10	1	1	O15260		0	4.0652e+08	0.002	0.00557	3.267	2	926.498	-0.6747	87.2193	0	B16_Bulk_DBKO	2	H2-Kb	2.576	0.1626	8608.3	0.001	0.930354	2.12	TRUE	FALSE	TRUE
High	AVFTFEQL	AVFTFEQL	4	1	1	Q9BZQ8		0	5.47134e+07	0.002	0.007516	3.06989	2	954.493	-0.000706036	74.9884	0	B16_Bulk_DBKO	2	H2-Kb	5.247	0.077773	21553.5	0.004	0.825897	6.58	TRUE	FALSE	TRUE
High	SQFQFSAQL	SQFQFSAQL	1	1	1	O15516		0	9.56307e+06	0.002	0.008023	3.0693	2	1055.52	0.46383	65.4359	0	B16_Bulk_DBKO	2	H2-Kb	0.135	0.343153	1220.41	0.013	0.802725	8.45	TRUE	TRUE	TRUE
High	KIFTASNV	KIFTASNV	2	1	1	Q14157		0	2.00722e+07	0.002	0.00621	3.0498	2	879.492	-1.41696	32.6164	0	B16_Bulk_DBKO	2	H2-Kb	32.682	0.033968	34622.3	0.416	0.525798	169.15	TRUE	FALSE	TRUE
High	AVYQFGSAL	AVYQFGSAL	2	1	1	Q86WK9		0	60032718	0.002	0.005336	3.01553	2	955.487	-1.34293	62.425	0	B16_Bulk_DBKO	2	H2-Kb	0.768	0.200752	5696.95	0.024	0.773775	11.56	TRUE	TRUE	TRUE
High	ATYIFNGL	ATYIFNGL	5	1	1	Q9UBF2		0	3.48534e+08	0.002	0.006944	2.99429	2	898.467	-0.289306	69.4331	0	B16_Bulk_DBKO	2	H2-Kb	15.571	0.04802	29738.9	0.004	0.872008	3.99	TRUE	FALSE	TRUE
High	AVVEFLTSV	AVVEFLTSV	6	1	1	Q9NRR4		0	1.16833e+08	0.002	0.00518	2.99229	2	964.532	-3.29111	75.0101	0	B16_Bulk_DBKO	2	H2-Kb	1.73	0.149217	9949.56	0.096	0.591	83.54	TRUE	TRUE	TRUE
High	SALVFNLL	SALVFNLL	2	1	1	O75027		0	6.59803e+06	0.002	0.007639	2.89524	2	876.519	0.275337	87.1148	0	B16_Bulk_DBKO	2	H2-Kb	1.92	0.176248	7426.53	0.017	0.797019	8.99	TRUE	TRUE	TRUE
High	SALVFTRL	SALVFTRL	7	1	1	Q8WWB7		0	5.79842e+08	0.002	0.006931	2.86876	2	906.541	0.389347	54.4771	0	B16_Bulk_DBKO	2	H2-Kb	1.693	0.150707	9790.44	0.003	0.857392	4.68	TRUE	TRUE	TRUE
High	VALIYRLL	VALIYRLL	2	1	1	Q9UBU6		0	2.56274e+07	0.002	0.007273	2.79301	2	960.624	-0.0315043	69.7919	0	B16_Bulk_DBKO	2	H2-Kb	5.715	0.100271	16896.6	0.023	0.807458	8.03	TRUE	FALSE	TRUE
High	ANINFPNL	ANINFPNL	1	1	1	O14686		0	1.94411e+07	0.002	0.006845	2.76733	2	902.473	0.055176	66.5491	0	B16_Bulk_DBKO	2	H2-Kb	1.203	0.151474	9709.53	0.006	0.810487	7.77	TRUE	TRUE	TRUE
High	LAYLFAQL	LAYLFAQL	3	1	1	Q6IA69		0	1.77316e+07	0.002	0.005499	2.76068	2	938.534	-0.149034	83.3697	0	B16_Bulk_DBKO	2	H2-Kb	5.092	0.118518	13869.4	0.003	0.902996	2.86	TRUE	FALSE	TRUE
High	SAYIFNSNV	SAYIFNSNV	2	1	1	Q8TCT6		0	1.81856e+07	0.002	0.008659	2.75748	2	1014.49	-0.109478	56.751	0	B16_Bulk_DBKO	2	H2-Kb	0.808	0.262588	2917.94	0.027	0.816222	7.3	TRUE	TRUE	TRUE
High	SGPTYIKL	SGPTYIKL	3	1	1	Q7Z695		0	2.23325e+08	0.002	0.007233	2.72681	2	878.498	-0.213844	42.87	0	B16_Bulk_DBKO	2	H2-Kb	3.231	0.088943	19099.8	0.032	0.633637	52.67	TRUE	FALSE	TRUE
High	SSLEFSQI	SSLEFSQI	2	1	1	Q9NV88		0	5.63568e+06	0.002	0.006597	2.70254	2	910.452	0.107079	58.9211	0	B16_Bulk_DBKO	2	H2-Kb	2.818	0.120855	13523.1	0.02	0.763729	12.89	TRUE	FALSE	TRUE
High	TSVIFVNNF	TSVIFVNNF	1	1	1	Q8TEK3		0	1.36446e+07	0.002	0.008255	2.69885	2	1040.54	0.0230592	72.5346	0	B16_Bulk_DBKO	2	H2-Kb	2.337	0.129867	12266.7	0.226	0.568039	107.1	TRUE	FALSE	TRUE
High	AVYSFEAL	AVYSFEAL	2	1	1	O00534		0	2.43919e+07	0.002	0.005432	2.69393	2	899.451	0.0378377	66.5439	0	B16_Bulk_DBKO	2	H2-Kb	5.97	0.090651	18750.1	0.004	0.851565	4.98	TRUE	FALSE	TRUE
High	RSYLFLGGI	RSYLFLGGI	4	1	1	P55061		0	1.71056e+08	0.002	0.00599	2.68078	2	1025.58	-0.7872	67.0265	0	B16_Bulk_DBKO	2	H2-Kb	5.164	0.154945	9351.65	0.258	0.731706	18.23	TRUE	FALSE	TRUE
High	SNLQYSLL	SNLQYSLL	2	1	1	O15440		0	3.60998e+07	0.002	0.007187	2.65519	2	937.499	-0.317344	63.3965	0	B16_Bulk_DBKO	2	H2-Kb	8.175	0.069065	23683	0.012	0.815572	7.36	TRUE	FALSE	TRUE
High	SAYLFVKL	SAYLFVKL	4	1	1	Q8NEN9		0	71367501	0.002	0.008579	2.62003	2	940.551	0.538529	62.893	0	B16_Bulk_DBKO	2	H2-Kb	1.629	0.136638	11400.2	0.001	0.897864	3.02	TRUE	TRUE	TRUE
High	IAYEFVEm	IAYEFVEM	7	1	1	P00813	M8(Oxidation)	0	2.23801e+07	0.002	0.005752	2.61775	2	1017.46	-1.66086	61.5503	0	B16_Bulk_DBKO	2	H2-Kb	1.46	0.167533	8160.89	0.004	0.84808	5.17	TRUE	TRUE	TRUE
High	VFTEVANL	VFTEVANL	1	1	1	O75182		0	1.86841e+07	0.002	0.00662	2.6055	2	892.477	-0.10952	59.5129	0	B16_Bulk_DBKO	2	H2-Kb	30.538	0.027171	37264.4	0.381	0.52439	171.74	TRUE	FALSE	TRUE
High	IIALFHLL	IIALFHLL	8	1	1	P61619		0	7.42423e+07	0.002	0.006669	2.58842	2	939.602	-0.188068	81.6537	0	B16_Bulk_DBKO	2	H2-Kb	14.257	0.056226	27212.3	0.034	0.738416	16.95	TRUE	FALSE	TRUE
High	LSYTRFSL	LSYTRFSL	2	1	1	P02786		0	5.93764e+08	0.002	0.007432	2.58776	2	986.531	-0.0782118	53.9034	0	B16_Bulk_DBKO	2	H2-Kb	8.264	0.093306	18219.1	0.031	0.808846	7.91	TRUE	FALSE	TRUE
High	SVITVKNL	SVITVKNL	1	1	1	Q9UKY4		0	1.18119e+07	0.002	0.005442	2.57537	2	873.54	0.0246951	40.7669	0	B16_Bulk_DBKO	2	H2-Kb	13.546	0.040399	32295.1	0.091	0.529282	162.89	TRUE	FALSE	TRUE
High	IATEFNQL	IATEFNQL	1	1	1	Q14746		0	7.86768e+06	0.002	0.007262	2.54392	2	935.484	0.535495	55.3156	0	B16_Bulk_DBKO	2	H2-Kb	10.531	0.049796	29172.9	0.058	0.628785	55.5	TRUE	FALSE	TRUE
High	SAYEVIKL	SAYEVIKL	2	2	2	P00338;P07195		0	1.49209e+08	0.002	0.005657	2.54107	2	922.524	-0.0440898	50.6915	0	B16_Bulk_DBKO	2	H2-Kb	3.217	0.07506	22195.5	0.02	0.635537	51.59	TRUE	FALSE	TRUE
High	AIRVFANI	AIRVFANI	2	1	1	Q9Y262		0	2.74176e+07	0.002	0.008202	2.51042	2	903.541	0.0818934	52.2182	0	B16_Bulk_DBKO	2	H2-Kb	23.661	0.057631	26801.8	0.235	0.643059	47.56	TRUE	FALSE	TRUE
High	ANYDFYQL	ANYDFYQL	2	1	1	Q8ND04		0	62182984	0.002	0.008418	2.49748	2	1033.46	-0.216193	67.1921	0	B16_Bulk_DBKO	2	H2-Kb	6.883	0.061952	25577.6	0.002	0.854001	4.85	TRUE	FALSE	TRUE
High	ITFIFKSL	ITFIFKSL	8	1	1	P42345		0	2.19074e+08	0.002	0.004992	2.46884	2	968.582	0.208937	68.7863	0	B16_Bulk_DBKO	2	H2-Kb	11.091	0.065317	24663.1	0.002	0.889586	3.3	TRUE	FALSE	TRUE
High	VVAEFGRI	VVAEFGRI	4	1	1	Q86X83		0	8.43325e+07	0.002	0.00701	2.46397	2	890.509	-0.107042	44.024	0	B16_Bulk_DBKO	2	H2-Kb	37.148	0.024881	38199.3	0.178	0.595199	79.83	TRUE	FALSE	TRUE
High	FVYIFQEV	FVYIFQEV	13	1	1	P13797		0	1.51134e+08	0.002	0.00567	2.45317	2	1044.54	0.463019	82.3336	0	B16_Bulk_DBKO	2	H2-Kb	9.509	0.080432	20942.2	0.039	0.704078	24.58	TRUE	FALSE	TRUE
High	SRVSFTSL	SRVSFTSL	2	1	1	Q86VQ1		0	4.696e+07	0.002	0.007521	2.45191	2	896.483	-0.217811	42.034	0	B16_Bulk_DBKO	2	H2-Kb	11.414	0.049597	29235.8	0.345	0.479324	279.67	TRUE	FALSE	TRUE
High	NVImFVGL	NVIMFVGL	7	1	1	P61011	M4(Oxidation)	0	5.32535e+06	0.002	0.005938	2.42326	2	908.491	-0.314857	78.9843	0	B16_Bulk_DBKO	2	H2-Kb	25.344	0.039186	32721.7	0.122	0.633179	52.93	TRUE	FALSE	TRUE
High	LIYDFANF	LIYDFANF	2	1	1	P40692		0	8.18353e+06	0.002	0.008257	2.42229	2	1002.49	-0.0515805	82.1269	0	B16_Bulk_DBKO	2	H2-Kb	27.127	0.039435	32633.7	0.053	0.76413	12.83	TRUE	FALSE	TRUE
High	AVYTYLRL	AVYTYLRL	2	1	1	Q68E01		0	2.10814e+07	0.002	0.008694	2.42211	2	998.567	-0.0803203	57.2495	0	B16_Bulk_DBKO	2	H2-Kb	12.741	0.051824	28539.8	0.002	0.875802	3.83	TRUE	FALSE	TRUE
High	VITKFINV	VITKFINV	13	1	1	Q8IV61		0	1.87037e+09	0.002	0.008235	2.41708	2	933.577	0.205265	51.6084	0	B16_Bulk_DBKO	2	H2-Kb	27.775	0.033237	34897.2	0.072	0.662817	38.41	TRUE	FALSE	TRUE
High	VVLAFEQL	VVLAFEQL	2	1	1	Q8IY21		0	1.03365e+07	0.002	0.006899	2.41351	2	918.53	0.11796	74.4027	0	B16_Bulk_DBKO	2	H2-Kb	7.616	0.063351	25193.3	0.012	0.769077	12.16	TRUE	FALSE	TRUE
High	KIYYFAAV	KIYYFAAV	3	1	1	Q9H3S7		0	5.00477e+07	0.002	0.005764	2.41108	2	974.535	-0.0706368	54.0796	0	B16_Bulk_DBKO	2	H2-Kb	28.227	0.05572	27361.7	0.016	0.858307	4.63	TRUE	FALSE	TRUE
High	LIYKFLNV	LIYKFLNV	8	1	1	O14980		0	5.54875e+08	0.002	0.006775	2.4065	2	1009.61	0.573368	64.1921	0	B16_Bulk_DBKO	2	H2-Kb	29.667	0.042287	31642.1	0.016	0.816162	7.31	TRUE	FALSE	TRUE
High	VSWKSLAI	VSWKSLAI	1	1	1	O75880		0	1.11667e+07	0.002	0.008157	2.39996	2	903.53	-0.312868	57.4982	0	B16_Bulk_DBKO	2	H2-Kb	11.288	0.070196	23394.9	0.435	0.529489	162.52	TRUE	FALSE	TRUE
High	VNFLVSLL	VNFLVSLL	4	1	1	P62906		0	2.91669e+08	0.002	0.007655	2.38765	2	904.551	0.279004	93.5254	0	B16_Bulk_DBKO	2	H2-Kb	10.865	0.068078	23937.2	0.022	0.810424	7.78	TRUE	FALSE	TRUE
High	AFYTVAHL	AFYTVAHL	1	1	1	Q9P2J5		0	2.51494e+07	0.002	0.007957	2.36829	2	921.483	-0.402385	51.068	0	B16_Bulk_DBKO	2	H2-Kb	12.892	0.061022	25836.2	0.094	0.643948	47.11	TRUE	FALSE	TRUE
High	LNYKFPGL	LNYKFPGL	5	1	1	Q96MT3		0	4.53559e+08	0.002	0.00514	2.35793	2	951.53	-0.0941433	58.9945	0	B16_Bulk_DBKO	2	H2-Kb	22.984	0.038354	33017.6	0.002	0.881807	3.59	TRUE	FALSE	TRUE
High	SSAEFHSL	SSAEFHSL	2	1	1	Q9NS15		0	23842370	0.002	0.006715	2.3555	2	877.405	-0.179518	30.0102	0	B16_Bulk_DBKO	2	H2-Kb	3.675	0.0817	20656.9	0.01	0.738941	16.85	TRUE	FALSE	TRUE
High	KSFDYGNL	KSFDYGNL	2	1	1	P31629		0	38543689	0.002	0.007852	2.34339	2	943.45	-2.05787	40.8235	0	B16_Bulk_DBKO	2	H2-Kb	11.532	0.05576	27349.9	0.007	0.858999	4.6	TRUE	FALSE	TRUE
High	ATFGYPFRL	ATFGYPFRL	1	1	1	Q16563		0	2.36245e+07	0.002	0.006844	2.33674	2	1071.56	-0.502251	66.219	0	B16_Bulk_DBKO	2	H2-Kb	2.789	0.097523	17406.5	0.051	0.698775	26.03	TRUE	FALSE	TRUE
High	ISLEFRNL	ISLEFRNL	5	1	1	P37268		0	3.86717e+08	0.002	0.007321	2.33134	2	991.558	0.456303	59.0625	0	B16_Bulk_DBKO	2	H2-Kb	8.093	0.076186	21926.8	0.002	0.896191	3.07	TRUE	FALSE	TRUE
High	VNVRFSTIV	VNVRFSTIV	1	1	1	P28562		0	1.86065e+07	0.002	0.007566	2.32605	2	1034.6	0.649415	52.8374	0	B16_Bulk_DBKO	2	H2-Kb	5.507	0.117185	14070.9	0.24	0.616674	63.28	TRUE	FALSE	TRUE
High	VRYTGAGL	VRYTGAGL	1	1	1	Q05048		0	1.73417e+06	0.002	0.005534	2.304	2	836.463	0.291487	29.6644	0	B16_Bulk_DBKO	2	H2-Kb	45.067	0.02114	39777.2	1.047	0.431322	470.11	TRUE	FALSE	TRUE
High	ANVDFSHL	ANVDFSHL	1	1	1	Q9UPG8		0	1.34141e+07	0.002	0.00482	2.29897	2	902.434	-2.43282	45.254	0	B16_Bulk_DBKO	2	H2-Kb	9.491	0.055334	27476.2	0.029	0.711484	22.68	TRUE	FALSE	TRUE
High	IRIVLVGL	IRIVLVGL	3	1	1	Q13443		0	1.17171e+07	0.002	0.008744	2.27763	2	882.613	-0.182884	68.1946	0	B16_Bulk_DBKO	2	H2-Kb	38.296	0.027788	37016.5	1.483	0.338962	1277.02	TRUE	FALSE	TRUE
High	ISTIFKSL	ISTIFKSL	1	1	1	O95155		0	0	0.002	0.006068	2.256	2	908.546	0.438641	53.2264	0	B16_Bulk_DBKO	2	H2-Kb	18.535	0.042154	31687.6	0.037	0.711003	22.8	TRUE	FALSE	TRUE
High	SWIEVQFL	SWIEVQFL	11	1	1	Q9Y4X5		0	2.71354e+08	0.002	0.005389	2.2498	2	1021.54	0.0349026	89.9101	0	B16_Bulk_DBKO	2	H2-Kb	10.61	0.058138	26655.2	0.341	0.42895	482.33	TRUE	FALSE	TRUE
High	SNLLLPKL	SNLLLPKL	1	1	1	Q9UJX5		0	7.44196e+06	0.002	0.007842	2.23776	2	897.577	0.213498	59.0181	0	B16_Bulk_DBKO	2	H2-Kb	7.57	0.056568	27111.8	0.099	0.547073	134.37	TRUE	FALSE	TRUE
High	EVYLFERI	EVYLFERI	1	1	1	Q9NRW7		0	2.27572e+07	0.002	0.007557	2.23057	2	1068.57	0.204137	63.3091	0	B16_Bulk_DBKO	2	H2-Kb	23.946	0.034158	34551.2	0.155	0.538399	147.59	TRUE	FALSE	TRUE
High	SGVDYRGV	SGVDYRGV	1	1	1	P62312		0	3.96896e+06	0.002	0.00554	2.21769	2	852.421	0.246254	27.5701	0	B16_Bulk_DBKO	2	H2-Kb	34.222	0.02826	36827.9	0.69	0.39205	719.02	TRUE	FALSE	TRUE
High	ISVSFYHV	ISVSFYHV	3	1	1	P55884		0	9.98991e+07	0.002	0.00835	2.21465	2	951.493	-0.518952	54.3309	0	B16_Bulk_DBKO	2	H2-Kb	6.35	0.113622	14623.9	0.029	0.813673	7.51	TRUE	FALSE	TRUE
High	AVYAFLGL	AVYAFLGL	1	1	1	O75368		0	2.71561e+06	0.002	0.007734	2.205	2	853.482	0.0806782	83.3545	0	B16_Bulk_DBKO	2	H2-Kb	19.245	0.045914	30424.4	0.006	0.853821	4.86	TRUE	FALSE	TRUE
High	KTYETASL	KTYETASL	1	1	1	O75027		0	1.98976e+06	0.002	0.005549	2.20232	2	912.468	0.224184	26.3047	0	B16_Bulk_DBKO	2	H2-Kb	13.395	0.042365	31615.4	0.037	0.67802	32.58	TRUE	FALSE	TRUE
High	AVIRFESI	AVIRFESI	1	1	1	Q8TCJ2		0	4.38614e+07	0.002	0.006982	2.17501	2	934.536	0.131509	51.0295	0	B16_Bulk_DBKO	2	H2-Kb	6.28	0.095231	17843.6	0.086	0.606074	70.97	TRUE	FALSE	TRUE
High	IALFFRSL	IALFFRSL	1	1	1	Q9BQ70		0	11400302	0.002	0.005683	2.16685	2	966.577	-0.279791	69.9079	0	B16_Bulk_DBKO	2	H2-Kb	5.106	0.118039	13941.5	0.009	0.847117	5.23	TRUE	FALSE	TRUE
High	TVPELTQQm	TVPELTQQM	1	6	6	Q13885;Q9BVA1;Q13509;P04350;P68371;Q9BUF5	M9(Oxidation)	0	5.97995e+06	0.002	0.007209	2.16367	2	1062.51	-0.0366081	39.4436	0	B16_Bulk_DBKO	2	H2-Kb	0.71	0.120842	13525	0.488	0.256029	3132.55	TRUE	TRUE	TRUE
High	VNLTFRTV	VNLTFRTV	1	1	1	Q96Q83		0	6.27776e+06	0.002	0.005173	2.15978	2	949.546	-0.411905	47.5848	0	B16_Bulk_DBKO	2	H2-Kb	11.754	0.067849	23996.6	0.018	0.786371	10.09	TRUE	FALSE	TRUE
High	SRYTGASL	SRYTGASL	1	1	1	O15379		0	6.51601e+06	0.002	0.005897	2.15446	2	854.437	-0.200482	24.0852	0	B16_Bulk_DBKO	2	H2-Kb	19.783	0.038803	32857.6	0.775	0.407773	606.54	TRUE	FALSE	TRUE
High	IALAFHLL	IALAFHLL	2	1	1	Q86TU7		0	8.7766e+06	0.002	0.004817	2.15193	2	897.555	-0.385324	72.934	0	B16_Bulk_DBKO	2	H2-Kb	3.061	0.146179	10282	0.013	0.818323	7.14	TRUE	FALSE	TRUE
High	TNVTFSKV	TNVTFSKV	2	1	1	Q5JTH9		0	1.5715e+07	0.002	0.005557	2.13376	2	895.488	-0.819484	31.4579	0	B16_Bulk_DBKO	2	H2-Kb	24.571	0.034705	34347.3	0.136	0.568057	107.07	TRUE	FALSE	TRUE
High	VTVVFERm	VTVVFERM	2	1	1	Q7Z3U7	M8(Oxidation)	0	2.4601e+06	0.002	0.006008	2.1216	2	996.519	0.266915	40.5218	0	B16_Bulk_DBKO	2	H2-Kb	10.291	0.059883	26156.6	0.051	0.703043	24.85	TRUE	FALSE	TRUE
High	SmILFTSL	SMILFTSL	2	1	1	Q9UBB4	M2(Oxidation)	0	0	0.002	0.006793	2.10931	2	927.488	2.32157	73.501	0	B16_Bulk_DBKO	2	H2-Kb	1.406	0.217249	4765.66	0.008	0.840539	5.61	TRUE	TRUE	TRUE
High	ISLKQAPL	ISLKQAPL	2	1	1	P09496		0	1.54521e+08	0.002	0.005276	2.07903	2	869.545	-0.424039	41.9745	0	B16_Bulk_DBKO	2	H2-Kb	4.053	0.116995	14099.8	0.203	0.674784	33.74	TRUE	FALSE	TRUE
High	TALSPYASL	TALSPYASL	1	1	1	P52756		0	9.9459e+06	0.002	0.006563	2.07366	2	922.488	-0.0299484	58.5387	0	B16_Bulk_DBKO	2	H2-Kb	0.238	0.269164	2717.54	0.091	0.659397	39.86	TRUE	TRUE	TRUE
High	RLFDFQGL	RLFDFQGL	2	1	1	P45954		0	5.20283e+07	0.002	0.008186	2.0545	2	995.531	-0.0712658	65.5877	0	B16_Bulk_DBKO	2	H2-Kb	20.715	0.033314	34868.1	0.089	0.661634	38.9	TRUE	FALSE	TRUE
High	STYKFFEV	STYKFFEV	8	1	1	P61313		0	1.43199e+09	0.002	0.007689	2.0323	2	1020.5	-0.230996	56.5854	0	B16_Bulk_DBKO	2	H2-Kb	5.73	0.104426	16153.8	0.006	0.841872	5.53	TRUE	FALSE	TRUE
High	KQYSFEAL	KQYSFEAL	1	1	1	Q6P9F7		0	6.67889e+06	0.002	0.008334	2.02452	2	985.499	-0.188168	44.7894	0	B16_Bulk_DBKO	2	H2-Kb	2.278	0.112916	14736	0.044	0.702518	25	TRUE	FALSE	TRUE
High	ILVELTRL	ILVELTRL	1	1	1	O14617		0	6.36489e+06	0.002	0.00739	2.01946	2	956.613	-1.40587	61.6448	0	B16_Bulk_DBKO	2	H2-Kb	22.125	0.037071	33479.2	0.346	0.453938	368.07	TRUE	FALSE	TRUE
High	TAVEFANHL	TAVEFANHL	1	1	1	Q9ULD5		0	1.02764e+07	0.002	0.008436	2.01193	2	1001.51	0.0631568	44.2807	0	B16_Bulk_DBKO	2	H2-Kb	0.271	0.275514	2537.1	0.073	0.622837	59.19	TRUE	TRUE	TRUE
High	QVVQFNRL	QVVQFNRL	4	1	1	Q9UHA4		0	3.26722e+08	0.002	0.006189	2.00313	2	1003.57	1.97176	43.9748	0	B16_Bulk_DBKO	2	H2-Kb	29.386	0.026476	37545.7	0.05	0.618229	62.22	TRUE	FALSE	TRUE
High	AVLGSFPYV	AVLGSFPYV	1	1	1	Q9UGP8		0	8.11809e+06	0.002	0.004886	1.99244	2	952.514	-0.0417379	76.1391	0	B16_Bulk_DBKO	2	H2-Kb	1.032	0.189275	6450.19	0.631	0.444278	408.62	TRUE	TRUE	TRUE
High	VAYSHDGAFL	VAYSHDGAFL	1	1	1	O75083		0	1.03408e+07	0.002	0.007377	1.96237	2	1079.52	0.905832	44.6598	0	B16_Bulk_DBKO	2	H2-Kb	0.817	0.261202	2962.03	0.734	0.58693	87.3	TRUE	TRUE	TRUE
High	VSTKFEHL	VSTKFEHL	2	1	1	Q7Z392		0	1.75026e+07	0.002	0.007913	1.96053	2	960.515	0.253007	27.2419	0	B16_Bulk_DBKO	2	H2-Kb	5.392	0.07135	23104.6	0.028	0.692644	27.81	TRUE	FALSE	TRUE
High	SWIAVSAL	SWIAVSAL	1	1	1	Q8NHM5		0	6.62737e+06	0.002	0.008693	1.95518	2	846.471	-1.06839	73.3947	0	B16_Bulk_DBKO	2	H2-Kb	16.842	0.057033	26975.8	0.543	0.461946	337.52	TRUE	FALSE	TRUE
High	VWLEAARL	VWLEAARL	5	1	1	O94906		0	9.09792e+07	0.002	0.006389	1.9464	2	957.551	-0.316573	56.1911	0	B16_Bulk_DBKO	2	H2-Kb	33.1	0.02665	37475.1	0.261	0.542656	140.94	TRUE	FALSE	TRUE
High	KAYQYTTL	KAYQYTTL	4	1	1	Q5T1Q4		0	1.3017e+08	0.002	0.005037	1.93577	2	987.515	0.301607	34.214	0	B16_Bulk_DBKO	2	H2-Kb	1.363	0.148628	10013.2	0.003	0.852042	4.96	TRUE	TRUE	TRUE
High	RNLEYLNL	RNLEYLNL	2	1	1	Q9UKC9		0	9.57154e+07	0.002	0.006621	1.92607	2	1034.56	-0.15423	52.1109	0	B16_Bulk_DBKO	2	H2-Kb	12.627	0.05057	28929.6	0.019	0.746615	15.51	TRUE	FALSE	TRUE
High	SITGFARL	SITGFARL	1	1	1	Q8N5K1		0	9.17244e+06	0.002	0.006288	1.90144	2	864.493	-0.7758	48.1414	0	B16_Bulk_DBKO	2	H2-Kb	19.772	0.046791	30137	0.041	0.702602	24.97	TRUE	FALSE	TRUE
High	SSYKFNHL	SSYKFNHL	4	1	1	P49356		0	2.2241e+08	0.002	0.007819	1.88952	2	995.495	0.155907	27.0225	0	B16_Bulk_DBKO	2	H2-Kb	1.692	0.128631	12431.9	0	0.921779	2.33	TRUE	TRUE	TRUE
High	SAYLFKQGL	SAYLFKQGL	1	1	1	Q0P651		0	5.92044e+06	0.002	0.007818	1.8882	2	1026.56	-1.26327	49.3003	0	B16_Bulk_DBKO	2	H2-Kb	0.759	0.195113	6055.36	0.007	0.833056	6.09	TRUE	TRUE	TRUE
High	VIYWFRQI	VIYWFRQI	2	1	1	Q9BUV8		0	18249207	0.002	0.008544	1.88736	2	1124.63	0.00744165	68.0853	0	B16_Bulk_DBKO	2	H2-Kb	32.182	0.043846	31112.8	0.011	0.848025	5.18	TRUE	FALSE	TRUE
High	KIITYRNL	KIITYRNL	2	1	1	Q5JVF3		0	3.95075e+07	0.002	0.006957	1.87992	2	1020.62	-0.267215	32.1789	0	B16_Bulk_DBKO	2	H2-Kb	23.866	0.039435	32633.7	0.012	0.790473	9.65	TRUE	FALSE	TRUE
High	VTNRFDQL	VTNRFDQL	1	1	1	Q8NC51		0	8.61664e+06	0.002	0.00553	1.87491	2	992.516	-0.402751	36.2958	0	B16_Bulk_DBKO	2	H2-Kb	12.93	0.044142	31013.3	0.106	0.584217	89.9	TRUE	FALSE	TRUE
High	VINSFVHV	VINSFVHV	5	1	1	Q13617		0	9.78788e+07	0.002	0.008739	1.87426	2	914.51	0.0511181	47.7743	0	B16_Bulk_DBKO	2	H2-Kb	16.989	0.049106	29391.5	0.077	0.6481	45.04	TRUE	FALSE	TRUE
High	IIYRFLTL	IIYRFLTL	1	1	1	Q96CN9		0	1.64635e+07	0.002	0.005676	1.87129	2	1038.63	-0.0887866	69.9535	0	B16_Bulk_DBKO	2	H2-Kb	6.488	0.103198	16369.9	0.001	0.913934	2.54	TRUE	FALSE	TRUE
High	QSYEFFHL	QSYEFFHL	2	1	1	Q9Y239		0	153605246	0.002	0.005469	1.86089	2	1070.49	0.22519	64.8852	0	B16_Bulk_DBKO	2	H2-Kb	3.218	0.108241	15500.6	0.001	0.899784	2.96	TRUE	FALSE	TRUE
High	GVFRFLSNL	GVFRFLSNL	2	1	1	O94898		0	2.04789e+07	0.002	0.008387	1.84096	2	1052.59	-0.346569	72.1809	0	B16_Bulk_DBKO	2	H2-Kb	2.905	0.134897	11617	0.027	0.804564	8.29	TRUE	FALSE	TRUE
High	SSTYFHQL	SSTYFHQL	1	1	1	Q86T24		0	17229409	0.002	0.006789	1.81175	2	982.464	0.679186	38.586	0	B16_Bulk_DBKO	2	H2-Kb	7.149	0.065177	24700.5	0.012	0.750713	14.84	TRUE	FALSE	TRUE
High	VSYKVDNL	VSYKVDNL	1	1	1	Q12789		0	7485037	0.002	0.007557	1.80566	2	937.499	-0.45822	37.4763	0	B16_Bulk_DBKO	2	H2-Kb	4.316	0.090136	18854.9	0.017	0.745481	15.7	TRUE	FALSE	TRUE
High	AQQmYQSL	AQQMYQSL	6	1	1	Q6PII5	M4(Oxidation)	0	2.05946e+07	0.002	0.00735	1.802	2	984.444	-1.35698	32.5751	0	B16_Bulk_DBKO	2	H2-Kb	5.468	0.063851	25057.4	0.388	0.442941	414.58	TRUE	FALSE	TRUE
High	STFSFTKV	STFSFTKV	2	1	1	A0FGR8		0	5.01189e+07	0.002	0.006995	1.79525	2	916.478	0.303844	44.9738	0	B16_Bulk_DBKO	2	H2-Kb	7.062	0.073817	22496	0.005	0.828869	6.37	TRUE	FALSE	TRUE
High	VAFDFTKV	VAFDFTKV	12	1	1	Q13492		0	2.92269e+09	0.002	0.008196	1.79279	2	926.498	-0.158474	58.3523	0	B16_Bulk_DBKO	2	H2-Kb	6.737	0.074354	22365.7	0.008	0.805071	8.24	TRUE	FALSE	TRUE
High	VGYRVATF	VGYRVATF	1	1	1	Q9P2X0		0	6.19796e+06	0.002	0.005687	1.78746	2	912.494	0.145517	42.4395	0	B16_Bulk_DBKO	2	H2-Kb	5.658	0.084362	20070.4	0.072	0.660315	39.46	TRUE	FALSE	TRUE
High	TALSFYHm	TALSFYHM	1	1	1	Q9BPX6	M8(Oxidation)	0	3.49811e+06	0.002	0.008524	1.71748	2	985.445	0.00454855	45.4749	0	B16_Bulk_DBKO	2	H2-Kb	1.328	0.182587	6934.24	0.05	0.739175	16.81	TRUE	TRUE	TRUE
High	IWIKRGDFL	IWIKRGDFL	1	1	1	Q8N9N8		0	3.52604e+07	0.002	0.008046	1.71312	2	1147.66	-0.0193924	51.4684	0	B16_Bulk_DBKO	2	H2-Kb	3.979	0.141586	10805.9	1.464	0.34833	1153.93	TRUE	FALSE	TRUE
High	VIQVFQQL	VIQVFQQL	14	1	1	Q8WVC6		0	8.746e+08	0.002	0.006233	1.69911	2	974.571	4.59426	72.3788	0	B16_Bulk_DBKO	2	H2-Kb	17.025	0.036651	33631.6	0.01	0.740072	16.65	TRUE	FALSE	TRUE
High	TIITFPFL	TIITFPFL	3	4	4	Q93050;Q9Y487;Q13488;Q9HBG4		0	1.46832e+07	0.002	0.005401	1.69139	2	951.559	4.25333	98.6286	0	B16_Bulk_DBKO	2	H2-Kb	6.599	0.089216	19043.5	0.023	0.765722	12.61	TRUE	FALSE	TRUE
High	IYVRHSNL	IYVRHSNL	1	1	1	O43491		0	6.40537e+06	0.002	0.005743	1.64976	2	1001.55	0.131505	21.1485	0	B16_Bulk_DBKO	2	H2-Kb	21.277	0.051448	28656.1	0.215	0.622038	59.71	TRUE	FALSE	TRUE
High	VAYRYEVL	VAYRYEVL	1	1	1	Q92630		0	1.65502e+07	0.002	0.007742	1.4347	2	1012.55	-0.342008	45.8504	0	B16_Bulk_DBKO	2	H2-Kb	2.358	0.144319	10491.1	0.007	0.840376	5.62	TRUE	FALSE	TRUE
High	YEYEFmEL	YEYEFMEL	1	1	1	O75110	M6(Oxidation)	0	7.23751e+06	0.002	0.005226	1.40984	2	1139.46	-2.29861	66.2972	0	B16_Bulk_DBKO	2	H2-Kb	4.252	0.082543	20469.3	0.351	0.455119	363.4	TRUE	FALSE	TRUE
High	VNRVFDKL	VNRVFDKL	2	1	1	P28065		0	4.10483e+07	0.002	0.008202	1.32707	2	990.572	-0.712725	32.7133	0	B16_Bulk_DBKO	2	H2-Kb	17.363	0.033953	34627.9	0.085	0.637918	50.28	TRUE	FALSE	TRUE
High	TNYRFPSSL	TNYRFPSSL	1	1	1	Q9NTN3		0	1.03935e+07	0.002	0.006494	1.30881	2	1084.54	0.0669655	48.8397	0	B16_Bulk_DBKO	2	H2-Kb	1.197	0.149498	9919.36	0.004	0.852215	4.95	TRUE	TRUE	TRUE
High	KSYLmNRL	KSYLMNRL	4	1	1	Q96PP9	M5(Oxidation)	0	7.43775e+07	0.002	0.008166	1.1406	2	1040.56	-0.169822	27.1043	0	B16_Bulk_DBKO	2	H2-Kb	7.839	0.074427	22348	0.017	0.774267	11.5	TRUE	FALSE	TRUE
High	GILTFSNL	GILTFSNL	4	3	3	Q15155;Q5JPE7;P69849		0	7.5181e+07	0.003	0.01168	3.10138	2	864.482	-0.341166	75.5501	0	B16_Bulk_DBKO	2	H2-Kb	21.83	0.050062	29089.1	0.076	0.69319	27.65	TRUE	FALSE	TRUE
High	LRVAPEEHPVL	LRVAPEEHPVL	1	3	3	P60709;P63261;A5A3E0		0	6.08565e+06	0.003	0.00903	2.96681	3	1259.71	-0.617003	39.9815	0	B16_Bulk_DBKO	2	H2-Db	1.505	0.118788	13828.9	6.761	0.145314	10378.7	TRUE	TRUE	FALSE
High	GNYNFFNL	GNYNFFNL	2	1	1	Q9BU23		0	2.44664e+07	0.003	0.01164	2.93161	2	988.452	-0.136844	77.862	0	B16_Bulk_DBKO	2	H2-Kb	3.266	0.129153	12361.9	0.009	0.834338	6	TRUE	FALSE	TRUE
High	IVLTFEYL	IVLTFEYL	2	2	2	P17612;P22694		0	9.54335e+06	0.003	0.01068	2.84411	2	997.561	0.470532	86.4721	0	B16_Bulk_DBKO	2	H2-Kb	3.056	0.139618	11038.5	0.021	0.788514	9.86	TRUE	FALSE	TRUE
High	IWLFQANL	IWLFQANL	3	1	1	P55061		0	37453682	0.003	0.01003	2.75659	2	1004.56	0.0226798	88.2404	0	B16_Bulk_DBKO	2	H2-Kb	28.879	0.041194	32018.5	0.266	0.662158	38.68	TRUE	FALSE	TRUE
High	ANIIYYSL	ANIIYYSL	2	1	1	P36542		0	1.39254e+08	0.003	0.009752	2.72156	2	956.509	-0.0592876	70.8196	0	B16_Bulk_DBKO	2	H2-Kb	5.557	0.085701	19781.7	0.015	0.772115	11.77	TRUE	FALSE	TRUE
High	IISTFQNL	IISTFQNL	3	1	1	Q9UPN6		0	5.4986e+07	0.003	0.01096	2.71667	2	935.521	0.988911	61.2872	0	B16_Bulk_DBKO	2	H2-Kb	20.772	0.038827	32849.1	0.017	0.765341	12.67	TRUE	FALSE	TRUE
High	SVLQFLGL	SVLQFLGL	8	2	2	Q9NR31;Q9Y6B6		0	2.32239e+08	0.003	0.009159	2.67604	2	876.52	0.693138	93.9737	0	B16_Bulk_DBKO	2	H2-Kb	12.652	0.055619	27391.6	0.012	0.799217	8.78	TRUE	FALSE	TRUE
High	SNIQYRSL	SNIQYRSL	4	1	1	Q8NEY1		0	7.98222e+07	0.003	0.009534	2.67323	2	980.515	-1.07201	32.2606	0	B16_Bulk_DBKO	2	H2-Kb	6.216	0.06311	25259.1	0.006	0.789112	9.79	TRUE	FALSE	TRUE
High	SAVIFRTL	SAVIFRTL	6	1	1	Q9HAU5		0	3.2841e+08	0.003	0.01045	2.66493	2	906.541	0.725984	50.164	0	B16_Bulk_DBKO	2	H2-Kb	1.511	0.161815	8681.73	0.013	0.746498	15.53	TRUE	TRUE	TRUE
High	VNVRFSTI	VNVRFSTI	2	1	1	P28562		0	3.98029e+07	0.003	0.00899	2.66493	2	935.531	0.130576	44.9502	0	B16_Bulk_DBKO	2	H2-Kb	8.947	0.079216	21219.6	0.021	0.781115	10.68	TRUE	FALSE	TRUE
High	FSDYPPLGRF	FSDYPPLGRF	1	2	2	P68104;Q5VTE0		0	6.10823e+06	0.003	0.01154	2.63887	2	1198.59	0.694248	60.2021	0	B16_Bulk_DBKO	2	H2-Kb	8.765	0.061248	25773.2	1.815	0.326239	1465.49	TRUE	FALSE	TRUE
High	VITEFARI	VITEFARI	1	1	1	Q9NXH9		0	94400270	0.003	0.009193	2.62463	2	948.551	-0.154172	50.7917	0	B16_Bulk_DBKO	2	H2-Kb	29.895	0.033898	34648.5	0.087	0.676509	33.12	TRUE	FALSE	TRUE
High	SILKFFEI	SILKFFEI	3	1	1	Q05397		0	5.28552e+07	0.003	0.009017	2.62261	2	996.577	0.217199	78.1628	0	B16_Bulk_DBKO	2	H2-Kb	6.744	0.112025	14878.8	0.075	0.694038	27.4	TRUE	FALSE	TRUE
High	SAPEYVFL	SAPEYVFL	4	1	1	Q9Y2G9		0	1.59499e+08	0.003	0.01126	2.60417	2	925.467	0.273563	70.8116	0	B16_Bulk_DBKO	2	H2-Kb	0.737	0.177509	7325.89	0.027	0.698867	26	TRUE	TRUE	TRUE
High	SNVVFKLL	SNVVFKLL	1	1	1	O15212		0	0	0.003	0.008835	2.52562	2	919.561	0.102832	61.6757	0	B16_Bulk_DBKO	2	H2-Kb	11.332	0.062182	25514	0.03	0.734364	17.71	TRUE	FALSE	TRUE
High	IVQFFSGL	IVQFFSGL	1	3	3	P31943;P55795;P52597		0	6.52412e+06	0.003	0.01161	2.50938	2	910.503	-0.10969	79.4889	0	B16_Bulk_DBKO	2	H2-Kb	34.028	0.031256	35653.2	0.023	0.814292	7.46	TRUE	FALSE	TRUE
High	TIPLFVQL	TIPLFVQL	6	2	2	P35222;P14923		0	3.43304e+07	0.003	0.01101	2.48932	2	930.565	-0.542733	87.787	0	B16_Bulk_DBKO	2	H2-Kb	6.852	0.056776	27050.9	0.022	0.670298	35.42	TRUE	FALSE	TRUE
High	ALVRFVNL	ALVRFVNL	1	1	1	Q9Y4W2		0	8.27983e+07	0.003	0.0102	2.48909	2	931.572	-0.367354	59.0976	0	B16_Bulk_DBKO	2	H2-Kb	13.888	0.062439	25443.2	0.036	0.724949	19.61	TRUE	FALSE	TRUE
High	SQLIYNLI	SQLIYNLI	2	1	1	Q6V0I7		0	9.41522e+06	0.003	0.01106	2.48409	2	963.551	0.28519	81.5745	0	B16_Bulk_DBKO	2	H2-Kb	3.145	0.143384	10597.7	0.524	0.518958	182.14	TRUE	FALSE	TRUE
High	VFRELPSL	VFRELPSL	3	1	1	Q92759		0	1.13728e+08	0.003	0.01049	2.44025	2	960.551	-0.0887044	53.5218	0	B16_Bulk_DBKO	2	H2-Kb	21.752	0.03246	35191.8	0.283	0.498226	227.94	TRUE	FALSE	TRUE
High	SSFSRVTNF	SSFSRVTNF	1	1	1	Q9HA65		0	3.44566e+06	0.003	0.01044	2.41865	2	1044.51	-0.00904101	41.2202	0	B16_Bulk_DBKO	2	H2-Kb	0.52	0.22699	4288.95	0.029	0.7555	14.09	TRUE	TRUE	TRUE
High	AQQEYQQL	AQQEYQQL	2	1	1	Q8IX03		0	1.43235e+07	0.003	0.009586	2.40215	2	1007.48	-0.0364172	33.7815	0	B16_Bulk_DBKO	2	H2-Kb	9.004	0.035128	34190.4	0.446	0.322176	1531.35	TRUE	FALSE	TRUE
High	ITYYFDNV	ITYYFDNV	3	1	1	Q6PKG0		0	3.9404e+07	0.003	0.01097	2.38233	2	1034.48	-0.465766	64.9887	0	B16_Bulk_DBKO	2	H2-Kb	16.86	0.075217	22157.8	0.021	0.854492	4.83	TRUE	FALSE	TRUE
High	VNIKLNQL	VNIKLNQL	1	1	1	Q8N1G2		0	1.63913e+07	0.003	0.01041	2.3778	2	941.578	-0.338849	46.6979	0	B16_Bulk_DBKO	2	H2-Kb	7.424	0.047966	29756.3	0.042	0.599835	75.92	TRUE	FALSE	TRUE
High	SVYVYKVL	SVYVYKVL	11	9	9	P62807;P58876;Q93079;O60814;Q99880;Q99879;Q99877;Q5QNW6;P57053		0	1.03993e+09	0.003	0.01036	2.37368	2	970.561	-0.223403	51.8695	0	B16_Bulk_DBKO	2	H2-Kb	10.242	0.063821	25065.5	0.006	0.823982	6.72	TRUE	FALSE	TRUE
High	VNLEFLSL	VNLEFLSL	1	1	1	Q92688		0	5.78783e+06	0.003	0.009795	2.36128	2	934.524	-0.250159	85.8784	0	B16_Bulk_DBKO	2	H2-Kb	8.89	0.066476	24355.7	0.005	0.834798	5.97	TRUE	FALSE	TRUE
High	IITGFRNV	IITGFRNV	5	1	1	O60566		0	5.31038e+08	0.003	0.01146	2.3584	2	919.536	-0.0924699	41.2607	0	B16_Bulk_DBKO	2	H2-Kb	44	0.024331	38427.3	0.308	0.53181	158.49	TRUE	FALSE	TRUE
High	IIQEFPAL	IIQEFPAL	1	1	1	Q9P2K8		0	2.76921e+07	0.003	0.0105	2.33273	2	930.529	-0.473888	70.5693	0	B16_Bulk_DBKO	2	H2-Kb	18.434	0.039019	32780.9	0.037	0.692863	27.75	TRUE	FALSE	TRUE
High	NAYKFPNL	NAYKFPNL	3	1	1	Q06278		0	9.55667e+07	0.003	0.01007	2.28357	2	966.504	-0.179317	50.293	0	B16_Bulk_DBKO	2	H2-Kb	5.49	0.073673	22531.1	0.004	0.823557	6.75	TRUE	FALSE	TRUE
High	TNYTFENV	TNYTFENV	2	1	1	O60673		0	1.87351e+07	0.003	0.01112	2.27567	2	987.441	-0.372125	50.6986	0	B16_Bulk_DBKO	2	H2-Kb	12.333	0.063495	25154.1	0.016	0.800785	8.63	TRUE	FALSE	TRUE
High	TNLVYPAL	TNLVYPAL	4	1	1	Q9NWT6		0	104834570	0.003	0.009839	2.25539	2	890.498	0.0631997	64.1943	0	B16_Bulk_DBKO	2	H2-Kb	12.19	0.053234	28107.7	0.034	0.751893	14.65	TRUE	FALSE	TRUE
High	SALFPFSAL	SALFPFSAL	2	1	1	Q5ST30		0	1.67744e+07	0.003	0.01067	2.20283	2	952.513	-1.01341	91.1797	0	B16_Bulk_DBKO	2	H2-Kb	0.187	0.339765	1265.97	0.094	0.697484	26.39	TRUE	TRUE	TRUE
High	STIVYYKL	STIVYYKL	2	1	1	Q8WW01		0	1.31069e+07	0.003	0.00879	2.1891	2	986.556	-0.133504	49.1097	0	B16_Bulk_DBKO	2	H2-Kb	7.038	0.075561	22075.5	0.009	0.789657	9.74	TRUE	FALSE	TRUE
High	IIYNPKNL	IIYNPKNL	2	1	1	Q12874		0	37894608	0.003	0.01064	2.1113	2	974.566	-0.781468	40.9606	0	B16_Bulk_DBKO	2	H2-Kb	9.081	0.056219	27214.4	0.034	0.66068	39.31	TRUE	FALSE	TRUE
High	TIIQLFQV	TIIQLFQV	4	1	1	Q9H8V3		0	1.39104e+07	0.003	0.01162	2.1054	2	961.572	-0.0930383	85.6057	0	B16_Bulk_DBKO	2	H2-Kb	18.828	0.044676	30834.6	0.675	0.383741	786.65	TRUE	FALSE	TRUE
High	GVVFPYFPRL	GVVFPYFPRL	2	1	1	P10915		0	1.20681e+07	0.003	0.01088	2.09711	2	1194.67	-1.53396	79.3552	0	B16_Bulk_DBKO	2	H2-Kb	21.355	0.061884	25596.4	0.156	0.747728	15.33	TRUE	FALSE	TRUE
High	VSPLFQKL	VSPLFQKL	2	1	1	P56192		0	80524797	0.003	0.01083	2.09491	2	931.561	-0.684724	51.1641	0	B16_Bulk_DBKO	2	H2-Kb	3.308	0.078102	21476.9	0.004	0.769992	12.04	TRUE	FALSE	TRUE
High	INFDFNTI	INFDFNTI	6	1	1	Q7Z5Y7		0	5.82267e+08	0.003	0.01108	2.05844	2	983.483	-0.421543	77.2084	0	B16_Bulk_DBKO	2	H2-Kb	8.923	0.082208	20543.6	0.012	0.804936	8.25	TRUE	FALSE	TRUE
High	VGYLHEGL	VGYLHEGL	2	1	1	O75643		0	4.66035e+07	0.003	0.01134	2.05486	2	887.462	0.107652	40.5185	0	B16_Bulk_DBKO	2	H2-Kb	9.704	0.069222	23642.8	0.035	0.734152	17.75	TRUE	FALSE	TRUE
High	FNIVFWVL	FNIVFWVL	1	1	1	Q96FV3		0	1.89222e+07	0.003	0.01054	2.04771	2	1037.58	-3.01505	67.8449	0	B16_Bulk_DBKO	2	H2-Kb	7.85	0.118089	13933.9	0.384	0.550199	129.9	TRUE	FALSE	TRUE
High	SGYHYNAL	SGYHYNAL	2	1	1	Q96RI1		0	2.00843e+08	0.003	0.008841	2.00238	2	924.421	0.325552	31.7534	0	B16_Bulk_DBKO	2	H2-Kb	3.639	0.101148	16737	0.007	0.843253	5.45	TRUE	FALSE	TRUE
High	IIQEFPEI	IIQEFPEI	2	1	1	Q96BW1		0	1.87548e+07	0.003	0.01143	1.99535	2	988.535	-0.124049	69.9991	0	B16_Bulk_DBKO	2	H2-Kb	20.487	0.040216	32359.1	0.212	0.519139	181.78	TRUE	FALSE	TRUE
High	VAmVFKTL	VAMVFKTL	1	1	1	Q7Z5K2	M3(Oxidation)	0	1.48614e+06	0.003	0.01149	1.9825	2	924.522	-0.36348	45.4239	0	B16_Bulk_DBKO	2	H2-Kb	2.543	0.147798	10103.5	0.01	0.810984	7.73	TRUE	FALSE	TRUE
High	VNYRVPNm	VNYRVPNM	7	1	1	P19174	M8(Oxidation)	0	4.37696e+06	0.003	0.01117	1.95072	2	1008.49	0.65019	31.7655	0	B16_Bulk_DBKO	2	H2-Kb	13.011	0.046547	30216.7	0.007	0.811593	7.68	TRUE	FALSE	TRUE
High	SALPFVKL	SALPFVKL	2	1	1	Q9C0D5		0	3.17707e+07	0.003	0.01095	1.915	2	874.539	-0.547867	61.6334	0	B16_Bulk_DBKO	2	H2-Kb	2.057	0.101732	16631.6	0.005	0.76188	13.15	TRUE	FALSE	TRUE
High	ATIRVTNL	ATIRVTNL	1	1	1	O75821		0	1.28123e+07	0.003	0.01125	1.89452	2	887.531	-0.13744	37.7188	0	B16_Bulk_DBKO	2	H2-Kb	6.905	0.060771	25906.5	0.092	0.561987	114.34	TRUE	FALSE	TRUE
High	VSIRYNSm	VSIRYNSM	1	1	1	O15431	M8(Oxidation)	0	946715	0.003	0.01091	1.89241	2	985.477	-0.264872	28.5358	0	B16_Bulk_DBKO	2	H2-Kb	4.141	0.110578	15113.6	0.01	0.813947	7.49	TRUE	FALSE	TRUE
High	KQFEYIEV	KQFEYIEV	1	1	1	P42858		0	1.581e+07	0.003	0.01023	1.81145	2	1055.54	0.344841	49.7962	0	B16_Bulk_DBKO	2	H2-Kb	5.921	0.077755	21557.7	0.144	0.544526	138.12	TRUE	FALSE	TRUE
High	KVLRFIAEV	KVLRFIAEV	1	1	1	Q9Y5V3		0	2.46224e+07	0.003	0.009887	1.79305	2	1074.67	-0.351481	46.7673	0	B16_Bulk_DBKO	2	H2-Kb	1.924	0.183245	6885.05	0.151	0.630247	54.63	TRUE	TRUE	TRUE
High	ANFPRATGL	ANFPRATGL	1	1	1	P0CG12		0	1.09715e+07	0.003	0.01013	1.79294	2	946.51	-0.317831	39.6401	0	B16_Bulk_DBKO	2	H2-Kb	3.445	0.077889	21526.4	0.039	0.688021	29.24	TRUE	FALSE	TRUE
High	RAFEFTYV	RAFEFTYV	4	1	1	O95455		0	624145854	0.003	0.009762	1.75986	2	1032.52	0.944721	55.8942	0	B16_Bulk_DBKO	2	H2-Kb	1.452	0.20186	5629.06	0.015	0.805179	8.23	TRUE	TRUE	TRUE
High	AFYYIHNL	AFYYIHNL	1	1	1	P35611		0	1.18164e+08	0.003	0.009925	1.74	2	1040.52	0.0632664	55.4284	0	B16_Bulk_DBKO	2	H2-Kb	15.408	0.050969	28805	0.053	0.697074	26.51	TRUE	FALSE	TRUE
High	AVLRYTKL	AVLRYTKL	2	1	1	P35250		0	8.68446e+07	0.003	0.01102	1.70561	2	963.598	-0.308323	31.8533	0	B16_Bulk_DBKO	2	H2-Kb	13.905	0.044008	31058.3	0.013	0.724441	19.72	TRUE	FALSE	TRUE
High	SWIEQQVL	SWIEQQVL	2	2	2	Q13402;Q6PIF6		0	8.94205e+06	0.003	0.01094	1.62273	2	1002.53	0.535922	67.2525	0	B16_Bulk_DBKO	2	H2-Kb	14.841	0.04132	31974.8	0.867	0.293025	2099.2	TRUE	FALSE	TRUE
High	RIYGFTAV	RIYGFTAV	3	1	1	Q9ULT8		0	5.71493e+08	0.003	0.009465	1.61443	2	926.51	0.511591	47.4581	0	B16_Bulk_DBKO	2	H2-Kb	18.091	0.051951	28500.6	0.042	0.731475	18.27	TRUE	FALSE	TRUE
High	QQFIYEKL	QQFIYEKL	1	1	1	Q9UI26		0	1.44316e+07	0.003	0.008871	1.59704	2	1068.57	-0.928874	48.7563	0	B16_Bulk_DBKO	2	H2-Kb	6.677	0.058084	26670.7	0.099	0.57267	101.86	TRUE	FALSE	TRUE
High	RSPVFSHL	RSPVFSHL	3	1	1	O15439		0	8.58957e+07	0.003	0.01041	1.51232	2	942.515	-0.258751	30.9903	0	B16_Bulk_DBKO	2	H2-Kb	1.256	0.143251	10613	0.01	0.764765	12.75	TRUE	TRUE	TRUE
High	TSHKYVTQm	TSHKYVTQM	2	1	1	Q9NR56	M9(Oxidation)	0	3.5654e+06	0.003	0.01085	1.50027	2	1110.52	-0.0165938	12.9545	0	B16_Bulk_DBKO	2	H2-Kb	0.706	0.171558	7813.11	0.106	0.538155	147.98	TRUE	TRUE	TRUE
High	VQLEFTKL	VQLEFTKL	1	1	1	P27544		0	6.42969e+06	0.003	0.009981	1.32756	2	977.568	0.984297	55.6164	0	B16_Bulk_DBKO	2	H2-Kb	4.188	0.073705	22523.3	0.02	0.705927	24.09	TRUE	FALSE	TRUE
High	SVYLVRQL	SVYLVRQL	1	2	2	O75928;Q9Y6X2		0	1.49328e+07	0.003	0.01044	0.871186	2	977.578	0.245774	47.5483	0	B16_Bulk_DBKO	2	H2-Kb	9.257	0.051696	28579.3	0.011	0.721829	20.28	TRUE	FALSE	TRUE
High	ANVVFTQL	ANVVFTQL	1	1	1	Q96P47		0	8.61862e+06	0.004	0.01248	3.02117	2	891.494	0.382182	62.141	0	B16_Bulk_DBKO	2	H2-Kb	6.541	0.062593	25400.8	0.012	0.740323	16.6	TRUE	FALSE	TRUE
High	SSFSYLNL	SSFSYLNL	1	1	1	Q9Y5Z7		0	2.71205e+07	0.004	0.01715	2.99507	2	930.456	-0.424387	70.7179	0	B16_Bulk_DBKO	2	H2-Kb	2.772	0.133343	11814	0.001	0.928065	2.18	TRUE	FALSE	TRUE
High	SAPTFINF	SAPTFINF	2	1	1	Q9H0U3		0	1.07405e+08	0.004	0.0174	2.96074	2	896.451	-0.000882473	70.8235	0	B16_Bulk_DBKO	2	H2-Kb	1.731	0.129958	12254.7	0.045	0.653055	42.69	TRUE	TRUE	TRUE
High	VALLFRQL	VALLFRQL	2	1	1	O95248		0	1.60856e+08	0.004	0.01745	2.90028	2	959.603	-0.663147	61.6883	0	B16_Bulk_DBKO	2	H2-Kb	3.481	0.107489	15627.2	0.006	0.831669	6.18	TRUE	FALSE	TRUE
High	VNFTYQFL	VNFTYQFL	6	1	1	Q2M389		0	1.44654e+08	0.004	0.01703	2.88209	2	1031.52	0.37404	78.4083	0	B16_Bulk_DBKO	2	H2-Kb	7.425	0.095649	17763.1	0.002	0.905835	2.77	TRUE	FALSE	TRUE
High	GYVGFANL	GYVGFANL	3	2	2	Q15019;Q16181		0	8.71749e+07	0.004	0.0149	2.80853	2	840.425	-0.321324	65.7387	0	B16_Bulk_DBKO	2	H2-Kb	26.372	0.046824	30126.3	0.571	0.529127	163.16	TRUE	FALSE	TRUE
High	SSYTFEQL	SSYTFEQL	2	1	1	Q6P1R3		0	5.91311e+07	0.004	0.01814	2.75127	2	974.446	-0.11552	57.2472	0	B16_Bulk_DBKO	2	H2-Kb	1.291	0.147236	10165.1	0.001	0.895735	3.09	TRUE	TRUE	TRUE
High	VGKFLLGSL	VGKFLLGSL	34	1	1	O60542		0	1.60542e+10	0.004	0.01419	2.68516	2	933.576	-0.524602	69.8387	0	B16_Bulk_DBKO	2	H2-Kb	8.229	0.06844	23843.6	1.776	0.3482	1155.55	TRUE	FALSE	TRUE
High	SIFAPFLTL	SIFAPFLTL	4	1	1	P49069		0	1.27374e+07	0.004	0.01546	2.66084	2	1008.58	0.214614	100.826	0	B16_Bulk_DBKO	2	H2-Kb	0.644	0.199548	5771.65	0.02	0.77609	11.28	TRUE	TRUE	TRUE
High	IWIRVASL	IWIRVASL	2	1	1	Q6TFL4		0	2.3378e+08	0.004	0.01685	2.61723	2	957.587	-1.14834	62.2757	0	B16_Bulk_DBKO	2	H2-Kb	21.035	0.050675	28896.8	0.14	0.621158	60.28	TRUE	FALSE	TRUE
High	SALKYYQL	SALKYYQL	2	1	1	Q96EK5		0	4.00128e+07	0.004	0.01721	2.60143	2	985.534	-1.23393	45.6006	0	B16_Bulk_DBKO	2	H2-Kb	1.839	0.124584	12988.3	0.008	0.78544	10.19	TRUE	TRUE	TRUE
High	SLTAFNNL	SLTAFNNL	1	1	1	Q8N6L1		0	6.53869e+06	0.004	0.01352	2.5912	2	879.457	0.263446	59.9465	0	B16_Bulk_DBKO	2	H2-Kb	22.812	0.044275	30968.7	0.18	0.607393	69.96	TRUE	FALSE	TRUE
High	ATLAYTKL	ATLAYTKL	1	1	1	Q14185		0	7.4806e+06	0.004	0.01498	2.56411	2	880.514	-0.380382	39.6492	0	B16_Bulk_DBKO	2	H2-Kb	12.439	0.044421	30919.8	0.038	0.681601	31.34	TRUE	FALSE	TRUE
High	SFIKVINV	SFIKVINV	2	1	1	O60825		0	140912544	0.004	0.01178	2.53305	2	919.561	0.0364579	56.4395	0	B16_Bulk_DBKO	2	H2-Kb	19.511	0.042143	31691.4	0.49	0.422379	517.87	TRUE	FALSE	TRUE
High	TVWEFANI	TVWEFANI	1	1	1	Q6UWY5		0	5.04838e+06	0.004	0.01492	2.5163	2	979.488	-0.572475	79.4505	0	B16_Bulk_DBKO	2	H2-Kb	18.828	0.050493	28953.8	0.033	0.798383	8.86	TRUE	FALSE	TRUE
High	SLLEYNNI	SLLEYNNI	1	1	1	P05198		0	9.26881e+06	0.004	0.01715	2.50328	2	965.493	-0.79929	61.4385	0	B16_Bulk_DBKO	2	H2-Kb	14.531	0.056939	27003.2	0.353	0.539072	146.52	TRUE	FALSE	TRUE
High	SSFVFSTV	SSFVFSTV	4	1	1	P04035		0	172085852	0.004	0.01473	2.50282	2	873.435	-0.701087	64.6963	0	B16_Bulk_DBKO	2	H2-Kb	2.196	0.1847	6777.51	0.004	0.891075	3.25	TRUE	FALSE	TRUE
High	KIVAFETV	KIVAFETV	1	2	2	P22557;P13196		0	5.99118e+06	0.004	0.01233	2.49242	2	906.53	0.18685	45.6248	0	B16_Bulk_DBKO	2	H2-Kb	14.745	0.068101	23931.3	0.546	0.426612	494.69	TRUE	FALSE	TRUE
High	TVFSHAQTV	TVFSHAQTV	2	2	2	Q71UM5;P42677		0	6.94557e+07	0.004	0.01651	2.45982	2	989.505	-0.172701	30.7321	0	B16_Bulk_DBKO	2	H2-Kb	1.145	0.172986	7693.32	0.186	0.529065	163.27	TRUE	TRUE	TRUE
High	RILEFFGL	RILEFFGL	10	1	1	P07237		0	4.43418e+08	0.004	0.01776	2.40628	2	994.572	0.0490847	78.971	0	B16_Bulk_DBKO	2	H2-Kb	20.652	0.045975	30404.3	0.081	0.704328	24.51	TRUE	FALSE	TRUE
High	SSLYFRDL	SSLYFRDL	2	1	1	Q96BF6		0	1.96848e+07	0.004	0.01799	2.40058	2	1000.51	0.205959	52.4218	0	B16_Bulk_DBKO	2	H2-Kb	5.535	0.112181	14853.7	0.038	0.788357	9.87	TRUE	FALSE	TRUE
High	SNYVFVFL	SNYVFVFL	5	1	1	Q9UI14		0	2.84905e+08	0.004	0.01686	2.35753	2	988.514	-0.0301017	90.5633	0	B16_Bulk_DBKO	2	H2-Kb	3.976	0.141098	10863.1	0.003	0.89169	3.23	TRUE	FALSE	TRUE
High	ATLRYASL	ATLRYASL	2	1	1	Q92870		0	2.11743e+07	0.004	0.01798	2.33992	2	894.504	-0.261984	39.4799	0	B16_Bulk_DBKO	2	H2-Kb	10.663	0.061502	25702.4	0.008	0.834029	6.02	TRUE	FALSE	TRUE
High	GTYEFLYTV	GTYEFLYTV	2	1	1	Q9C040		0	2.11275e+07	0.004	0.01651	2.28104	2	1092.52	-0.552646	75.0542	0	B16_Bulk_DBKO	2	H2-Kb	1.569	0.170677	7887.94	0.12	0.59418	80.71	TRUE	TRUE	TRUE
High	SVYSFLFL	SVYSFLFL	2	1	1	Q86YN1		0	7.51383e+06	0.004	0.01178	2.27486	2	975.518	-0.332325	96.6303	0	B16_Bulk_DBKO	2	H2-Kb	4.469	0.118381	13890	0.003	0.885828	3.44	TRUE	FALSE	TRUE
High	LAYYFTEL	LAYYFTEL	1	1	1	P19367		0	9.51967e+06	0.004	0.01512	2.27304	2	1019.51	-0.869417	77.159	0	B16_Bulk_DBKO	2	H2-Kb	3.541	0.143014	10640.2	0.006	0.877871	3.75	TRUE	FALSE	TRUE
High	TNYIFDSL	TNYIFDSL	3	1	1	Q8TC07		0	2.03822e+07	0.004	0.01406	2.26054	2	972.467	0.0848256	72.8383	0	B16_Bulk_DBKO	2	H2-Kb	4.593	0.093142	18251.5	0.011	0.81018	7.8	TRUE	FALSE	TRUE
High	GTYDYTQL	GTYDYTQL	1	1	1	Q92685		0	2.42848e+07	0.004	0.01289	2.2505	2	960.432	0.745382	50.7644	0	B16_Bulk_DBKO	2	H2-Kb	15.292	0.033221	34903.2	0.027	0.686058	29.87	TRUE	FALSE	TRUE
High	IVVNLTGRL	IVVNLTGRL	1	1	1	P62244		0	7331435	0.004	0.01364	2.23359	2	984.62	-0.049343	53.7099	0	B16_Bulk_DBKO	2	H2-Kb	9.632	0.067171	24173.3	0.43	0.504957	211.93	TRUE	FALSE	TRUE
High	VNFIKENLL	VNFIKENLL	1	1	1	P46100		0	5.63178e+07	0.004	0.01284	2.22135	2	1089.63	-0.0226479	59.409	0	B16_Bulk_DBKO	2	H2-Kb	2.409	0.116561	14166.2	0.082	0.678173	32.53	TRUE	FALSE	TRUE
High	VNmVPFPRL	VNMVPFPRL	3	11	11	Q9H4B7;Q13885;Q9BVA1;Q13509;P04350;P68371;P07437;Q9BUF5;A6NNZ2;Q3ZCM7;A6NKZ8	M3(Oxidation)	0	1.37907e+07	0.004	0.01817	2.21809	2	1088.59	0.255858	59.0591	0	B16_Bulk_DBKO	2	H2-Kb	1.821	0.119199	13767.6	0.009	0.817778	7.18	TRUE	TRUE	TRUE
High	ISLDYQHL	ISLDYQHL	1	1	1	Q14667		0	2.52075e+07	0.004	0.0136	2.21228	2	988.51	0.218576	51.9155	0	B16_Bulk_DBKO	2	H2-Kb	3.884	0.079588	21134.3	0.006	0.809935	7.82	TRUE	FALSE	TRUE
High	SILTLSHL	SILTLSHL	1	1	1	Q9UJT1		0	5.82629e+06	0.004	0.01193	2.19593	2	883.525	-0.143214	56.6751	0	B16_Bulk_DBKO	2	H2-Kb	4.96	0.095547	17782.7	0.079	0.642932	47.63	TRUE	FALSE	TRUE
High	FQQEFPSL	FQQEFPSL	2	1	1	Q9Y520		0	9.34289e+07	0.004	0.01658	2.1904	2	995.483	-0.293837	65.0811	0	B16_Bulk_DBKO	2	H2-Kb	4.202	0.063982	25021.9	0.32	0.406166	617.18	TRUE	FALSE	TRUE
High	RAYLFNSV	RAYLFNSV	2	4	4	O60688;Q96QA6;P61236;Q96NS1		0	4.23495e+07	0.004	0.01784	2.16778	2	969.515	-0.27858	46.3034	0	B16_Bulk_DBKO	2	H2-Kb	4.955	0.116844	14122.9	0.017	0.795664	9.12	TRUE	FALSE	TRUE
High	VKIEDIETF	VKIEDIETF	1	1	1	Q2KHR3		0	3.7861e+06	0.004	0.01389	2.16212	2	1093.58	-0.277249	56.3179	0	B16_Bulk_DBKO	2	H2-Db	1.253	0.12501	12928.6	5.313	0.107822	15571	TRUE	TRUE	FALSE
High	SIIKATNL	SIIKATNL	3	1	1	Q92797		0	1.39084e+08	0.004	0.01804	2.14361	2	859.524	-0.442889	37.1026	0	B16_Bulk_DBKO	2	H2-Kb	9.887	0.05691	27011.7	0.073	0.585872	88.3	TRUE	FALSE	TRUE
High	VNIPFVRL	VNIPFVRL	2	1	1	Q9P2E3		0	7.38427e+07	0.004	0.01809	2.14217	2	957.588	-0.383481	67.6317	0	B16_Bulk_DBKO	2	H2-Kb	8.276	0.05628	27196.4	0.001	0.861399	4.48	TRUE	FALSE	TRUE
High	SRVWFTDL	SRVWFTDL	2	1	1	Q8IVL1		0	3.67242e+07	0.004	0.01214	2.13842	2	1023.53	-0.284317	62.5274	0	B16_Bulk_DBKO	2	H2-Kb	39.583	0.031316	35630.1	1.382	0.39724	679.75	TRUE	FALSE	TRUE
High	SIYAREALI	SIYAREALI	1	1	1	Q14683		0	1.64584e+07	0.004	0.01231	2.12454	2	1035.58	-0.0596264	47.9327	0	B16_Bulk_DBKO	2	H2-Kb	6.362	0.113012	14720.8	0.337	0.594664	80.29	TRUE	FALSE	TRUE
High	EIVTFERL	EIVTFERL	3	1	1	P51114		0	3.21904e+08	0.004	0.01776	2.12122	2	1006.56	0.0497033	54.4743	0	B16_Bulk_DBKO	2	H2-Kb	29.035	0.026717	37447.9	0.447	0.383507	788.65	TRUE	FALSE	TRUE
High	SSYNYRVV	SSYNYRVV	2	1	1	Q14643		0	25951747	0.004	0.01557	2.11381	2	987.489	0.0579416	33.9235	0	B16_Bulk_DBKO	2	H2-Kb	1.36	0.191907	6269.09	0.033	0.773195	11.63	TRUE	TRUE	TRUE
High	TNVEYAHL	TNVEYAHL	1	1	1	Q6JQN1		0	6687103	0.004	0.0118	2.09336	2	946.463	-0.337348	35.3933	0	B16_Bulk_DBKO	2	H2-Kb	12.97	0.042493	31571.6	0.013	0.778687	10.96	TRUE	FALSE	TRUE
High	FQYIFEGL	FQYIFEGL	2	1	1	Q96A65		0	1.46303e+07	0.004	0.01485	2.06087	2	1016.51	0.104668	83.4864	0	B16_Bulk_DBKO	2	H2-Kb	4.259	0.115277	14364.4	0.079	0.680685	31.66	TRUE	FALSE	TRUE
High	IQFNFPYF	IQFNFPYF	1	1	1	P51797		0	3.78192e+06	0.004	0.0141	2.0421	2	1075.53	1.75507	92.1252	0	B16_Bulk_DBKO	2	H2-Kb	0.634	0.238535	3785.31	0.06	0.733398	17.9	TRUE	TRUE	TRUE
High	TVTEFKQL	TVTEFKQL	2	1	1	Q96K76		0	9649133	0.004	0.01596	2.03331	2	965.53	0.188297	38.2336	0	B16_Bulk_DBKO	2	H2-Kb	42.263	0.015285	42378.6	0.1	0.484489	264.47	TRUE	FALSE	TRUE
High	TNLRYLAL	TNLRYLAL	2	2	2	O95782;O94973		0	1.99344e+07	0.004	0.01753	2.00961	2	963.562	0.0219217	52.9792	0	B16_Bulk_DBKO	2	H2-Kb	13.323	0.061777	25626	0.019	0.782748	10.49	TRUE	FALSE	TRUE
High	IGVIFTHV	IGVIFTHV	1	1	1	Q9NRR4		0	1.51311e+07	0.004	0.01355	1.97399	2	885.52	0.451282	54.7636	0	B16_Bulk_DBKO	2	H2-Kb	7.501	0.090359	18809.4	0.072	0.695103	27.08	TRUE	FALSE	TRUE
High	SNVPHYQNL	SNVPHYQNL	2	1	1	Q96ME1		0	1.54025e+07	0.004	0.01628	1.94299	2	1071.52	2.02709	34.178	0	B16_Bulk_DBKO	2	H2-Kb	0.8	0.167658	8149.86	0.006	0.783442	10.41	TRUE	TRUE	TRUE
High	AALDFKNV	AALDFKNV	1	1	1	Q9NTJ3		0	5.62009e+07	0.004	0.01503	1.91338	2	877.48	2.63121	42.7256	0	B16_Bulk_DBKO	2	H2-Kb	12.538	0.046337	30285.4	0.166	0.542416	141.31	TRUE	FALSE	TRUE
High	SVVRYVQL	SVVRYVQL	5	1	1	Q9Y333		0	3.35527e+08	0.004	0.01363	1.8785	2	963.561	-0.991571	47.1616	0	B16_Bulk_DBKO	2	H2-Kb	9.608	0.058996	26408.8	0.005	0.790913	9.6	TRUE	FALSE	TRUE
High	KVFQFLNA	KVFQFLNA	3	1	1	P83731		0	8.03982e+07	0.004	0.01334	1.84396	2	966.541	0.491473	55.595	0	B16_Bulk_DBKO	2	H2-Kb	30.5	0.036689	33617.8	0.175	0.646318	45.91	TRUE	FALSE	TRUE
High	NTYKYAKI	NTYKYAKI	2	1	1	Q8N961		0	9.4468e+06	0.004	0.01353	1.79661	2	1000.55	-0.0311061	22.8491	0	B16_Bulk_DBKO	2	H2-Kb	24.143	0.032451	35195.2	0.068	0.651512	43.4	TRUE	FALSE	TRUE
High	AVFTWTNL	AVFTWTNL	5	3	3	Q14689;Q9P265;Q9Y2E4		0	2.66717e+08	0.004	0.01187	1.7134	2	951.492	-2.01535	78.4725	0	B16_Bulk_DBKO	2	H2-Kb	10.509	0.066927	24237.2	0.015	0.791643	9.53	TRUE	FALSE	TRUE
High	KVNTFSAL	KVNTFSAL	1	2	2	O43681;P46940		0	4.88396e+06	0.004	0.01301	1.69486	2	879.493	-0.237186	37.5073	0	B16_Bulk_DBKO	2	H2-Kb	21.113	0.037592	33291	0.108	0.605454	71.44	TRUE	FALSE	TRUE
High	SQQLYRHI	SQQLYRHI	1	1	1	Q9Y2G0		0	1.65894e+06	0.004	0.01442	1.64375	2	1044.56	-1.0537	23.8919	0	B16_Bulk_DBKO	2	H2-Kb	5.789	0.076952	21745.8	0.617	0.439898	428.45	TRUE	FALSE	TRUE
High	LSYKKTML	LSYKKTML	4	1	1	Q9NTJ5		0	1.58597e+08	0.004	0.01793	1.62861	2	983.556	-3.67805	53.7344	0	B16_Bulk_DBKO	2	H2-Kb	10.266	0.052761	28251.9	0.116	0.586207	87.98	TRUE	FALSE	TRUE
High	TIYKFQGm	TIYKFQGM	9	1	1	Q9Y5Q8	M8(Oxidation)	0	8.10159e+06	0.004	0.01705	1.62524	2	1003.49	-0.445174	36.3479	0	B16_Bulk_DBKO	2	H2-Kb	19.375	0.036916	33535.3	0.005	0.834265	6.01	TRUE	FALSE	TRUE
High	RNVESYTKL	RNVESYTKL	2	1	1	P04843		0	1.72734e+07	0.004	0.01602	1.60237	2	1109.59	-0.406707	27.1629	0	B16_Bulk_DBKO	2	H2-Kb	1.592	0.124827	12954.2	0.108	0.535594	152.14	TRUE	TRUE	TRUE
High	SAYLFTYV	SAYLFTYV	2	1	1	O43246		0	2.54304e+07	0.004	0.01501	1.59609	2	963.482	0.0675345	75.1978	0	B16_Bulk_DBKO	2	H2-Kb	1.01	0.262613	2917.15	0.005	0.882231	3.58	TRUE	TRUE	TRUE
High	RGPLFSHL	RGPLFSHL	4	1	1	Q13433		0	2.12316e+08	0.004	0.01596	1.48624	2	926.52	-0.618589	36.3878	0	B16_Bulk_DBKO	2	H2-Kb	1.807	0.116665	14150.3	0.039	0.66827	36.21	TRUE	TRUE	TRUE
High	SVVKLTAV	SVVKLTAV	1	1	1	P04183		0	1.18787e+07	0.004	0.01195	1.48327	2	816.519	0.220819	38.7228	0	B16_Bulk_DBKO	2	H2-Kb	16.197	0.05208	28460.8	0.887	0.330548	1398.73	TRUE	FALSE	TRUE
High	VSYKYSKV	VSYKYSKV	1	1	1	P11717		0	2.40097e+06	0.004	0.01785	1.46748	2	973.534	-1.49992	20.086	0	B16_Bulk_DBKO	2	H2-Kb	11.706	0.056526	27124.1	0.002	0.87954	3.68	TRUE	FALSE	TRUE
High	KNIIYRFL	KNIIYRFL	1	1	1	Q96CN9		0	1.04755e+07	0.004	0.01636	1.44069	2	1066.64	0.327739	51.5372	0	B16_Bulk_DBKO	2	H2-Kb	12.143	0.070316	23364.5	0.037	0.741453	16.4	TRUE	FALSE	TRUE
High	IQWRFVNRI	IQWRFVNRI	4	1	1	P46934		0	1.56175e+09	0.004	0.01621	1.43368	3	1231.71	0.209932	51.8211	0	B16_Bulk_DBKO	2	H2-Kb	1.591	0.189633	6425.25	0.16	0.647221	45.47	TRUE	TRUE	TRUE
High	RNLEFHEI	RNLEFHEI	2	1	1	Q9H6U6		0	3.40101e+07	0.004	0.01537	1.14852	2	1057.54	-1.76285	35.265	0	B16_Bulk_DBKO	2	H2-Kb	5.736	0.074734	22274	0.105	0.564979	110.7	TRUE	FALSE	TRUE
High	RNYLHYSL	RNYLHYSL	2	1	1	O43242		0	3.50014e+07	0.004	0.01176	1.08494	2	1065.54	-2.823	37.9269	0	B16_Bulk_DBKO	2	H2-Kb	4.932	0.095189	17851.7	0.011	0.802898	8.44	TRUE	FALSE	TRUE
High	KNVLFSHL	KNVLFSHL	2	1	1	P10644		0	7.6322e+07	0.004	0.01377	1.05881	2	957.552	0.532945	39.2778	0	B16_Bulk_DBKO	2	H2-Kb	7.627	0.063351	25193.3	0.009	0.810127	7.8	TRUE	FALSE	TRUE
High	RVAPEEHPVL	RVAPEEHPVL	2	3	3	P60709;P63261;A5A3E0		0	2.81072e+07	0.004	0.01349	0.986411	2	1146.63	0.100541	29.189	0	B16_Bulk_DBKO	2	H2-Db	0.482	0.172277	7752.57	3.962	0.191605	6289.61	TRUE	TRUE	FALSE
High	RLLDWFRSL	RLLDWFRSL	3	1	1	Q9NVJ2		0	8.54052e+07	0.005	0.01844	3.19064	3	1205.68	-0.170174	73.9432	0	B16_Bulk_DBKO	2	H2-Kb	5.883	0.079372	21183.8	0.209	0.546928	134.58	TRUE	FALSE	TRUE
High	VTYVYQLI	VTYVYQLI	4	1	1	Q9UBQ0		0	116651193	0.005	0.0213	2.65348	2	998.556	0.112594	74.8429	0	B16_Bulk_DBKO	2	H2-Kb	11.289	0.076164	21932	0.012	0.836079	5.89	TRUE	FALSE	TRUE
High	VNFINQNL	VNFINQNL	1	1	1	P55957		0	6.31044e+06	0.005	0.02084	2.59704	2	961.511	0.36853	59.0786	0	B16_Bulk_DBKO	2	H2-Kb	1.897	0.147763	10107.3	0.034	0.72589	19.41	TRUE	TRUE	TRUE
High	KTVIFENL	KTVIFENL	1	1	1	Q9UID6		0	2.03999e+07	0.005	0.02	2.52744	2	963.553	2.22809	50.721	0	B16_Bulk_DBKO	2	H2-Kb	8.285	0.060156	26079.5	0.049	0.686854	29.61	TRUE	FALSE	TRUE
High	NQYKFILL	NQYKFILL	2	1	1	Q9UHH9		0	8.59058e+07	0.005	0.01991	2.50585	2	1038.6	-0.0762277	64.7306	0	B16_Bulk_DBKO	2	H2-Kb	5.315	0.076182	21927.7	0.044	0.669028	35.91	TRUE	FALSE	TRUE
High	VSVSFRVL	VSVSFRVL	1	1	1	Q8NCR0		0	21682420	0.005	0.02146	2.47215	2	906.541	0.254692	56.7288	0	B16_Bulk_DBKO	2	H2-Kb	6.995	0.08435	20073	0.023	0.765241	12.68	TRUE	FALSE	TRUE
High	KTFTFDTV	KTFTFDTV	2	1	1	Q9Y496		0	18220752	0.005	0.02162	2.44845	2	958.487	-0.930758	46.2757	0	B16_Bulk_DBKO	2	H2-Kb	4.796	0.120286	13606.6	0.113	0.658262	40.35	TRUE	FALSE	TRUE
High	TAFQFLQL	TAFQFLQL	5	1	1	P51959		0	8.8536e+07	0.005	0.0201	2.33195	2	967.525	-0.141116	84.7478	0	B16_Bulk_DBKO	2	H2-Kb	2.056	0.132754	11889.5	0.003	0.846667	5.25	TRUE	FALSE	TRUE
High	ANYDFYQLL	ANYDFYQLL	2	1	1	Q8ND04		0	1.25182e+07	0.005	0.01881	2.31753	2	1146.55	0.0498524	83.3378	0	B16_Bulk_DBKO	2	H2-Kb	2.033	0.125975	12794.3	0.001	0.891508	3.23	TRUE	FALSE	TRUE
High	TIIIFHSL	TIIIFHSL	8	2	2	O00167;Q99504		0	309910240	0.005	0.02075	2.23189	2	943.561	0.240187	62.7781	0	B16_Bulk_DBKO	2	H2-Kb	5.613	0.074345	22367.9	0.007	0.780512	10.75	TRUE	FALSE	TRUE
High	KAVTFIDL	KAVTFIDL	2	1	1	Q9Y315		0	65902888	0.005	0.02173	2.21366	2	906.529	-0.149792	56.8986	0	B16_Bulk_DBKO	2	H2-Kb	3.951	0.109651	15265.9	0.241	0.54502	137.38	TRUE	FALSE	TRUE
High	RGPEYLTQm	RGPEYLTQM	1	1	1	O00410	M9(Oxidation)	0	1.67718e+06	0.005	0.02078	2.15684	2	1110.53	0.29516	29.6747	0	B16_Bulk_DBKO	2	H2-Kb	0.263	0.259478	3017.8	0.094	0.528166	164.87	TRUE	TRUE	TRUE
High	RGYEFLGV	RGYEFLGV	2	1	1	P0C2W1		0	3.33052e+08	0.005	0.01959	2.15416	2	940.488	-0.36302	54.116	0	B16_Bulk_DBKO	2	H2-Kb	18.162	0.05154	28627.6	0.067	0.686178	29.83	TRUE	FALSE	TRUE
High	STQQYGSNV	STQQYGSNV	1	1	1	P17844		0	2.21689e+06	0.005	0.02103	2.0644	2	983.443	-0.210229	23.8987	0	B16_Bulk_DBKO	2	H2-Kb	7.486	0.066695	24298.1	1.084	0.395242	694.61	TRUE	FALSE	TRUE
High	STFFYPKL	STFFYPKL	2	1	1	Q9HC62		0	1.95945e+07	0.005	0.01853	2.00231	2	1002.53	-0.237261	59.6745	0	B16_Bulk_DBKO	2	H2-Kb	7.383	0.065373	24648.1	0.002	0.889294	3.31	TRUE	FALSE	TRUE
High	VGFTFPNRL	VGFTFPNRL	2	1	1	Q9UBB6		0	2.65505e+08	0.005	0.01934	1.97416	2	1050.57	-1.60157	60.7739	0	B16_Bulk_DBKO	2	H2-Kb	1.166	0.154537	9393.02	0.004	0.84942	5.1	TRUE	TRUE	TRUE
High	FQIVNPHLL	FQIVNPHLL	2	1	1	P23921		0	2.29756e+07	0.005	0.01882	1.88516	2	1080.62	0.0772577	64.0911	0	B16_Bulk_DBKO	2	H2-Db	0.005	0.708896	23.33	2.016	0.233224	4009.2	TRUE	TRUE	FALSE
High	KIIALQSGL	KIIALQSGL	1	1	1	O14503		0	0	0.005	0.01878	1.86684	2	942.598	-0.42897	48.2787	0	B16_Bulk_DBKO	2	H2-Kb	3.609	0.106526	15790.9	0.995	0.389591	738.4	TRUE	FALSE	TRUE
High	SWLHTSEL	SWLHTSEL	1	1	1	Q9H089		0	2.5603e+07	0.005	0.02026	1.78322	2	972.478	-0.364314	47.8392	0	B16_Bulk_DBKO	2	H2-Kb	11.162	0.057291	26900.5	0.661	0.409546	595.01	TRUE	FALSE	TRUE
High	TTLLFQKL	TTLLFQKL	1	1	1	Q04864		0	3.99286e+06	0.005	0.01953	1.71201	2	963.587	-0.308813	55.9159	0	B16_Bulk_DBKO	2	H2-Kb	10.645	0.046869	30111.6	0.013	0.735835	17.43	TRUE	FALSE	TRUE
High	RILKFLQL	RILKFLQL	1	1	1	Q9UGJ0		0	0	0.005	0.02183	1.66608	2	1030.68	-0.156934	57.3892	0	B16_Bulk_DBKO	2	H2-Kb	9.779	0.055376	27463.8	0.034	0.667802	36.39	TRUE	FALSE	TRUE
High	TTYKYFAL	TTYKYFAL	1	1	1	Q5VYS8		0	0	0.005	0.0194	1.66563	2	1006.53	0.828413	53.4555	0	B16_Bulk_DBKO	2	H2-Kb	10.307	0.07266	22779.4	0.003	0.893422	3.17	TRUE	FALSE	TRUE
High	VNVCYKEL	VNVCYKEL	1	1	1	Q13769		0	8.69785e+06	0.005	0.01838	1.66067	2	967.491	-0.519657	40.4024	0	B16_Bulk_DBKO	2	H2-Kb	29.439	0.041168	32027.5	0.148	0.676059	33.28	TRUE	FALSE	TRUE
High	KQRLFENL	KQRLFENL	2	2	2	Q13547;Q92769		0	3.5344e+07	0.005	0.01902	1.4645	2	1047.59	-0.767188	35.3657	0	B16_Bulk_DBKO	2	H2-Kb	7.029	0.05981	26177.3	0.263	0.529136	163.15	TRUE	FALSE	TRUE
High	ATRSFPQL	ATRSFPQL	2	1	1	P20073		0	1.15503e+08	0.005	0.02166	1.44957	2	919.499	-0.211042	39.6436	0	B16_Bulk_DBKO	2	H2-Kb	16.842	0.033557	34776.6	0.071	0.600762	75.16	TRUE	FALSE	TRUE
High	SAVVYAQL	SAVVYAQL	1	1	1	Q8IZH2		0	6.01514e+06	0.006	0.02415	3.17142	2	850.467	0.268499	52.5192	0	B16_Bulk_DBKO	2	H2-Kb	2.997	0.117697	13993.1	0.008	0.807057	8.07	TRUE	FALSE	TRUE
High	TNLIYQQV	TNLIYQQV	7	1	1	Q13402		0	7.62652e+08	0.006	0.02413	2.94706	2	978.525	-0.0542411	53.0112	0	B16_Bulk_DBKO	2	H2-Kb	17.532	0.039253	32698	0.106	0.580781	93.3	TRUE	FALSE	TRUE
High	SVVGFVEL	SVVGFVEL	2	1	1	Q6P1X5		0	1.04973e+07	0.006	0.02361	2.73743	2	849.471	-0.24504	73.8968	0	B16_Bulk_DBKO	2	H2-Kb	6.129	0.075467	22098	0.03	0.688788	29	TRUE	FALSE	TRUE
High	YSLVYQAL	YSLVYQAL	1	1	1	Q6IBW4		0	2.65028e+07	0.006	0.02549	2.59962	2	956.509	0.0045228	67.0376	0	B16_Bulk_DBKO	2	H2-Kb	2.197	0.164833	8402.81	0.036	0.751351	14.74	TRUE	FALSE	TRUE
High	TILNFNDL	TILNFNDL	2	1	1	Q9NRN7		0	8.79858e+06	0.006	0.02605	2.50184	2	949.5	0.758387	75.0067	0	B16_Bulk_DBKO	2	H2-Kb	4.504	0.125181	12904.7	0.279	0.582377	91.71	TRUE	FALSE	TRUE
High	INYSYINL	INYSYINL	1	1	1	Q9UPU5		0	2.16228e+07	0.006	0.02335	2.43696	2	999.515	0.175857	67.781	0	B16_Bulk_DBKO	2	H2-Kb	10.94	0.070854	23228.9	0	0.936094	2	TRUE	FALSE	TRUE
High	SILQYSNV	SILQYSNV	3	1	1	Q8WTW4		0	4.07613e+07	0.006	0.02251	2.43695	2	923.484	0.498019	54.9486	0	B16_Bulk_DBKO	2	H2-Kb	20.69	0.050733	28878.7	0.043	0.746689	15.5	TRUE	FALSE	TRUE
High	KNLVFVVGL	KNLVFVVGL	1	1	1	O95628		0	8.23859e+06	0.006	0.02588	2.38249	2	988.619	0.0969925	66.6594	0	B16_Bulk_DBKO	2	H2-Kb	2.924	0.117062	14089.6	0.072	0.694321	27.31	TRUE	FALSE	TRUE
High	QAYVFTLL	QAYVFTLL	1	1	1	P00846		0	0	0.006	0.02508	2.25995	2	954.53	0.326292	83.9455	0	B16_Bulk_DBKO	2	H2-Kb	3.602	0.114057	14555.2	0.004	0.866757	4.23	TRUE	FALSE	TRUE
High	SNYSYPQV	SNYSYPQV	4	1	1	Q01844		0	1.056e+08	0.006	0.02227	2.20872	2	957.431	-0.170694	44.8799	0	B16_Bulk_DBKO	2	H2-Kb	11.301	0.056396	27162.3	0.006	0.817707	7.19	TRUE	FALSE	TRUE
High	SLVIFmQL	SLVIFMQL	2	1	1	Q9UKV5	M6(Oxidation)	0	4.00925e+06	0.006	0.02708	2.2062	2	966.532	-0.538077	81.6337	0	B16_Bulk_DBKO	2	H2-Kb	14.544	0.052787	28244	0.081	0.621432	60.1	TRUE	FALSE	TRUE
High	FAPIYADL	FAPIYADL	3	1	1	Q9Y320		0	3.43243e+07	0.006	0.02332	2.1971	2	909.472	-0.0836574	71.9296	0	B16_Bulk_DBKO	2	H2-Kb	3.039	0.14087	10890	0.234	0.602548	73.73	TRUE	FALSE	TRUE
High	SSVKFAEm	SSVKFAEM	2	1	1	Q08AM6	M8(Oxidation)	0	2.38717e+06	0.006	0.02745	2.09494	2	914.429	0.237757	26.2117	0	B16_Bulk_DBKO	2	H2-Kb	2.056	0.139665	11032.9	0.016	0.775668	11.33	TRUE	FALSE	TRUE
High	ASPIFTHV	ASPIFTHV	4	1	1	Q9HCG8		0	3.26576e+08	0.006	0.02217	2.05899	2	871.467	0.0119567	41.4569	0	B16_Bulk_DBKO	2	H2-Kb	1.747	0.117331	14048.7	0.037	0.649629	44.3	TRUE	TRUE	TRUE
High	RVVAFAAV	RVVAFAAV	1	2	2	Q7LG56;P31350		0	2.27232e+07	0.006	0.02517	2.05719	2	832.504	0.236262	43.0346	0	B16_Bulk_DBKO	2	H2-Kb	31.878	0.044517	30887.7	0.32	0.607042	70.23	TRUE	FALSE	TRUE
High	LAILRPNL	LAILRPNL	2	2	2	A6NE52;Q8N427		0	3.16459e+07	0.006	0.02222	2.02498	2	909.588	0.133098	61.908	0	B16_Bulk_DBKO	2	H2-Kb	7.63	0.074863	22242.9	0.334	0.507235	206.77	TRUE	FALSE	TRUE
High	AGFLFQKV	AGFLFQKV	1	1	1	Q8IVP5		0	5.1958e+06	0.006	0.02289	1.98637	2	909.519	-0.0413702	53.1281	0	B16_Bulk_DBKO	2	H2-Kb	8.061	0.068778	23756.6	0.032	0.703944	24.61	TRUE	FALSE	TRUE
High	RTYSFLNL	RTYSFLNL	3	1	1	Q9GZU3		0	2.72318e+08	0.006	0.02344	1.92748	2	1013.54	0.249926	60.0532	0	B16_Bulk_DBKO	2	H2-Kb	7.14	0.086786	19550.8	0.003	0.887689	3.37	TRUE	FALSE	TRUE
High	SFLDVRNI	SFLDVRNI	4	1	1	Q13200		0	9.64301e+07	0.006	0.02387	1.9231	2	963.526	-0.238676	60.317	0	B16_Bulk_DBKO	2	H2-Kb	26.615	0.0354	34090	1.263	0.322625	1523.93	TRUE	FALSE	TRUE
High	VAIQAVLSL	VAIQAVLSL	1	9	9	P62736;Q562R1;Q9BYX7;P60709;P68032;P63261;P63267;P68133;A5A3E0		0	2.35463e+07	0.006	0.02214	1.88126	2	913.572	0.0915555	77.8743	0	B16_Bulk_DBKO	2	H2-Db	0.113	0.35649	1056.41	0.255	0.463879	330.53	TRUE	TRUE	TRUE
High	AQYNFILV	AQYNFILV	2	2	2	A2RTX5;P26639		0	3.64342e+07	0.006	0.02732	1.87567	2	967.524	-0.4462	76.8251	0	B16_Bulk_DBKO	2	H2-Kb	0.945	0.205092	5435.62	0.087	0.662557	38.52	TRUE	TRUE	TRUE
High	SAYEFYHA	SAYEFYHA	1	1	1	Q99814		0	5.5299e+06	0.006	0.02355	1.85842	2	987.421	-0.102767	39.9427	0	B16_Bulk_DBKO	2	H2-Kb	4.467	0.116201	14221.5	0.053	0.75048	14.88	TRUE	FALSE	TRUE
High	KILSFLGI	KILSFLGI	3	1	1	Q7Z442		0	6.55255e+07	0.006	0.02227	1.77305	2	890.571	-0.251474	67.1787	0	B16_Bulk_DBKO	2	H2-Kb	28.227	0.044699	30827	0.417	0.559994	116.84	TRUE	FALSE	TRUE
High	TSPEFQEm	TSPEFQEM	2	1	1	Q9NTJ5	M8(Oxidation)	0	2.20742e+06	0.006	0.02734	1.77197	2	984.398	0.0614767	30.5208	0	B16_Bulk_DBKO	2	H2-Kb	2.251	0.089805	18922.5	0.082	0.512128	196.11	TRUE	FALSE	TRUE
High	SAVLmERL	SAVLMERL	3	2	2	Q99613;B5ME19	M5(Oxidation)	0	7.50937e+06	0.006	0.02663	1.74182	2	934.503	0.833884	37.523	0	B16_Bulk_DBKO	2	H2-Kb	2.912	0.117833	13972.6	0.377	0.422589	516.7	TRUE	FALSE	TRUE
High	VLEVFREV	VLEVFREV	1	1	1	Q9BUY7		0	206700769	0.006	0.0265	1.62121	2	990.562	-0.097039	57.3503	0	B16_Bulk_DBKO	2	H2-Kb	34.611	0.025701	37861.8	1.993	0.307679	1791.41	TRUE	FALSE	TRUE
High	VAYTYDNL	VAYTYDNL	2	1	1	Q70CQ2		0	3.64758e+07	0.006	0.0243	1.48393	2	958.451	-1.02368	51.6753	0	B16_Bulk_DBKO	2	H2-Kb	3.545	0.127651	12564.4	0.004	0.879326	3.69	TRUE	FALSE	TRUE
High	SQVRFSNI	SQVRFSNI	1	1	1	Q9UHV7		0	1.49297e+07	0.006	0.02467	1.47783	2	950.505	-0.344852	35.3865	0	B16_Bulk_DBKO	2	H2-Kb	4.513	0.118118	13929.5	0.087	0.696536	26.67	TRUE	FALSE	TRUE
High	NIFmFSKV	NIFMFSKV	4	1	1	Q9Y320	M4(Oxidation)	0	4.18046e+07	0.006	0.02569	1.44695	2	1001.51	-0.0175029	57.0525	0	B16_Bulk_DBKO	2	H2-Kb	31.184	0.04602	30389.5	0.13	0.657488	40.69	TRUE	FALSE	TRUE
High	IGPEYKSm	IGPEYKSM	2	1	1	Q6P996	M8(Oxidation)	0	0	0.006	0.02784	1.41102	2	940.444	-0.174172	25.1658	0	B16_Bulk_DBKO	2	H2-Kb	9.918	0.051798	28547.8	0.072	0.546654	134.98	TRUE	FALSE	TRUE
High	KALEYLKL	KALEYLKL	1	1	1	Q14008		0	7.70192e+06	0.006	0.02527	1.33931	2	977.603	0.107076	43.097	0	B16_Bulk_DBKO	2	H2-Kb	6.109	0.067622	24055.6	0.038	0.636905	50.84	TRUE	FALSE	TRUE
High	SIANFTNV	SIANFTNV	6	1	1	P53396		0	2.79503e+08	0.007	0.04066	3.30804	2	865.441	-0.197075	53.7143	0	B16_Bulk_DBKO	2	H2-Kb	1.705	0.224511	4405.54	0.096	0.656338	41.2	TRUE	TRUE	TRUE
High	SIIVFNLV	SIIVFNLV	3	1	1	Q9H3H5		0	2.21827e+07	0.007	0.03911	2.82603	2	904.55	0.00910104	87.5985	0	B16_Bulk_DBKO	2	H2-Kb	18.505	0.065604	24586.6	0.089	0.672992	34.4	TRUE	FALSE	TRUE
High	FTPSFANL	FTPSFANL	3	1	1	Q04637		0	1.39051e+08	0.007	0.03519	2.72778	2	896.451	-0.613651	67.8325	0	B16_Bulk_DBKO	2	H2-Kb	5.724	0.07265	22781.9	0.033	0.734532	17.68	TRUE	FALSE	TRUE
High	ANVQYAAV	ANVQYAAV	1	1	1	Q9H3S7		0	2.93015e+06	0.007	0.03994	2.66792	2	835.43	-0.556377	37.2263	0	B16_Bulk_DBKO	2	H2-Kb	26.038	0.040911	32116.7	0.175	0.632526	53.3	TRUE	FALSE	TRUE
High	EIVDFLTGV	EIVDFLTGV	2	1	1	Q9P2N6		0	0	0.007	0.03325	2.47857	2	992.53	-0.0478674	85.2734	0	B16_Bulk_DBKO	2	H2-Kb	24.776	0.027877	36980.9	1.579	0.302994	1884.56	TRUE	FALSE	TRUE
High	VNTFFSFL	VNTFFSFL	3	1	1	Q9Y266		0	5.33097e+07	0.007	0.03387	2.47035	2	974.498	-0.140407	92.3616	0	B16_Bulk_DBKO	2	H2-Kb	19.337	0.06256	25409.9	0.035	0.817887	7.17	TRUE	FALSE	TRUE
High	ISYDYLTSL	ISYDYLTSL	1	1	1	Q86TW2		0	1.73635e+07	0.007	0.04111	2.41928	2	1074.54	0.402872	74.8977	0	B16_Bulk_DBKO	2	H2-Kb	0.652	0.194503	6095.46	0.002	0.893172	3.18	TRUE	TRUE	TRUE
High	VGYGHLSTL	VGYGHLSTL	2	1	1	O60583		0	95098417	0.007	0.04072	2.38656	2	946.501	1.84137	41.4645	0	B16_Bulk_DBKO	2	H2-Kb	0.365	0.25935	3021.98	0.013	0.787947	9.92	TRUE	TRUE	TRUE
High	VTYLFVQL	VTYLFVQL	2	1	1	Q9BVK8		0	3.19283e+07	0.007	0.03355	2.37531	2	982.56	-0.914156	84.7274	0	B16_Bulk_DBKO	2	H2-Kb	7.705	0.070476	23324.1	0.001	0.912451	2.58	TRUE	FALSE	TRUE
High	AVFAFRAV	AVFAFRAV	4	1	1	Q8N5T2		0	1.95965e+08	0.007	0.03154	2.30832	2	880.505	0.708611	52.7078	0	B16_Bulk_DBKO	2	H2-Kb	18.126	0.057867	26733.4	0.025	0.783765	10.38	TRUE	FALSE	TRUE
High	VSFRSANL	VSFRSANL	1	2	2	Q2TB90;P19367		0	1.03625e+07	0.007	0.04082	2.2831	2	893.483	-0.599075	36.8045	0	B16_Bulk_DBKO	2	H2-Kb	6.301	0.091285	18621.9	0.006	0.879659	3.68	TRUE	FALSE	TRUE
High	TVVNFLIRV	TVVNFLIRV	1	1	1	Q9Y4A5		0	4.70174e+06	0.007	0.02928	2.23836	2	1060.65	1.28813	69.2076	0	B16_Bulk_DBKO	2	H2-Kb	10.145	0.063512	25149.5	0.162	0.559769	117.12	TRUE	FALSE	TRUE
High	RGPTYVNm	RGPTYVNM	12	1	1	P52594	M8(Oxidation)	0	4.40641e+07	0.007	0.03616	2.22525	2	953.451	-0.374616	21.8693	0	B16_Bulk_DBKO	2	H2-Kb	3.708	0.099214	17091	0.066	0.619017	61.69	TRUE	FALSE	TRUE
High	TIISFmQV	TIISFMQV	5	1	1	O76074	M6(Oxidation)	0	3.56065e+07	0.007	0.03856	2.22092	2	954.496	-0.595138	64.1605	0	B16_Bulk_DBKO	2	H2-Kb	19.054	0.044314	30955.6	0.056	0.669224	35.83	TRUE	FALSE	TRUE
High	SGLLFTHL	SGLLFTHL	1	1	1	O94766		0	7.4025e+06	0.007	0.03698	2.20857	2	887.498	-0.319686	60.2328	0	B16_Bulk_DBKO	2	H2-Kb	1.42	0.153799	9468.32	0.01	0.791917	9.5	TRUE	TRUE	TRUE
High	ASLRYLGL	ASLRYLGL	2	1	1	Q15048		0	3.01169e+07	0.007	0.03604	2.16658	2	892.525	-0.180788	53.4221	0	B16_Bulk_DBKO	2	H2-Kb	11.513	0.062022	25558.2	0.029	0.784102	10.34	TRUE	FALSE	TRUE
High	SRLPFTAL	SRLPFTAL	2	1	1	P40306		0	2.80082e+07	0.007	0.03109	2.15154	2	904.525	0.012988	55.5425	0	B16_Bulk_DBKO	2	H2-Kb	12.314	0.044964	30738.7	0.276	0.48057	275.92	TRUE	FALSE	TRUE
High	IAFGFHQL	IAFGFHQL	2	1	1	O75381		0	3.51942e+07	0.007	0.03963	2.14501	2	932.497	-1.58522	57.2931	0	B16_Bulk_DBKO	2	H2-Kb	1.811	0.127256	12618.2	0.002	0.86932	4.11	TRUE	TRUE	TRUE
High	KVVEFSEL	KVVEFSEL	3	1	1	Q5C9Z4		0	8.42732e+07	0.007	0.03477	2.12754	2	950.519	-0.0384967	47.2583	0	B16_Bulk_DBKO	2	H2-Kb	13.017	0.046827	30125.3	0.019	0.711664	22.64	TRUE	FALSE	TRUE
High	TSLKYLEm	TSLKYLEM	3	1	1	Q6QNY1	M8(Oxidation)	0	3.66722e+06	0.007	0.033	2.11	2	1000.51	4.09171	40.3008	0	B16_Bulk_DBKO	2	H2-Kb	3.43	0.10235	16520.8	0.063	0.653146	42.64	TRUE	FALSE	TRUE
High	SFYEHIITV	SFYEHIITV	2	1	1	Q5T6F0		0	58307624	0.007	0.03109	2.09337	2	1108.57	0.172458	60.6233	0	B16_Bulk_DBKO	2	H2-Kb	1.05	0.176577	7400.14	0.091	0.579436	94.67	TRUE	TRUE	TRUE
High	AVYIHALL	AVYIHALL	1	1	1	Q8NBF6		0	1.76169e+07	0.007	0.03895	2.04638	2	899.535	-0.183092	55.3558	0	B16_Bulk_DBKO	2	H2-Kb	10.912	0.068873	23732.2	0.012	0.804141	8.32	TRUE	FALSE	TRUE
High	SATVFRTV	SATVFRTV	1	1	1	Q7Z5Y7		0	5.49499e+06	0.007	0.03101	2.03327	2	880.489	-0.249118	33.987	0	B16_Bulk_DBKO	2	H2-Kb	9.319	0.0823	20523.2	0.269	0.516683	186.68	TRUE	FALSE	TRUE
High	INIEHALTF	INIEHALTF	1	1	1	Q8WXH0		0	7.1251e+06	0.007	0.02854	2.01658	2	1057.57	-0.49645	61.0995	0	B16_Bulk_DBKO	2	H2-Kb	0.87	0.180494	7093.07	0.103	0.580603	93.48	TRUE	TRUE	TRUE
High	LVYYFYNL	LVYYFYNL	1	1	1	Q8NBP0		0	1.07303e+06	0.007	0.03185	2.01011	2	1094.56	0.22338	82.8071	0	B16_Bulk_DBKO	2	H2-Kb	24.112	0.057892	26726.2	0.007	0.902323	2.88	TRUE	FALSE	TRUE
High	AFFRFSGL	AFFRFSGL	1	1	1	Q14849		0	1.32962e+07	0.007	0.03609	1.99215	2	944.499	-0.0893642	65.3596	0	B16_Bulk_DBKO	2	H2-Kb	21.078	0.046431	30254.7	0.041	0.794909	9.2	TRUE	FALSE	TRUE
High	SNHVFNAL	SNHVFNAL	2	1	1	O14730		0	5.2729e+07	0.007	0.03245	1.92461	2	901.45	-3.16782	37.7991	0	B16_Bulk_DBKO	2	H2-Kb	8.236	0.063257	25219	0.032	0.725342	19.53	TRUE	FALSE	TRUE
High	QILTAFPAL	QILTAFPAL	1	1	1	P57678		0	9.31103e+06	0.007	0.02936	1.89836	2	973.574	2.15474	81.0683	0	B16_Bulk_DBKO	2	H2-Kb	3.191	0.105735	15926.6	0.303	0.546162	135.7	TRUE	FALSE	TRUE
High	QNLKYLGL	QNLKYLGL	2	1	1	O14617		0	2.72092e+07	0.007	0.036	1.81622	2	948.551	-0.39047	49.8135	0	B16_Bulk_DBKO	2	H2-Kb	25.789	0.025748	37842.6	0.09	0.623066	59.05	TRUE	FALSE	TRUE
High	KFILLENL	KFILLENL	1	1	1	Q9UHH9		0	4.01408e+06	0.007	0.0389	1.81608	2	989.603	-0.21271	69.0508	0	B16_Bulk_DBKO	2	H2-Kb	14.544	0.054538	27713.9	0.673	0.429033	481.9	TRUE	FALSE	TRUE
High	SNVKYVmL	SNVKYVML	2	1	1	Q13635	M7(Oxidation)	0	6.21172e+07	0.007	0.04019	1.77073	2	969.508	0.142983	38.0964	0	B16_Bulk_DBKO	2	H2-Kb	9.201	0.05464	27683.3	0.013	0.754404	14.26	TRUE	FALSE	TRUE
High	RVDVFTNL	RVDVFTNL	2	1	1	Q86W42		0	2.80601e+07	0.007	0.03055	1.76674	2	963.525	-0.365368	51.9712	0	B16_Bulk_DBKO	2	H2-Kb	15.726	0.036722	33605.8	0.152	0.528549	164.19	TRUE	FALSE	TRUE
High	KGPQYGTL	KGPQYGTL	1	1	1	Q9UKS6		0	2.92862e+06	0.007	0.03943	1.74212	2	863.462	-0.242789	26.7669	0	B16_Bulk_DBKO	2	H2-Kb	3.952	0.080465	20934.7	0.167	0.524648	171.26	TRUE	FALSE	TRUE
High	VSTSFQRV	VSTSFQRV	1	1	1	Q96QE3		0	3.68417e+06	0.007	0.02884	1.69591	2	923.494	-0.11796	29.1579	0	B16_Bulk_DBKO	2	H2-Kb	20.051	0.035609	34012.9	0.093	0.631266	54.03	TRUE	FALSE	TRUE
High	VNRSFIAL	VNRSFIAL	2	1	1	Q00765		0	6.72083e+07	0.007	0.03514	1.66808	2	919.536	-0.42435	48.2693	0	B16_Bulk_DBKO	2	H2-Kb	17.679	0.042168	31682.8	0.021	0.778791	10.95	TRUE	FALSE	TRUE
High	VSFWFGTRF	VSFWFGTRF	1	1	1	Q9BUN8		0	7.51216e+06	0.007	0.03093	1.60985	2	1146.57	0.129504	74.1731	0	B16_Bulk_DBKO	2	H2-Kb	3.339	0.129829	12271.8	0.043	0.793638	9.33	TRUE	FALSE	TRUE
High	RALNYTHL	RALNYTHL	2	1	1	P52948		0	2.92037e+07	0.007	0.04197	1.60245	2	987.537	0.0350757	28.2724	0	B16_Bulk_DBKO	2	H2-Kb	0.094	0.40541	622.24	0.04	0.701561	25.26	TRUE	TRUE	TRUE
High	YHYIFTTL	YHYIFTTL	1	1	1	Q13002		0	4.99751e+06	0.007	0.03175	1.60158	2	1057.53	-3.2182	60.7959	0	B16_Bulk_DBKO	2	H2-Kb	2.412	0.135939	11486.7	0.041	0.723957	19.82	TRUE	FALSE	TRUE
High	YITEFVNL	YITEFVNL	1	1	2	Q9UQD0;Q15858		0	8.7947e+06	0.007	0.03205	1.59589	2	998.519	0.105635	74.8131	0	B16_Bulk_DBKO	2	H2-Kb	14.422	0.0523	28393.2	0.064	0.63109	54.14	TRUE	FALSE	TRUE
High	IGAKFWEV	IGAKFWEV	1	8	8	Q13885;Q9BVA1;Q13509;P04350;P68371;P07437;A6NNZ2;Q3ZCM7		0	25579401	0.007	0.03451	1.47526	2	949.514	-0.153358	56.7241	0	B16_Bulk_DBKO	2	H2-Kb	17.262	0.056504	27130.6	0.657	0.436309	445.42	TRUE	FALSE	TRUE
High	TFYNELRV	TFYNELRV	1	10	10	Q562R1;Q9BYX7;P60709;P68032;P63261;P68133;Q6S8J3;A5A3E0;P0CG38;P0CG39		0	1.19938e+07	0.007	0.03447	1.33701	2	1041.54	-0.21208	51.1304	0	B16_Bulk_DBKO	2	H2-Kb	20.405	0.048487	29589	1.561	0.331997	1376.97	TRUE	FALSE	TRUE
High	KTYEHFNAm	KTYEHFNAM	4	1	1	P16435	M9(Oxidation)	0	1.4689e+06	0.007	0.03822	1.21849	2	1156.51	0.208137	20.2369	0	B16_Bulk_DBKO	2	H2-Kb	0.298	0.287502	2228.47	0.008	0.826327	6.55	TRUE	TRUE	TRUE
High	IFFIVSQV	IFFIVSQV	4	1	1	Q5T9L3		0	1.2023e+07	0.008	0.04658	2.4411	2	952.549	-0.82434	82.9172	0	B16_Bulk_DBKO	2	H2-Kb	33.575	0.031088	35718.1	0.361	0.51996	180.17	TRUE	FALSE	TRUE
High	SAFIFRVL	SAFIFRVL	2	1	1	P51788		0	3.73666e+07	0.008	0.04482	2.22504	2	952.561	-0.129513	69.7828	0	B16_Bulk_DBKO	2	H2-Kb	1.507	0.187738	6558.35	0.009	0.827062	6.5	TRUE	TRUE	TRUE
High	QILQFPSL	QILQFPSL	1	1	1	P31629		0	1.48776e+07	0.008	0.04392	2.16526	2	945.54	-0.170837	80.0931	0	B16_Bulk_DBKO	2	H2-Kb	13.108	0.045908	30426.3	0.037	0.664252	37.82	TRUE	FALSE	TRUE
High	SVFEFLAF	SVFEFLAF	1	1	1	O96005		0	1.73012e+06	0.008	0.04505	2.11819	2	959.484	-3.55085	98.0054	0	B16_Bulk_DBKO	2	H2-Kb	7.501	0.069289	23625.6	0.037	0.734574	17.67	TRUE	FALSE	TRUE
High	NIFVFKELL	NIFVFKELL	1	1	2	Q8TEU7;Q9Y4G8		0	2.96209e+06	0.008	0.04573	2.08614	2	1122.66	-0.219233	78.4897	0	B16_Bulk_DBKO	2	H2-Kb	2.243	0.16431	8450.5	0.193	0.596358	78.83	TRUE	FALSE	TRUE
High	KQYPYNNL	KQYPYNNL	2	1	1	O95169		0	1.03877e+07	0.008	0.0478	1.9482	2	1039.52	-0.286631	31.7139	0	B16_Bulk_DBKO	2	H2-Kb	5.85	0.05422	27809.4	0.013	0.75112	14.77	TRUE	FALSE	TRUE
High	IQYAYTGRL	IQYAYTGRL	1	1	1	Q96PQ7		0	3.629e+06	0.008	0.04554	1.7324	2	1084.58	1.86497	44.0566	0	B16_Bulk_DBKO	2	H2-Kb	3.076	0.131501	12051.8	0.04	0.78503	10.24	TRUE	FALSE	TRUE
High	SDYPPLGRF	SDYPPLGRF	1	2	2	P68104;Q5VTE0		0	9.98093e+06	0.008	0.04612	1.68312	2	1051.52	0.152467	51.6299	0	B16_Bulk_DBKO	2	H2-Kb	9.352	0.036111	33828.7	1.566	0.252729	3246.41	TRUE	FALSE	TRUE
High	VGVNGFGRI	VGVNGFGRI	1	1	1	P04406		0	4510844	0.008	0.04299	1.66104	2	918.516	-0.0214873	44.5971	0	B16_Bulk_DBKO	2	H2-Kb	6.515	0.112787	14756.6	1.472	0.408706	600.44	TRUE	FALSE	TRUE
High	TSFmFQRV	TSFMFQRV	1	1	1	P09525	M4(Oxidation)	0	0	0.008	0.04398	1.56708	2	1031.5	2.05652	43.9404	0	B16_Bulk_DBKO	2	H2-Kb	7.968	0.088292	19234.8	0.006	0.862779	4.41	TRUE	FALSE	TRUE
High	VNLAYENV	VNLAYENV	3	1	1	Q14204		0	5.03085e+07	0.008	0.04449	1.56702	2	921.468	0.117965	50.0078	0	B16_Bulk_DBKO	2	H2-Kb	19.245	0.045847	30446.4	0.092	0.705112	24.3	TRUE	FALSE	TRUE
High	TVLYPFLAI	TVLYPFLAI	1	1	1	Q92575		0	2.54706e+06	0.008	0.04479	1.54989	2	1036.61	-0.771852	95.0626	0	B16_Bulk_DBKO	2	H2-Kb	3.475	0.115612	14312.4	0.694	0.464724	327.53	TRUE	FALSE	TRUE
High	TAPLYKQI	TAPLYKQI	1	1	1	Q99816		0	7.49266e+06	0.008	0.04402	1.5286	2	933.539	-1.33917	36.9748	0	B16_Bulk_DBKO	2	H2-Kb	5.581	0.066654	24308.9	0.195	0.448326	391.11	TRUE	FALSE	TRUE
High	RGVEFVHV	RGVEFVHV	2	1	1	Q3KQV9		0	1.17081e+08	0.008	0.04542	1.37387	2	942.516	-0.0103302	35.6756	0	B16_Bulk_DBKO	2	H2-Kb	9.279	0.063349	25193.9	0.185	0.509822	201.06	TRUE	FALSE	TRUE
High	VNLEFLSLI	VNLEFLSLI	2	1	1	Q92688		0	1.47711e+07	0.009	0.04924	2.45157	2	1047.61	0.0446794	99.0826	0	B16_Bulk_DBKO	2	H2-Kb	1.631	0.196694	5952.66	0.061	0.747325	15.39	TRUE	TRUE	TRUE
High	SSVYFRSV	SSVYFRSV	1	1	1	Q96FH0		0	0	0.009	0.04976	2.4081	2	944.484	-0.0669079	37.6565	0	B16_Bulk_DBKO	2	H2-Kb	11.978	0.074144	22416.6	0.041	0.740253	16.62	TRUE	FALSE	TRUE
High	VNLQYSEV	VNLQYSEV	1	1	1	P62699		0	10681192	0.009	0.04927	2.13627	2	951.478	-0.399902	48.7131	0	B16_Bulk_DBKO	2	H2-Kb	16.921	0.046127	30354.3	0.04	0.744816	15.82	TRUE	FALSE	TRUE
High	YEYLFTNL	YEYLFTNL	1	1	1	Q96SD1		0	6.54067e+06	0.009	0.04965	1.94936	2	1062.51	-0.155871	78.3228	0	B16_Bulk_DBKO	2	H2-Kb	3.906	0.088371	19218.4	0.15	0.60762	69.79	TRUE	FALSE	TRUE
High	IAYLYNEGL	IAYLYNEGL	1	1	1	P41002		0	7.98273e+06	0.009	0.05039	1.80818	2	1055.54	0.354315	65.4164	0	B16_Bulk_DBKO	2	H2-Kb	1.929	0.16613	8285.72	0.057	0.761628	13.19	TRUE	TRUE	TRUE
High	RGFFFSHV	RGFFFSHV	1	1	1	O00767		0	4.9864e+07	0.009	0.04889	1.63047	2	996.505	-0.427559	45.7011	0	B16_Bulk_DBKO	2	H2-Kb	6.693	0.103961	16235.3	0.034	0.809548	7.85	TRUE	FALSE	TRUE
High	RAFLFNKV	RAFLFNKV	1	1	1	P62699		0	1.81805e+07	0.009	0.05159	1.29531	2	994.583	0.172291	39.5336	0	B16_Bulk_DBKO	2	H2-Kb	7.069	0.087922	19312	0.031	0.742827	16.16	TRUE	FALSE	TRUE
Medium	RSLAYIHSF	RSLAYIHSF	1	1	1	P49841		0	2.21593e+07	0.01	0.05251	0.992893	2	1093.58	0.199219	39.6955	0	B16_Bulk_DBKO	2	H2-Kb	0.892	0.188928	6474.45	0.252	0.510935	198.66	TRUE	TRUE	TRUE
Medium	SAFEFNEL	SAFEFNEL	3	1	1	Q13613		0	4.81303e+07	0.011	0.06958	2.71506	2	956.436	-0.265277	68.7405	0	B16_Bulk_DBKO	2	H2-Kb	1.031	0.165971	8299.99	0.004	0.844436	5.38	TRUE	TRUE	TRUE
Medium	ALLQYINL	ALLQYINL	3	1	1	Q9UJX5		0	6.90702e+07	0.011	0.07546	2.63495	2	947.556	-0.31513	80.4439	0	B16_Bulk_DBKO	2	H2-Kb	15.429	0.050059	29090	0.116	0.606697	70.49	TRUE	FALSE	TRUE
Medium	EVYEFIASL	EVYEFIASL	1	1	1	P78364		0	6.49674e+06	0.011	0.06612	2.52722	2	1070.54	0.0781311	83.6606	0	B16_Bulk_DBKO	2	H2-Kb	2.988	0.09253	18372.8	0.017	0.720076	20.67	TRUE	FALSE	TRUE
Medium	VSYPFDTV	VSYPFDTV	1	2	2	P12235;P12236		0	1.96107e+07	0.011	0.06875	2.52634	2	927.446	-0.0689584	62.3231	0	B16_Bulk_DBKO	2	H2-Kb	2.739	0.139021	11110	0.011	0.80684	8.08	TRUE	FALSE	TRUE
Medium	INLFFTEL	INLFFTEL	1	1	1	O95163		0	7.95832e+06	0.011	0.06431	2.36451	2	996.54	-0.0759366	91.7876	0	B16_Bulk_DBKO	2	H2-Kb	7.035	0.087153	19473.3	0.005	0.865338	4.29	TRUE	FALSE	TRUE
Medium	TAFVFPRL	TAFVFPRL	1	1	1	Q9NRN5		0	151713993	0.011	0.0722	2.31806	2	950.545	-0.745594	65.7317	0	B16_Bulk_DBKO	2	H2-Kb	3.257	0.11021	15173.9	0.002	0.884605	3.49	TRUE	FALSE	TRUE
Medium	ASYNHSQV	ASYNHSQV	1	1	1	P27540		0	6.93261e+06	0.011	0.06303	2.29752	2	905.411	-0.675097	14.4493	0	B16_Bulk_DBKO	2	H2-Kb	0.974	0.169194	8015.54	0.079	0.633993	52.46	TRUE	TRUE	TRUE
Medium	SITSFPRL	SITSFPRL	3	1	1	Q9UJ14		0	6.33895e+08	0.011	0.06515	2.28342	2	920.52	0.237839	52.9603	0	B16_Bulk_DBKO	2	H2-Kb	14.562	0.04914	29380.7	0.018	0.727041	19.17	TRUE	FALSE	TRUE
Medium	QAYAFLQYL	QAYAFLQYL	2	1	1	Q8TCJ2		0	2.07759e+07	0.011	0.06085	2.23927	2	1116.57	-0.00537891	86.6937	0	B16_Bulk_DBKO	2	H2-Kb	0.147	0.371094	902.01	0.01	0.820789	6.95	TRUE	TRUE	TRUE
Medium	TIILFTKV	TIILFTKV	7	1	1	Q9UI26		0	1.30746e+08	0.011	0.06121	2.12733	2	934.598	0.712236	61.1207	0	B16_Bulk_DBKO	2	H2-Kb	20.146	0.040899	32120.8	0.052	0.652025	43.16	TRUE	FALSE	TRUE
Medium	SVVSFDKV	SVVSFDKV	1	1	1	Q15424		0	12281029	0.011	0.07529	2.11532	2	880.477	-0.249654	41.6282	0	B16_Bulk_DBKO	2	H2-Kb	13.205	0.062734	25362.1	0.479	0.429355	480.22	TRUE	FALSE	TRUE
Medium	VSYVFTEV	VSYVFTEV	2	1	1	Q9UI26		0	1.62399e+07	0.011	0.06589	2.10683	2	943.477	0.00860133	64.1231	0	B16_Bulk_DBKO	2	H2-Kb	3.23	0.139546	11047.1	0.003	0.904726	2.8	TRUE	FALSE	TRUE
Medium	HTFTYTGL	HTFTYTGL	1	1	1	Q93074		0	1.43517e+07	0.011	0.05696	2.06763	2	939.458	0.527783	44.1429	0	B16_Bulk_DBKO	2	H2-Kb	18.056	0.038783	32864.7	0.023	0.781427	10.64	TRUE	FALSE	TRUE
Medium	RSPEYLSL	RSPEYLSL	3	1	1	Q13618		0	1.52953e+08	0.011	0.0738	2.03181	2	964.506	-4.21604	45.1859	0	B16_Bulk_DBKO	2	H2-Kb	2.528	0.092211	18436.3	0.029	0.668183	36.24	TRUE	FALSE	TRUE
Medium	ISmTFINI	ISMTFINI	3	1	1	Q5T9L3	M3(Oxidation)	0	3.56065e+07	0.011	0.07042	2.00996	2	954.497	0.0443112	70.8217	0	B16_Bulk_DBKO	2	H2-Kb	5.876	0.155372	9308.54	0.016	0.864889	4.31	TRUE	FALSE	TRUE
Medium	INFDFHQF	INFDFHQF	1	1	1	O15056		0	1.44261e+07	0.011	0.07322	2.0036	2	1067.5	0.927121	64.9541	0	B16_Bulk_DBKO	2	H2-Kb	6.808	0.05218	28430.1	0.033	0.708656	23.39	TRUE	FALSE	TRUE
Medium	INAEFVTQL	INAEFVTQL	1	1	1	O60306		0	1.61354e+07	0.011	0.06765	1.96488	2	1034.55	-0.400338	68.0424	0	B16_Bulk_DBKO	2	H2-Kb	2.129	0.108089	15526.1	0.015	0.737283	17.16	TRUE	FALSE	TRUE
Medium	SIVSFRQL	SIVSFRQL	1	1	1	Q96RR1		0	2.17583e+07	0.011	0.06383	1.94385	2	949.547	0.48799	50.58	0	B16_Bulk_DBKO	2	H2-Kb	11.105	0.056793	27045.9	0.006	0.789689	9.73	TRUE	FALSE	TRUE
Medium	IIYPPPEV	IIYPPPEV	2	1	1	Q15459		0	30194601	0.011	0.06354	1.90815	2	927.518	-0.228695	58.4987	0	B16_Bulk_DBKO	2	H2-Kb	20.43	0.027594	37094.3	0.137	0.456286	358.84	TRUE	FALSE	TRUE
Medium	SVVLmSHL	SVVLMSHL	5	1	1	P00558	M5(Oxidation)	0	9.78872e+06	0.011	0.06656	1.88738	2	901.481	-0.0882988	40.2906	0	B16_Bulk_DBKO	2	H2-Kb	7.323	0.083505	20257.3	0.114	0.591884	82.74	TRUE	FALSE	TRUE
Medium	SWLVLRNL	SWLVLRNL	1	1	1	Q9HCJ0		0	2.227e+06	0.011	0.05575	1.87667	2	1000.59	-1.17164	67.0951	0	B16_Bulk_DBKO	2	H2-Kb	20.386	0.052038	28473.8	0.294	0.551264	128.41	TRUE	FALSE	TRUE
Medium	VQWEYGRL	VQWEYGRL	1	1	1	P47897		0	2.79158e+06	0.011	0.07284	1.85916	2	1050.54	1.67385	50.8885	0	B16_Bulk_DBKO	2	H2-Kb	16.158	0.045295	30628.8	0.057	0.733951	17.79	TRUE	FALSE	TRUE
Medium	VIYNPRNL	VIYNPRNL	1	1	1	Q99814		0	2.25093e+07	0.011	0.07412	1.82596	2	988.557	-0.236466	39.2744	0	B16_Bulk_DBKO	2	H2-Kb	7.139	0.066399	24376	0.017	0.725383	19.52	TRUE	FALSE	TRUE
Medium	IQLEFREL	IQLEFREL	1	1	1	Q9UKM7		0	2.12057e+08	0.011	0.06582	1.82053	2	1047.58	0.397613	59.7148	0	B16_Bulk_DBKO	2	H2-Kb	4.436	0.08202	20585.5	0.035	0.696345	26.72	TRUE	FALSE	TRUE
Medium	AITTLHNL	AITTLHNL	1	2	2	P35222;P14923		0	0	0.011	0.05937	1.80598	2	882.504	-0.196385	38.3689	0	B16_Bulk_DBKO	2	H2-Kb	12.175	0.055487	27430.8	0.514	0.386529	763.28	TRUE	FALSE	TRUE
Medium	QIIRFLLL	QIIRFLLL	1	1	1	O75110		0	0	0.011	0.06938	1.78194	2	1015.67	0.2365	78.4213	0	B16_Bulk_DBKO	2	H2-Kb	18.404	0.053235	28107.4	0.039	0.710703	22.88	TRUE	FALSE	TRUE
Medium	VmYKFLTVF	VMYKFLTVF	2	1	1	P51636	M2(Oxidation)	0	1.435e+07	0.011	0.0579	1.73027	2	1163.62	-0.302121	71.5316	0	B16_Bulk_DBKO	2	H2-Kb	1.219	0.183687	6852.21	0.041	0.756473	13.94	TRUE	TRUE	TRUE
Medium	LVALFHTI	LVALFHTI	1	1	1	P0C7N5		0	3.56864e+07	0.011	0.05762	1.72447	2	913.55	-0.151784	64.8519	0	B16_Bulk_DBKO	2	H2-Kb	18.621	0.052256	28406.7	0.464	0.461772	338.16	TRUE	FALSE	TRUE
Medium	VAPRFSIL	VAPRFSIL	1	1	1	Q13332		0	3.58387e+07	0.011	0.06058	1.72298	2	902.546	0.0938858	54.5113	0	B16_Bulk_DBKO	2	H2-Kb	2.415	0.124443	13008.2	0.018	0.751148	14.77	TRUE	FALSE	TRUE
Medium	SmVKLIGI	SMVKLIGI	7	1	1	Q8NBV4	M2(Oxidation)	0	1.073e+07	0.011	0.06247	1.68281	2	876.522	-0.801185	50.2621	0	B16_Bulk_DBKO	2	H2-Kb	14.775	0.073218	22642.3	1.61	0.350524	1126.86	TRUE	FALSE	TRUE
Medium	KSLTYYTNL	KSLTYYTNL	1	1	1	O94886		0	2.72729e+06	0.011	0.06341	1.63449	2	1102.58	-1.42372	45.2609	0	B16_Bulk_DBKO	2	H2-Kb	0.522	0.254178	3195.92	0.007	0.87199	3.99	TRUE	TRUE	TRUE
Medium	RNPTFmCL	RNPTFMCL	1	1	1	O95782	M6(Oxidation)	0	3.37933e+06	0.011	0.06859	1.60126	2	997.46	0.451312	44.906	0	B16_Bulk_DBKO	2	H2-Kb	11.096	0.060708	25924.2	0.22	0.538239	147.84	TRUE	FALSE	TRUE
Medium	QNILFmLL	QNILFMLL	1	1	1	Q9Y376	M6(Oxidation)	0	0	0.011	0.06279	1.60011	2	1007.55	-4.7563	92.9757	0	B16_Bulk_DBKO	2	H2-Kb	15.038	0.062097	25537.5	0.06	0.715617	21.69	TRUE	FALSE	TRUE
Medium	KNLRYQLL	KNLRYQLL	1	1	1	P43243		0	3.63534e+07	0.011	0.06699	1.53613	2	1047.63	-0.527483	36.2398	0	B16_Bulk_DBKO	2	H2-Kb	12.856	0.048989	29428.8	0.033	0.735048	17.58	TRUE	FALSE	TRUE
Medium	SIFEFVHA	SIFEFVHA	1	1	1	Q96P70		0	3.67377e+07	0.011	0.05977	1.51635	2	949.478	-0.00052463	63.3923	0	B16_Bulk_DBKO	2	H2-Kb	15.983	0.057369	26877.9	0.085	0.692586	27.83	TRUE	FALSE	TRUE
Medium	VGPTLKATF	VGPTLKATF	1	1	1	Q6PL18		0	1.22689e+07	0.011	0.06625	1.49813	2	933.539	-1.03369	45.4471	0	B16_Bulk_DBKO	2	H2-Kb	0.438	0.212655	5008.53	0.35	0.424271	507.38	TRUE	TRUE	TRUE
Medium	SGLNYKKL	SGLNYKKL	1	1	1	A2RRP1		0	7.9611e+06	0.011	0.06642	1.31264	2	922.536	-0.109741	23.5413	0	B16_Bulk_DBKO	2	H2-Kb	2.545	0.096825	17538.5	0.089	0.547629	133.56	TRUE	FALSE	TRUE
Medium	VWINAHGL	VWINAHGL	1	1	1	Q8IZ83		0	8.90759e+06	0.011	0.07234	1.26421	2	909.493	-0.831818	48.6765	0	B16_Bulk_DBKO	2	H2-Kb	12.711	0.060511	25979.5	0.608	0.428777	483.24	TRUE	FALSE	TRUE
Medium	RVLIFTQm	RVLIFTQM	2	1	1	Q6ZRS2	M8(Oxidation)	0	6.06275e+06	0.011	0.07259	1.0235	2	1023.57	0.102707	46.7297	0	B16_Bulk_DBKO	2	H2-Kb	6.116	0.078469	21391.8	0.055	0.652085	43.14	TRUE	FALSE	TRUE
Medium	SNPEFAFL	SNPEFAFL	3	1	1	P19174		0	3.67907e+07	0.012	0.07868	2.79621	2	924.446	0.212448	74.0412	0	B16_Bulk_DBKO	2	H2-Kb	5.008	0.082443	20491.5	0.036	0.718357	21.06	TRUE	FALSE	TRUE
Medium	KSPIFAGV	KSPIFAGV	1	1	1	Q8IVW4		0	5.7889e+06	0.012	0.07762	2.24643	2	818.477	-0.090357	42.3417	0	B16_Bulk_DBKO	2	H2-Kb	9.816	0.067212	24162.6	0.088	0.697357	26.43	TRUE	FALSE	TRUE
Medium	SLSFLVKL	SLSFLVKL	2	1	1	Q14160		0	102808975	0.012	0.08832	2.20424	2	906.566	-0.0184958	65.9801	0	B16_Bulk_DBKO	2	H2-Kb	16.244	0.04193	31764.5	0.473	0.421089	525.15	TRUE	FALSE	TRUE
Medium	EITTFSRL	EITTFSRL	1	1	1	Q63HN8		0	1.85822e+07	0.012	0.08355	2.14443	2	966.526	0.11384	45.8835	0	B16_Bulk_DBKO	2	H2-Kb	41.556	0.021442	39647.4	0.649	0.366944	943.43	TRUE	FALSE	TRUE
Medium	SNVAREAAL	SNVAREAAL	1	1	1	P55084		0	1.61441e+06	0.012	0.07908	2.12307	2	930.5	-0.347879	24.9869	0	B16_Bulk_DBKO	2	H2-Kb	3.227	0.119804	13677.7	0.476	0.496755	231.6	TRUE	FALSE	TRUE
Medium	TAYQFSVL	TAYQFSVL	1	1	1	Q9UPX0		0	6.11852e+06	0.012	0.08388	2.03049	2	928.477	-0.0179962	67.0523	0	B16_Bulk_DBKO	2	H2-Kb	1.998	0.141404	10827.2	0.006	0.841481	5.56	TRUE	TRUE	TRUE
Medium	TIIVFHSL	TIIVFHSL	3	2	2	Q99502;O95677		0	57045341	0.012	0.08296	1.99833	2	929.545	-0.0576034	58.2476	0	B16_Bulk_DBKO	2	H2-Kb	6.084	0.077711	21567.9	0.006	0.791552	9.54	TRUE	FALSE	TRUE
Medium	RIYPFLLm	RIYPFLLM	3	1	1	O60337	M8(Oxidation)	0	1.05838e+07	0.012	0.0834	1.91766	2	1068.59	-0.327964	66.1548	0	B16_Bulk_DBKO	2	H2-Kb	11.623	0.060162	26077.8	0.024	0.762074	13.12	TRUE	FALSE	TRUE
Medium	QVFEFLIRL	QVFEFLIRL	1	1	1	Q8N3P4		0	1.33266e+07	0.012	0.08341	1.89643	2	1164.68	0.0417312	83.4394	0	B16_Bulk_DBKO	2	H2-Kb	2.592	0.086399	19632.9	0.007	0.786938	10.03	TRUE	FALSE	TRUE
Medium	SQIRFGLL	SQIRFGLL	1	1	1	Q8WTW3		0	3.13533e+07	0.012	0.08691	1.8479	2	933.552	-0.0524815	59.1967	0	B16_Bulk_DBKO	2	H2-Kb	3.725	0.129262	12347.3	0.069	0.736615	17.28	TRUE	FALSE	TRUE
Medium	mNFLFTmL	MNFLFTML	5	1	1	Q9Y678	M1(Oxidation); M7(Oxidation)	0	3.65517e+06	0.012	0.07907	1.80572	2	1048.48	-0.544713	86.8413	0	B16_Bulk_DBKO	2	H2-Kb	8.219	0.114622	14466.5	0.007	0.899396	2.97	TRUE	FALSE	TRUE
Medium	IRYIFAYL	IRYIFAYL	2	1	1	O60760		0	1.93763e+07	0.012	0.0878	1.79883	2	1058.61	1.81457	72.3003	0	B16_Bulk_DBKO	2	H2-Kb	19.511	0.067786	24013	0.065	0.778662	10.97	TRUE	FALSE	TRUE
Medium	NTLVYHVV	NTLVYHVV	1	1	1	Q15393		0	8.04983e+06	0.012	0.08617	1.74539	2	944.52	0.446831	42.103	0	B16_Bulk_DBKO	2	H2-Kb	20.829	0.043747	31146.1	1.302	0.329033	1421.85	TRUE	FALSE	TRUE
Medium	KAFEHLQQL	KAFEHLQQL	1	1	1	O43929		0	2.15514e+06	0.012	0.0862	1.73789	2	1113.6	-0.886962	33.8436	0	B16_Bulk_DBKO	2	H2-Kb	0.072	0.344834	1198.41	0.016	0.684175	30.48	TRUE	TRUE	TRUE
Medium	ARISFSYL	ARISFSYL	1	1	1	Q9NQZ7		0	1.39215e+07	0.012	0.08454	1.70123	2	956.521	0.55839	55.0535	0	B16_Bulk_DBKO	2	H2-Kb	9.899	0.076358	21886	0.419	0.508309	204.38	TRUE	FALSE	TRUE
Medium	VFIELNHI	VFIELNHI	1	1	1	Q8WXG6		0	4.00935e+06	0.012	0.08573	1.57956	2	984.551	-0.0763852	59.5409	0	B16_Bulk_DBKO	2	H2-Kb	14.862	0.053111	28145.1	0.572	0.438269	436.07	TRUE	FALSE	TRUE
Medium	RIQEFIEL	RIQEFIEL	2	1	1	Q7L5Y9		0	2.12057e+08	0.012	0.07918	1.54257	2	1047.58	0.397613	59.3075	0	B16_Bulk_DBKO	2	H2-Kb	13.076	0.042303	31636.6	0.11	0.5453	136.97	TRUE	FALSE	TRUE
Medium	VAWDYGRL	VAWDYGRL	1	1	1	Q5T3F8		0	6.91624e+06	0.012	0.0787	1.44465	2	979.499	-0.634303	52.3517	0	B16_Bulk_DBKO	2	H2-Kb	17.722	0.047352	29954.7	0.018	0.804035	8.33	TRUE	FALSE	TRUE
Medium	AVPIFIEL	AVPIFIEL	3	2	2	P52294;O60684		0	3.68649e+07	0.013	0.09228	2.80343	2	901.539	-0.233119	88.3457	0	B16_Bulk_DBKO	2	H2-Kb	4.698	0.072524	22813	0.036	0.608321	69.26	TRUE	FALSE	TRUE
Medium	SVIKFENL	SVIKFENL	8	1	1	Q9H6R6		0	2.21136e+09	0.013	0.09078	2.27062	2	949.535	-0.283846	52.2251	0	B16_Bulk_DBKO	2	H2-Kb	4.983	0.080159	21004.2	0.003	0.818147	7.15	TRUE	FALSE	TRUE
Medium	TALRFLEL	TALRFLEL	1	1	1	Q99570		0	2.45712e+07	0.013	0.09162	2.234	2	962.566	-0.621761	66.1013	0	B16_Bulk_DBKO	2	H2-Kb	1.889	0.159404	8911.19	0.023	0.750262	14.91	TRUE	TRUE	TRUE
Medium	KILVFYFL	KILVFYFL	1	1	1	Q9H6U8		0	2.73401e+06	0.013	0.09355	2.06673	2	1042.63	-0.827973	85.6264	0	B16_Bulk_DBKO	2	H2-Kb	12.702	0.08263	20450	0.227	0.629898	54.84	TRUE	FALSE	TRUE
Medium	SIFSLYSVHL	SIFSLYSVHL	1	1	1	Q96QD8		0	2.45361e+06	0.013	0.09302	1.5091	2	1165.63	-0.140441	77.0701	0	B16_Bulk_DBKO	2	H2-Kb	2.842	0.171519	7816.41	0.231	0.73635	17.33	TRUE	FALSE	TRUE
Medium	IWVEATNRL	IWVEATNRL	1	1	1	O75462		0	3.22559e+06	0.013	0.09087	1.43787	2	1101.61	0.978091	49.1521	0	B16_Bulk_DBKO	2	H2-Kb	12.548	0.04824	29668.2	0.533	0.40647	615.15	TRUE	FALSE	TRUE
Medium	NIWRFPYL	NIWRFPYL	1	2	2	Q9H1V8;Q96N87		0	4.4296e+06	0.013	0.0926	1.34381	2	1108.6	1.26389	75.8743	0	B16_Bulk_DBKO	2	H2-Kb	12.979	0.067978	23963.1	0.074	0.703057	24.85	TRUE	FALSE	TRUE
Medium	VGPPHFQV	VGPPHFQV	1	1	1	Q7L576		0	3.14124e+06	0.013	0.09095	1.21334	2	880.467	-0.582288	44.6199	0	B16_Bulk_DBKO	2	H2-Kb	3.898	0.080494	20928.2	0.123	0.486085	259.94	TRUE	FALSE	TRUE
Medium	IGYPFLVSV	IGYPFLVSV	1	1	1	O94966		0	9340538	0.014	0.0968	2.71299	2	994.561	0.436937	84.9614	0	B16_Bulk_DBKO	2	H2-Kb	1.146	0.170033	7943.1	0.01	0.793093	9.38	TRUE	TRUE	TRUE
Medium	SSLHPmGGL	SSLHPMGGL	3	1	1	Q92879	M6(Oxidation)	0	3.26935e+06	0.014	0.09955	2.58194	2	914.44	0.0380291	28.8575	0	B16_Bulk_DBKO	2	H2-Kb	3.845	0.099192	17095	0.925	0.459979	344.78	TRUE	FALSE	TRUE
Medium	ISMTVINNm	ISMTVINNM	2	1	1	Q7L4S7	M9(Oxidation)	0	2.35094e+06	0.014	0.09466	2.54802	2	1038.5	-0.107042	55.1639	0	B16_Bulk_DBKO	2	H2-Kb	0.467	0.284724	2296.47	0.219	0.602815	73.51	TRUE	TRUE	TRUE
Medium	SLVPLVQSL	SLVPLVQSL	1	1	1	Q49AR2		0	4.5715e+06	0.014	0.09898	2.51909	2	955.582	-0.74377	78.0823	0	B16_Bulk_DBKO	2	H2-Kb	0.684	0.164568	8426.94	0.441	0.348333	1153.89	TRUE	TRUE	TRUE
Medium	VNATYVNV	VNATYVNV	1	1	1	P08581		0	1.21098e+07	0.014	0.09863	2.33919	2	879.457	0.205416	44.1974	0	B16_Bulk_DBKO	2	H2-Kb	31.51	0.032249	35272.2	0.051	0.729975	18.57	TRUE	FALSE	TRUE
Medium	NSIRNLDTI	NSIRNLDTI	2	1	1	Q9UBB4		0	4.68517e+06	0.014	0.09704	2.25083	2	1045.56	-0.276606	39.0956	0	B16_Bulk_DBKO	2	H2-Db	0.001	0.870177	4.07	6.721	0.203756	5514.76	TRUE	TRUE	FALSE
Medium	KIVPFFKL	KIVPFFKL	1	1	1	Q14204		0	1.40069e+08	0.014	0.09853	2.02224	2	991.634	-0.300256	57.0609	0	B16_Bulk_DBKO	2	H2-Kb	16.975	0.033848	34667.2	0.026	0.684571	30.35	TRUE	FALSE	TRUE
Medium	ASYTYLSL	ASYTYLSL	1	1	1	P02792		0	7.41978e+06	0.014	0.09566	1.81586	2	917.461	-0.00863251	65.3483	0	B16_Bulk_DBKO	2	H2-Kb	3.006	0.112704	14769.9	0.002	0.888518	3.34	TRUE	FALSE	TRUE
Medium	AICIFREL	AICIFREL	7	1	1	Q08945		0	3.29891e+06	0.014	0.0954	1.80163	2	964.525	-3.68198	74.2189	0	B16_Bulk_DBKO	2	H2-Kb	25.844	0.062233	25499.9	0.25	0.539346	146.08	TRUE	FALSE	TRUE
Medium	STFTFADL	STFTFADL	1	1	1	P49792		0	4.62884e+06	0.014	0.0965	1.73091	2	901.43	0.0811102	74.1555	0	B16_Bulk_DBKO	2	H2-Kb	6.592	0.098411	17240.1	0.006	0.890655	3.26	TRUE	FALSE	TRUE
Medium	VLFDFGNL	VLFDFGNL	1	1	1	Q99536		0	4.51953e+06	0.014	0.09571	1.29282	2	924.483	0.000263999	86.6335	0	B16_Bulk_DBKO	2	H2-Kb	16.81	0.05154	28627.6	0.014	0.847579	5.2	TRUE	FALSE	TRUE
Medium	VNFKFGVL	VNFKFGVL	2	1	1	Q5VVW2		0	20072870	0.015	0.09981	1.69879	2	923.533	-2.05048	62.8077	0	B16_Bulk_DBKO	2	H2-Kb	11.288	0.072611	22791.5	0.006	0.876731	3.8	TRUE	FALSE	TRUE
Medium	VNIQYEVI	VNIQYEVI	2	1	1	Q15012		0	1.2949e+07	0.016	0.1024	2.08118	2	977.53	-0.053537	63.0384	0	B16_Bulk_DBKO	2	H2-Kb	6.996	0.083548	20247.9	0.191	0.56085	115.76	TRUE	FALSE	TRUE
Medium	KAVDFTTV	KAVDFTTV	2	1	1	Q5T5J6		0	1.67255e+07	0.016	0.1013	1.76581	2	880.477	-0.457616	37.5943	0	B16_Bulk_DBKO	2	H2-Kb	4.454	0.100428	16867.9	0.171	0.511189	198.11	TRUE	FALSE	TRUE
Medium	RNLDWFPRm	RNLDWFPRM	2	1	1	Q14643	M9(Oxidation)	0	1.18176e+07	0.017	0.1141	2.82736	3	1250.61	-1.24278	45.315	0	B16_Bulk_DBKO	2	H2-Kb	4.349	0.086958	19514.5	0.054	0.680366	31.77	TRUE	FALSE	TRUE
Medium	SAFVFPQL	SAFVFPQL	1	1	1	Q9BU79		0	12175471	0.017	0.1138	2.70085	2	908.488	0.253501	80.9339	0	B16_Bulk_DBKO	2	H2-Kb	0.996	0.167606	8154.45	0.001	0.882692	3.56	TRUE	TRUE	TRUE
Medium	IIVSFVNA	IIVSFVNA	1	1	1	Q15393		0	9.8067e+06	0.017	0.1124	2.62338	2	862.503	-0.32809	65.5575	0	B16_Bulk_DBKO	2	H2-Kb	48.583	0.029761	36234.6	0.563	0.540449	144.35	TRUE	FALSE	TRUE
Medium	QSIIFINL	QSIIFINL	1	1	1	Q9HD23		0	3.31615e+07	0.017	0.1108	2.55216	2	947.556	-0.518924	84.906	0	B16_Bulk_DBKO	2	H2-Kb	6.684	0.075969	21978.3	0.01	0.792144	9.48	TRUE	FALSE	TRUE
Medium	ALYQFSNL	ALYQFSNL	1	1	1	O15031		0	21238944	0.017	0.105	2.49077	2	955.488	-0.438166	66.0849	0	B16_Bulk_DBKO	2	H2-Kb	9.811	0.069001	23699.3	0.005	0.860612	4.52	TRUE	FALSE	TRUE
Medium	SNLLYVNV	SNLLYVNV	2	1	1	Q4J6C6		0	2.77095e+07	0.017	0.114	2.39815	2	921.505	1.30687	65.887	0	B16_Bulk_DBKO	2	H2-Kb	12.015	0.073859	22485.8	0.038	0.764636	12.76	TRUE	FALSE	TRUE
Medium	SIIIFTNT	SIIIFTNT	5	1	1	Q9Y6V7		0	1.52607e+08	0.017	0.11	2.33658	2	908.509	0.0499293	66.634	0	B16_Bulk_DBKO	2	H2-Kb	32.318	0.037612	33283.8	0.562	0.539005	146.62	TRUE	FALSE	TRUE
Medium	NGYSFINI	NGYSFINI	1	1	1	Q96RT1		0	4.2586e+06	0.017	0.105	2.26067	2	927.457	-0.26588	71.4588	0	B16_Bulk_DBKO	2	H2-Kb	10.84	0.070601	23292.6	0.082	0.67781	32.66	TRUE	FALSE	TRUE
Medium	SGVEYTRL	SGVEYTRL	1	1	1	Q9H3S1		0	5.66276e+06	0.017	0.1057	2.20371	2	924.478	-0.845378	33.8821	0	B16_Bulk_DBKO	2	H2-Kb	7.711	0.053995	27877.2	0.016	0.70423	24.54	TRUE	FALSE	TRUE
Medium	KALINADEL	KALINADEL	1	1	1	Q13813		0	5.67392e+06	0.017	0.114	2.15779	2	986.551	-0.306218	44.4607	0	B16_Bulk_DBKO	2	H2-Db	0.001	0.856208	4.74	4.399	0.235594	3907.7	TRUE	TRUE	FALSE
Medium	SVFGFNQV	SVFGFNQV	1	1	1	Q9H6A9		0	1.61586e+07	0.017	0.1089	2.13797	2	897.447	-0.0128512	65.5781	0	B16_Bulk_DBKO	2	H2-Kb	12.023	0.050243	29032.2	0.019	0.747943	15.29	TRUE	FALSE	TRUE
Medium	KVmPFANL	KVMPFANL	4	1	1	Q9NVU0	M3(Oxidation)	0	13568083	0.017	0.1088	2.08082	2	935.501	-0.865919	46.1599	0	B16_Bulk_DBKO	2	H2-Kb	10.759	0.055666	27377.7	0.004	0.851738	4.97	TRUE	FALSE	TRUE
Medium	IDYQYQLL	IDYQYQLL	2	1	1	Q9UFF9		0	1.55028e+07	0.017	0.1121	2.02252	2	1055.54	0.248142	69.7875	0	B16_Bulk_DBKO	2	H2-Kb	11.5	0.046429	30255.3	0.133	0.59478	80.19	TRUE	FALSE	TRUE
Medium	KAFAFSSTL	KAFAFSSTL	1	1	1	Q8IYX0		0	4.87107e+06	0.017	0.1169	1.98121	2	971.521	1.0048	52.581	0	B16_Bulk_DBKO	2	H2-Kb	0.111	0.410014	592.01	0.017	0.816177	7.31	TRUE	TRUE	TRUE
Medium	ATYNFAVL	ATYNFAVL	1	1	1	P60201		0	9.49811e+07	0.017	0.1043	1.89672	2	898.467	-0.289306	68.3252	0	B16_Bulk_DBKO	2	H2-Kb	0.794	0.209382	5189.08	0.003	0.886408	3.42	TRUE	TRUE	TRUE
Medium	SLVFQLERL	SLVFQLERL	1	1	1	Q8TBA6		0	7.6668e+06	0.017	0.1143	1.78894	2	1104.64	-0.165203	79.9818	0	B16_Bulk_DBKO	2	H2-Kb	3.692	0.11569	14300.3	1.785	0.292575	2109.45	TRUE	FALSE	TRUE
Medium	RSPDWYNKV	RSPDWYNKV	1	1	1	Q92502		0	4.74028e+06	0.017	0.1125	1.67799	2	1164.58	-0.44835	32.2211	0	B16_Bulk_DBKO	2	H2-Kb	2.016	0.108888	15392.5	0.2	0.484202	265.29	TRUE	FALSE	TRUE
Medium	KGIYYVQL	KGIYYVQL	1	1	1	Q9UQ53		0	8842358	0.017	0.1063	1.62354	2	983.555	-1.41043	52.5256	0	B16_Bulk_DBKO	2	H2-Kb	7.95	0.068729	23769.2	0.019	0.716793	21.42	TRUE	FALSE	TRUE
Medium	LTRLYLTI	LTRLYLTI	10	2	2	O75390;Q96LB1		0	164718743	0.017	0.1121	1.5943	2	992.614	0.0180335	66.6135	0	B16_Bulk_DBKO	2	H2-Kb	32.886	0.040675	32198.8	1.072	0.44112	422.82	TRUE	FALSE	TRUE
Medium	SNLELHSL	SNLELHSL	1	1	1	Q99436		0	0	0.017	0.1067	1.55189	2	912.478	-0.856496	40.5474	0	B16_Bulk_DBKO	2	H2-Kb	4.48	0.071657	23028	0.069	0.56941	105.52	TRUE	FALSE	TRUE
Medium	TNmTYEKm	TNMTYEKM	1	1	1	P41212	M3(Oxidation); M8(Oxidation)	0	0	0.017	0.1044	1.44957	2	1049.43	-0.763987	15.2297	0	B16_Bulk_DBKO	2	H2-Kb	9.783	0.054778	27642	0.144	0.558927	118.19	TRUE	FALSE	TRUE
Medium	RAPSYRTL	RAPSYRTL	1	1	1	P78524		0	8.68236e+07	0.017	0.1151	0.826905	2	963.537	-0.0377739	20.7879	0	B16_Bulk_DBKO	2	H2-Kb	1.623	0.112624	14782.7	0.056	0.596778	78.47	TRUE	TRUE	TRUE
Medium	RGYIYWRL	RGYIYWRL	1	2	2	Q10567;P63010		0	58184220	0.017	0.1039	0.804	2	1126.62	-0.436171	51.3639	0	B16_Bulk_DBKO	2	H2-Kb	10.842	0.07398	22456.4	0.05	0.725977	19.39	TRUE	FALSE	TRUE
Medium	GIQIFQNL	GIQIFQNL	2	1	1	Q96NE9		0	8.4562e+06	0.018	0.1178	2.77538	2	932.52	-0.288837	73.4489	0	B16_Bulk_DBKO	2	H2-Kb	20.848	0.036927	33531.4	0.265	0.473482	297.91	TRUE	FALSE	TRUE
Medium	AVLNFTAL	AVLNFTAL	1	1	1	Q7Z6Z7		0	4.57361e+06	0.018	0.1238	2.49461	2	848.488	-0.088243	74.005	0	B16_Bulk_DBKO	2	H2-Kb	0.58	0.286046	2263.85	0.024	0.752072	14.62	TRUE	TRUE	TRUE
Medium	TITDFINI	TITDFINI	2	2	2	P54619;Q9UGJ0		0	2.63915e+07	0.018	0.1206	2.34367	2	936.504	-0.19722	78.9827	0	B16_Bulk_DBKO	2	H2-Kb	23.518	0.041173	32025.8	0.429	0.456583	357.68	TRUE	FALSE	TRUE
Medium	SIVSYNHL	SIVSYNHL	2	1	1	Q9NPH2		0	6.72755e+07	0.018	0.1218	2.26826	2	932.483	-0.384317	40.4412	0	B16_Bulk_DBKO	2	H2-Kb	6.272	0.089971	18888.6	0.013	0.765281	12.67	TRUE	FALSE	TRUE
Medium	VNFKFGVLF	VNFKFGVLF	1	1	1	Q5VVW2		0	4.70898e+06	0.018	0.1188	1.9949	2	1070.6	-0.514195	76.7937	0	B16_Bulk_DBKO	2	H2-Kb	4.462	0.093757	18130.5	0.054	0.73289	17.99	TRUE	FALSE	TRUE
Medium	VFIIFSRI	VFIIFSRI	2	1	1	Q9BTX1		0	50958385	0.018	0.1247	1.88483	2	994.608	-0.0767125	76.5078	0	B16_Bulk_DBKO	2	H2-Kb	25.444	0.046285	30302.5	0.13	0.670357	35.4	TRUE	FALSE	TRUE
Medium	TAPEYVFL	TAPEYVFL	4	1	1	A3KN83		0	99528862	0.018	0.1187	1.74707	2	939.482	0.112938	71.7222	0	B16_Bulk_DBKO	2	H2-Kb	1.588	0.125788	12820.2	0.054	0.634899	51.95	TRUE	TRUE	TRUE
Medium	SEYIHAQV	SEYIHAQV	1	2	2	Q75LS8;O95302		0	5.01602e+06	0.018	0.1185	1.69007	2	946.462	-0.530811	32.4736	0	B16_Bulk_DBKO	2	H2-Kb	12.498	0.057411	26865.7	1.073	0.35111	1119.73	TRUE	FALSE	TRUE
Medium	ISSFHSFL	ISSFHSFL	1	1	1	Q5T6X5		0	4.24689e+07	0.018	0.1197	1.65986	2	937.477	-0.706028	65.0395	0	B16_Bulk_DBKO	2	H2-Kb	10.625	0.082147	20557.2	0.168	0.681748	31.29	TRUE	FALSE	TRUE
Medium	AVLKYYKV	AVLKYYKV	2	1	1	P62979		0	1.22122e+07	0.018	0.1195	1.55956	2	983.592	-0.616949	32.7365	0	B16_Bulk_DBKO	2	H2-Kb	26.385	0.032782	35069.4	0.147	0.517466	185.1	TRUE	FALSE	TRUE
Medium	VIYEPFQL	VIYEPFQL	1	1	1	Q8IWB9		0	1.63854e+07	0.018	0.1242	1.55305	2	1008.54	-0.186154	77.8683	0	B16_Bulk_DBKO	2	H2-Kb	13.559	0.040069	32410.6	0.008	0.747986	15.28	TRUE	FALSE	TRUE
Medium	VGPWLLALF	VGPWLLALF	1	2	2	Q9Y6X1;Q8N6R1		0	2.85214e+07	0.019	0.1316	2.61164	2	1015.6	0.671393	106.596	0	B16_Bulk_DBKO	2	H2-Kb	2.911	0.145991	10303	0.544	0.53352	155.59	TRUE	FALSE	TRUE
Medium	SLIALAKL	SLIALAKL	1	1	1	Q9HD20		0	5.03569e+06	0.019	0.1322	2.4689	2	828.555	0.1282	59.8448	0	B16_Bulk_DBKO	2	H2-Kb	12.065	0.056656	27086	0.366	0.47279	300.15	TRUE	FALSE	TRUE
Medium	QIIAFFAHL	QIIAFFAHL	2	1	1	Q96L91		0	0	0.019	0.1316	2.02367	2	1059.6	-1.67228	76.4043	0	B16_Bulk_DBKO	2	H2-Kb	1.968	0.16119	8740.63	0.013	0.845658	5.31	TRUE	TRUE	TRUE
Medium	SSYIFSLV	SSYIFSLV	1	1	1	P41440		0	1.65253e+07	0.019	0.1302	1.94089	2	915.485	3.19363	80.9547	0	B16_Bulk_DBKO	2	H2-Kb	4.598	0.135488	11542.9	0.004	0.900428	2.94	TRUE	FALSE	TRUE
Medium	LTYVHNEL	LTYVHNEL	1	1	1	Q6V1X1		0	5.93922e+06	0.019	0.1269	1.64178	2	988.509	-0.831083	36.2095	0	B16_Bulk_DBKO	2	H2-Kb	11.054	0.064246	24950.5	0.045	0.704097	24.57	TRUE	FALSE	TRUE
Medium	VNVPFHLAL	VNVPFHLAL	1	1	1	Q9H2M9		0	8.87889e+06	0.019	0.1318	1.61368	2	1009.58	-0.15851	69.1921	0	B16_Bulk_DBKO	2	H2-Kb	1.802	0.136753	11386	0.007	0.803855	8.35	TRUE	TRUE	TRUE
Medium	SAPQYSRL	SAPQYSRL	1	1	1	Q8IWU5		0	3.40146e+07	0.019	0.1267	1.56586	2	921.478	-0.676361	27.0129	0	B16_Bulk_DBKO	2	H2-Kb	2.892	0.092329	18412.8	0.01	0.725228	19.55	TRUE	FALSE	TRUE
Medium	FALRYLNFF	FALRYLNFF	1	1	1	P12004		0	3.30208e+06	0.019	0.1316	1.52396	2	1190.64	-0.155929	82.5503	0	B16_Bulk_DBKO	2	H2-Db	0.509	0.318559	1592.47	0.941	0.448616	389.89	TRUE	TRUE	TRUE
Medium	RNTPFmGI	RNTPFMGI	1	1	1	Q9C0D5	M6(Oxidation)	0	3791825	0.019	0.1272	1.02933	2	951.473	1.23036	38.6682	0	B16_Bulk_DBKO	2	H2-Kb	39.917	0.023931	38593.9	0.691	0.407004	611.6	TRUE	FALSE	TRUE
Medium	RAFGFSHL	RAFGFSHL	1	1	1	Q96FW1		0	4.07339e+07	0.02	0.1335	1.55334	2	934.489	-0.494495	37.7049	0	B16_Bulk_DBKO	2	H2-Kb	2.16	0.132446	11929.2	0.007	0.835439	5.93	TRUE	FALSE	TRUE
Medium	SVHTmTTL	SVHTMTTL	1	1	1	Q5BJF2	M5(Oxidation)	0	8.72726e+07	0.021	0.1377	1.69589	2	905.437	-3.55221	26.8117	0	B16_Bulk_DBKO	2	H2-Kb	4.319	0.086344	19644.5	0.171	0.482605	269.91	TRUE	FALSE	TRUE
Medium	QAYQYEQI	QAYQYEQI	2	1	1	Q7KZ85		0	9.5951e+06	0.021	0.1391	1.58913	2	1042.48	-0.190941	44.8147	0	B16_Bulk_DBKO	2	H2-Kb	4.844	0.074215	22399.4	0.095	0.584703	89.43	TRUE	FALSE	TRUE
Medium	STTVFHSL	STTVFHSL	1	1	1	P49327		0	4719993	0.021	0.1382	1.36392	2	891.457	-0.20815	38.3749	0	B16_Bulk_DBKO	2	H2-Kb	9.748	0.054536	27714.5	0.031	0.684926	30.24	TRUE	FALSE	TRUE
Medium	SRYQFRNL	SRYQFRNL	2	1	1	Q14197		0	3.02931e+07	0.021	0.1395	1.19336	2	1083.57	-0.156736	30.0328	0	B16_Bulk_DBKO	2	H2-Kb	18.04	0.041099	32051.4	0.079	0.674746	33.76	TRUE	FALSE	TRUE
Medium	SIQNFSKL	SIQNFSKL	1	1	1	P06400		0	4.03694e+06	0.022	0.1444	2.54695	2	936.515	-0.00119926	39.7582	0	B16_Bulk_DBKO	2	H2-Kb	0.879	0.192366	6238.04	0.038	0.674479	33.85	TRUE	TRUE	TRUE
Medium	SIDQFANL	SIDQFANL	2	1	1	O15116		0	3.53684e+07	0.022	0.1441	2.33935	2	907.452	0.136317	61.7175	0	B16_Bulk_DBKO	2	H2-Kb	15.359	0.039202	32716.1	0.083	0.643094	47.54	TRUE	FALSE	TRUE
Medium	KVYTFNSV	KVYTFNSV	2	4	4	P20020;Q01814;Q16720;P23634		0	1.35889e+07	0.022	0.1475	2.306	2	957.504	0.429063	38.1781	0	B16_Bulk_DBKO	2	H2-Kb	15.761	0.054426	27747.5	0.008	0.807188	8.05	TRUE	FALSE	TRUE
Medium	SIIKLTTL	SIIKLTTL	1	1	1	Q9P2I0		0	1.28114e+08	0.022	0.1439	2.30403	2	888.576	-0.157281	54.7857	0	B16_Bulk_DBKO	2	H2-Kb	2.5	0.114355	14508.4	0.049	0.591566	83.03	TRUE	FALSE	TRUE
Medium	IIPmFSNL	IIPMFSNL	5	1	1	P30153	M4(Oxidation)	0	35428703	0.022	0.1424	2.1912	2	950.502	0.0191613	70.3362	0	B16_Bulk_DBKO	2	H2-Kb	11.83	0.064271	24943.8	0.01	0.826507	6.53	TRUE	FALSE	TRUE
Medium	EIVSFQHL	EIVSFQHL	1	1	1	Q8TDW0		0	4.94147e+07	0.022	0.1479	2.06544	2	972.515	-0.252195	52.0208	0	B16_Bulk_DBKO	2	H2-Kb	19.918	0.033613	34755.5	0.24	0.434812	452.69	TRUE	FALSE	TRUE
Medium	VIFEmTNL	VIFEMTNL	6	1	1	P08069	M5(Oxidation)	0	7.80589e+06	0.022	0.1427	1.912	2	982.491	-0.563847	60.0181	0	B16_Bulk_DBKO	2	H2-Kb	11.816	0.06138	25736.4	0.005	0.840368	5.62	TRUE	FALSE	TRUE
Medium	SFIERLVEm	SFIERLVEM	2	1	1	Q9Y4A5	M9(Oxidation)	0	2.83198e+06	0.022	0.1493	1.90601	2	1139.58	-0.643254	61.7891	0	B16_Bulk_DBKO	2	H2-Kb	0.938	0.20597	5384.23	0.207	0.518779	182.49	TRUE	TRUE	TRUE
Medium	TVISLLTGL	TVISLLTGL	1	2	2	Q8WVM7;Q8N3U4		0	0	0.022	0.1478	1.59304	2	916.571	-0.336885	88.2116	0	B16_Bulk_DBKO	2	H2-Kb	1.619	0.151347	9722.88	0.274	0.534556	153.85	TRUE	TRUE	TRUE
Medium	KGLDFALL	KGLDFALL	1	1	1	Q13123		0	22954523	0.022	0.1477	1.57925	2	876.519	-0.223507	66.7818	0	B16_Bulk_DBKO	2	H2-Kb	8.919	0.069054	23685.8	0.091	0.671443	34.98	TRUE	FALSE	TRUE
Medium	QQYSFINQm	QQYSFINQM	1	1	1	Q8TDW0	M9(Oxidation)	0	1.86539e+06	0.022	0.142	1.33066	2	1174.52	0.671858	49.1555	0	B16_Bulk_DBKO	2	H2-Kb	0.425	0.198653	5827.81	0.053	0.640144	49.09	TRUE	TRUE	TRUE
Medium	VEYDFHLL	VEYDFHLL	1	1	1	P30520		0	8.65339e+06	0.022	0.1465	1.23869	2	1035.51	-0.733699	66.3442	0	B16_Bulk_DBKO	2	H2-Kb	8.332	0.054107	27843.4	0.135	0.56946	105.46	TRUE	FALSE	TRUE
Medium	RNPTFmGL	RNPTFMGL	2	1	1	O94973	M6(Oxidation)	0	4.88379e+06	0.022	0.1494	1.18931	2	951.471	-0.629935	40.5064	0	B16_Bulk_DBKO	2	H2-Kb	13.418	0.044817	30787.6	0.067	0.643681	47.24	TRUE	FALSE	TRUE
Medium	VIAPFFPPL	VIAPFFPPL	2	1	1	Q12766		0	9.78881e+06	0.023	0.1559	2.25918	2	1000.59	0.41219	94.0904	0	B16_Bulk_DBKO	2	H2-Kb	1.647	0.161359	8724.67	0.013	0.849429	5.1	TRUE	TRUE	TRUE
Medium	NTFHYAGV	NTFHYAGV	1	1	1	P24928		0	3.7961e+06	0.023	0.1525	1.83468	2	908.426	-0.10936	35.9209	0	B16_Bulk_DBKO	2	H2-Kb	32.75	0.029003	36533	0.232	0.65521	41.7	TRUE	FALSE	TRUE
Medium	IINTFKNL	IINTFKNL	1	1	1	Q9UMZ3		0	2.77511e+07	0.023	0.1566	1.78118	2	962.567	-0.294328	56.1965	0	B16_Bulk_DBKO	2	H2-Kb	32.25	0.027622	37083	0.025	0.737312	17.15	TRUE	FALSE	TRUE
Medium	SSINFLTRV	SSINFLTRV	1	1	1	P06746		0	6.05981e+06	0.023	0.154	1.63258	2	1036.58	1.34322	55.0476	0	B16_Bulk_DBKO	2	H2-Kb	0.393	0.298382	1980.99	0.014	0.791327	9.56	TRUE	TRUE	TRUE
Medium	QAIHFANL	QAIHFANL	1	1	1	Q86WG5		0	1.8102e+07	0.023	0.1545	1.17941	2	913.49	0.601306	47.4255	0	B16_Bulk_DBKO	2	H2-Kb	4.575	0.085028	19926.3	0.007	0.837182	5.82	TRUE	FALSE	TRUE
Medium	RNYEYCRL	RNYEYCRL	2	1	1	O60264		0	3.2183e+07	0.024	0.1578	1.13324	2	1116.53	-0.17478	30.8913	0	B16_Bulk_DBKO	2	H2-Kb	19.902	0.048509	29582	0.009	0.839299	5.69	TRUE	FALSE	TRUE
Medium	AAYSFYNV	AAYSFYNV	1	1	1	P30419		0	4.73912e+07	0.025	0.1693	2.34385	2	934.431	0.138401	59.2572	0	B16_Bulk_DBKO	2	H2-Kb	4.391	0.127645	12565.2	0.005	0.88309	3.54	TRUE	FALSE	TRUE
Medium	SNLKYILV	SNLKYILV	2	1	1	Q8IWI9		0	5.07394e+07	0.025	0.1693	2.0738	2	949.572	0.623358	53.2517	0	B16_Bulk_DBKO	2	H2-Kb	13.376	0.058915	26432	0.072	0.664065	37.89	TRUE	FALSE	TRUE
Medium	SGIDFGSLL	SGIDFGSLL	1	1	1	O15439		0	5.95291e+06	0.025	0.1669	1.56572	2	908.472	-0.428013	50.9082	0	B16_Bulk_DBKO	2	H2-Kb	0.531	0.211907	5049.23	0.103	0.631825	53.71	TRUE	TRUE	TRUE
Medium	KVLSFIRL	KVLSFIRL	1	1	1	P32247		0	3.93834e+07	0.025	0.1668	1.5334	2	975.635	-0.265582	52.1555	0	B16_Bulk_DBKO	2	H2-Kb	13.523	0.049842	29158.4	0.009	0.768026	12.3	TRUE	FALSE	TRUE
Medium	SVAHFINL	SVAHFINL	1	1	1	P57071		0	1.08064e+07	0.026	0.1797	2.01934	2	900.494	-0.0558831	52.9959	0	B16_Bulk_DBKO	2	H2-Kb	12.154	0.054716	27660.6	0.006	0.805539	8.2	TRUE	FALSE	TRUE
Medium	IIFVPVPQL	IIFVPVPQL	1	1	1	P62081		0	8.94932e+06	0.026	0.1826	1.97049	2	1025.64	0.258118	90.2393	0	B16_Bulk_DBKO	2	H2-Kb	2.112	0.093625	18156.4	0.043	0.627792	56.1	TRUE	FALSE	TRUE
Medium	RSPEYTNC	RSPEYTNC	1	1	1	Q5TAX3		0	1.73563e+06	0.026	0.1835	1.38576	2	969.409	-0.136107	16.8729	0	B16_Bulk_DBKO	2	H2-Kb	15.335	0.036893	33543.7	0.575	0.39354	707.52	TRUE	FALSE	TRUE
Medium	LAAEFRHL	LAAEFRHL	1	1	1	P42224		0	3.2435e+06	0.026	0.1753	1.32663	2	956.531	-0.29155	33.809	0	B16_Bulk_DBKO	2	H2-Kb	11.665	0.053661	27978.1	0.075	0.628758	55.52	TRUE	FALSE	TRUE
Medium	TVVSFHQV	TVVSFHQV	1	1	1	O95379		0	9.73229e+06	0.026	0.1732	1.06545	2	916.49	1.17011	37.4573	0	B16_Bulk_DBKO	2	H2-Kb	17.616	0.038981	32794.4	0.097	0.548878	131.77	TRUE	FALSE	TRUE
Medium	TTVAFTQV	TTVAFTQV	2	1	1	P62424		0	8.21476e+07	0.027	0.1868	2.60913	2	866.462	0.0684694	50.5606	0	B16_Bulk_DBKO	2	H2-Kb	18.641	0.037084	33474.4	0.229	0.507378	206.45	TRUE	FALSE	TRUE
Medium	KNELFSNL	KNELFSNL	1	1	1	O14745		0	8.25477e+06	0.028	0.1976	2.10412	2	964.509	-0.492813	48.2752	0	B16_Bulk_DBKO	2	H2-Kb	23.179	0.027075	37303.1	0.146	0.585863	88.31	TRUE	FALSE	TRUE
Medium	TSYSYIRL	TSYSYIRL	1	1	1	Q03468		0	12131937	0.028	0.1983	2.03244	2	1002.53	0.261439	49.1392	0	B16_Bulk_DBKO	2	H2-Kb	5.874	0.079528	21148	0.001	0.913495	2.55	TRUE	FALSE	TRUE
Medium	RTFSWASV	RTFSWASV	1	1	1	Q13283		0	4.07359e+07	0.028	0.1883	1.92054	2	953.483	-0.817429	49.5039	0	B16_Bulk_DBKO	2	H2-Kb	16.201	0.061921	25586.2	0.282	0.616848	63.16	TRUE	FALSE	TRUE
Medium	SSHSFPQL	SSHSFPQL	1	1	1	Q9Y2J4		0	9.26363e+07	0.028	0.197	1.8514	2	902.437	-0.122184	38.9657	0	B16_Bulk_DBKO	2	H2-Kb	3.236	0.079173	21229.4	0.005	0.778954	10.93	TRUE	FALSE	TRUE
Medium	SVVALHNL	SVVALHNL	1	1	1	P51665		0	5.02448e+06	0.028	0.1908	1.80424	2	852.494	0.585334	40.7266	0	B16_Bulk_DBKO	2	H2-Kb	11.648	0.057071	26964.7	0.087	0.57941	94.7	TRUE	FALSE	TRUE
Medium	VAYRFNII	VAYRFNII	1	1	1	Q9UPW5		0	1.76774e+07	0.028	0.196	1.01731	2	995.568	1.10055	55.2257	0	B16_Bulk_DBKO	2	H2-Kb	6.939	0.122179	13330.7	0.026	0.80989	7.82	TRUE	FALSE	TRUE
Medium	YGDIFREL	YGDIFREL	3	1	1	Q9NY15		0	49060586	0.029	0.2137	2.28636	2	1012.51	3.20768	83.6276	0	B16_Bulk_DBKO	2	H2-Kb	5.488	0.067484	24091.5	0.481	0.373858	875.43	TRUE	FALSE	TRUE
Medium	STIHFYNL	STIHFYNL	1	1	1	O95487		0	2.53982e+08	0.029	0.2041	2.24455	2	994.5	0.657847	53.6766	0	B16_Bulk_DBKO	2	H2-Kb	4.853	0.097377	17434	0.003	0.882683	3.56	TRUE	FALSE	TRUE
Medium	AFYKISTL	AFYKISTL	1	1	1	Q13217		0	3.39144e+06	0.029	0.2017	2.17954	2	942.53	0.654229	50.5834	0	B16_Bulk_DBKO	2	H2-Kb	9.711	0.062627	25391.5	0.084	0.604913	71.86	TRUE	FALSE	TRUE
Medium	SSPEFSEL	SSPEFSEL	1	1	1	Q52LJ0		0	9.20378e+06	0.029	0.2043	2.10588	2	895.404	-0.120461	51.4705	0	B16_Bulk_DBKO	2	H2-Kb	1.341	0.122155	13334.2	0.013	0.717072	21.35	TRUE	TRUE	TRUE
Medium	SIIRLQSL	SIIRLQSL	1	1	1	Q13459		0	9.83476e+06	0.029	0.1985	1.98514	2	929.578	-0.408882	52.0849	0	B16_Bulk_DBKO	2	H2-Kb	6.236	0.080933	20829	0.052	0.606508	70.63	TRUE	FALSE	TRUE
Medium	INNRLESL	INNRLESL	1	1	1	Q9UPU9		0	6.93995e+06	0.029	0.2101	1.96791	2	958.53	-2.09868	34.8994	0	B16_Bulk_DBKO	2	H2-Kb	15.749	0.035161	34178.2	0.494	0.373161	882.06	TRUE	FALSE	TRUE
Medium	AQFKFTVL	AQFKFTVL	1	1	1	Q9UQ80		0	9.16353e+07	0.029	0.1991	1.62915	2	953.545	-0.322675	59.9601	0	B16_Bulk_DBKO	2	H2-Kb	1.513	0.134122	11714.8	0.027	0.725809	19.43	TRUE	TRUE	TRUE
Medium	AVKNFTEV	AVKNFTEV	1	1	1	P04040		0	1.91278e+06	0.029	0.213	1.30218	2	907.486	-2.5011	35.0422	0	B16_Bulk_DBKO	2	H2-Kb	1.613	0.200177	5732.5	0.445	0.373094	882.7	TRUE	TRUE	TRUE
Medium	SLIPFVQL	SLIPFVQL	1	1	1	P54278		0	0	0.029	0.2124	1.26257	2	916.551	0.608312	91.1879	0	B16_Bulk_DBKO	2	H2-Kb	5.305	0.070996	23193.3	0.009	0.725888	19.41	TRUE	FALSE	TRUE
Medium	ASLVFPLL	ASLVFPLL	1	1	1	P49366		0	4.41653e+06	0.029	0.2049	1.1568	2	859.528	-0.373831	91.585	0	B16_Bulk_DBKO	2	H2-Kb	2.866	0.119491	13724.1	0.019	0.782136	10.56	TRUE	FALSE	TRUE
Medium	VFQEHQTL	VFQEHQTL	1	1	1	Q14247		0	1757121	0.029	0.2112	1.08436	2	1001.51	-0.0487451	30.3457	0	B16_Bulk_DBKO	2	H2-Kb	14.581	0.037554	33304.6	0.42	0.404172	630.63	TRUE	FALSE	TRUE
Medium	SILAFSRSL	SILAFSRSL	1	1	1	P22736		0	9151900	0.03	0.2189	1.80913	2	993.572	-0.368374	53.2461	0	B16_Bulk_DBKO	2	H2-Kb	1.853	0.152681	9583.55	0.039	0.737291	17.16	TRUE	TRUE	TRUE
Medium	SLIILHQL	SLIILHQL	2	1	1	Q8WUM0		0	5.28259e+07	0.031	0.2224	2.26004	2	936.587	-0.474556	59.3611	0	B16_Bulk_DBKO	2	H2-Kb	4.523	0.087171	19469.5	0.207	0.454737	364.9	TRUE	FALSE	TRUE
Medium	ISFIFPLI	ISFIFPLI	1	1	1	Q3KNW5		0	17041330	0.031	0.2216	1.75269	2	949.575	-0.674469	106.601	0	B16_Bulk_DBKO	2	H2-Kb	4.159	0.158138	9034.08	0.016	0.862195	4.44	TRUE	FALSE	TRUE
Medium	KVLRFLNV	KVLRFLNV	1	1	1	Q96DN5		0	2.16913e+07	0.031	0.2212	1.25674	2	988.63	-0.519906	46.8637	0	B16_Bulk_DBKO	2	H2-Kb	19.489	0.052435	28351.7	0.059	0.702019	25.13	TRUE	FALSE	TRUE
Medium	ISLKQAPLV	ISLKQAPLV	1	1	1	P09496		0	4.22896e+06	0.031	0.2223	1.17259	2	968.614	-0.380245	48.7062	0	B16_Bulk_DBKO	2	H2-Kb	2.699	0.133668	11772.5	1.317	0.369922	913.52	TRUE	FALSE	TRUE
Medium	SSPLYTTL	SSPLYTTL	1	1	1	O95478		0	1.7803e+07	0.033	0.2323	2.53277	2	881.461	-0.297302	55.8507	0	B16_Bulk_DBKO	2	H2-Kb	0.521	0.18368	6852.72	0.007	0.772375	11.74	TRUE	TRUE	TRUE
Medium	RVVAFFSL	RVVAFFSL	1	1	1	Q96FB5		0	9292363	0.033	0.2324	1.87274	2	938.546	-0.364937	66.8502	0	B16_Bulk_DBKO	2	H2-Kb	16.262	0.061495	25704.4	0.083	0.700236	25.62	TRUE	FALSE	TRUE
Medium	SIYVYKVL	SIYVYKVL	1	7	7	P33778;P06899;P23527;Q6DN03;Q6DRA6;Q16778;Q8N257		0	4.3733e+06	0.033	0.229	1.67953	2	984.577	0.250316	55.1092	0	B16_Bulk_DBKO	2	H2-Kb	12.532	0.059979	26129.5	0.008	0.822313	6.84	TRUE	FALSE	TRUE
Medium	ASYVLTRV	ASYVLTRV	1	1	1	Q9Y2V7		0	3.28014e+06	0.033	0.2295	1.67895	2	908.52	-0.151098	39.303	0	B16_Bulk_DBKO	2	H2-Kb	7.17	0.075187	22165	0.04	0.695448	26.98	TRUE	FALSE	TRUE
Medium	NVFQYLTRL	NVFQYLTRL	1	1	1	Q5SRE5		0	1.76478e+07	0.033	0.2283	1.2969	2	1153.64	1.22541	73.3521	0	B16_Bulk_DBKO	2	H2-Kb	3.39	0.10964	15267.8	0.019	0.743483	16.05	TRUE	FALSE	TRUE
Medium	NAPVFVNL	NAPVFVNL	2	1	1	Q14517		0	4.78459e+07	0.034	0.2348	2.41583	2	873.483	-0.307643	66.5582	0	B16_Bulk_DBKO	2	H2-Kb	3.024	0.102625	16471.7	0.051	0.636402	51.11	TRUE	FALSE	TRUE
Medium	SFSFRSSF	SFSFRSSF	1	1	1	P52742		0	9.38367e+06	0.034	0.2359	2.21623	2	964.453	0.798653	44.0904	0	B16_Bulk_DBKO	2	H2-Kb	13.549	0.051487	28644	0.861	0.46068	342.18	TRUE	FALSE	TRUE
Medium	EIISFQHL	EIISFQHL	1	3	3	Q8IWT6;Q6P9F7;Q7L1W4		0	2.43224e+08	0.034	0.2347	2.07629	2	986.531	0.344731	57.146	0	B16_Bulk_DBKO	2	H2-Kb	15.452	0.036437	33709.6	0.107	0.51461	190.91	TRUE	FALSE	TRUE
Medium	FLPDIFTEL	FLPDIFTEL	3	1	1	O00206		0	14330424	0.034	0.2355	1.79117	2	1094.58	-0.279209	95.5594	0	B16_Bulk_DBKO	2	H2-Kb	0.767	0.146581	10237.4	0.492	0.328699	1427	TRUE	TRUE	TRUE
Medium	KCVDFQTL	KCVDFQTL	1	1	1	P33992		0	0	0.034	0.2356	1.11394	2	953.476	0.256596	44.6466	0	B16_Bulk_DBKO	2	H2-Kb	16.638	0.032333	35240.2	0.596	0.336964	1304.93	TRUE	FALSE	TRUE
Medium	ESVEFQNL	ESVEFQNL	1	1	1	P24928		0	4.5137e+07	0.035	0.2416	2.74272	2	965.458	0.963607	54.7884	0	B16_Bulk_DBKO	2	H2-Kb	22.883	0.02693	37361.7	0.146	0.489893	249.45	TRUE	FALSE	TRUE
Medium	LAPPHYPTL	LAPPHYPTL	1	1	1	Q8TF68		0	19568522	0.035	0.2444	1.00771	2	1008.55	0.722077	49.8499	0	B16_Bulk_DBKO	2	H2-Kb	0.033	0.411215	584.36	0.01	0.727067	19.16	TRUE	TRUE	TRUE
Medium	SITTLNHL	SITTLNHL	1	1	1	Q5VIR6		0	4.85452e+06	0.036	0.253	2.09245	2	898.499	-0.573667	39.8153	0	B16_Bulk_DBKO	2	H2-Kb	8.744	0.064771	24809.2	0.593	0.380299	816.5	TRUE	FALSE	TRUE
Medium	KGFYFAKL	KGFYFAKL	1	3	3	P49792;Q99666;O14715		0	1.42315e+07	0.036	0.25	1.40486	2	973.55	-0.455896	44.8414	0	B16_Bulk_DBKO	2	H2-Kb	8.976	0.073835	22491.7	0.004	0.869014	4.13	TRUE	FALSE	TRUE
Medium	SSQSFVQL	SSQSFVQL	1	1	1	Q9HCE1		0	1.20554e+07	0.037	0.2554	2.34125	2	895.452	-0.123334	53.9972	0	B16_Bulk_DBKO	2	H2-Kb	3.934	0.076512	21849.5	0.013	0.742838	16.16	TRUE	FALSE	TRUE
Medium	LNLAYNKI	LNLAYNKI	1	1	1	O60602		0	1.66358e+07	0.037	0.2552	1.96017	2	948.552	0.703406	55.0884	0	B16_Bulk_DBKO	2	H2-Kb	31.98	0.031053	35731.6	0.565	0.499167	225.63	TRUE	FALSE	TRUE
Medium	IFRYLTNL	IFRYLTNL	1	1	1	Q9H2G4		0	6.64044e+06	0.037	0.254	1.94553	2	1039.59	-0.32133	59.2625	0	B16_Bulk_DBKO	2	H2-Kb	28.561	0.043101	31364.6	0.096	0.745351	15.72	TRUE	FALSE	TRUE
Medium	NTHEFVNL	NTHEFVNL	1	1	1	O75436		0	9.4947e+07	0.037	0.2557	1.8802	2	973.473	-0.688468	41.5541	0	B16_Bulk_DBKO	2	H2-Kb	21.844	0.029259	36432	0.053	0.621714	59.92	TRUE	FALSE	TRUE
Medium	SILSLVTKI	SILSLVTKI	1	1	1	Q12905		0	5.68734e+06	0.037	0.256	1.69632	2	973.629	-0.180131	71.5341	0	B16_Bulk_DBKO	2	H2-Kb	0.682	0.214555	4906.62	0.63	0.377094	845.31	TRUE	TRUE	TRUE
Medium	YNFQYISL	YNFQYISL	1	1	1	Q86UL3		0	60529930	0.038	0.2696	1.94211	2	1047.52	1.15833	76.2121	0	B16_Bulk_DBKO	2	H2-Kb	3.992	0.105404	15983.8	0.006	0.831833	6.17	TRUE	FALSE	TRUE
Medium	VVLLFETAL	VVLLFETAL	1	2	2	Q58FF7;P08238		0	4.30918e+06	0.038	0.2666	1.86307	2	1004.6	-0.124068	89.1684	0	B16_Bulk_DBKO	2	H2-Kb	1.636	0.160234	8831.52	0.07	0.712049	22.55	TRUE	TRUE	TRUE
Medium	QNHVFPLL	QNHVFPLL	1	1	1	O15397		0	101718381	0.038	0.2694	1.71823	2	967.536	0.0486193	59.1548	0	B16_Bulk_DBKO	2	H2-Kb	17.321	0.037097	33469.8	0.079	0.62764	56.2	TRUE	FALSE	TRUE
Medium	NSPEYQRL	NSPEYQRL	1	1	1	P54252		0	1.13614e+07	0.038	0.2641	1.62843	2	1006.49	-0.277815	26.6712	0	B16_Bulk_DBKO	2	H2-Kb	13.85	0.034424	34451.9	0.098	0.479739	278.41	TRUE	FALSE	TRUE
Medium	KTLRYNFL	KTLRYNFL	1	1	1	Q5SRE5		0	1.87298e+07	0.038	0.2665	1.39307	2	1054.6	-0.00339849	40.9126	0	B16_Bulk_DBKO	2	H2-Kb	9.657	0.079566	21139.4	0.104	0.687844	29.3	TRUE	FALSE	TRUE
Medium	SALEYLKL	SALEYLKL	1	1	1	Q12772		0	2.98881e+06	0.038	0.2692	1.26807	2	936.54	-0.200466	60.1845	0	B16_Bulk_DBKO	2	H2-Kb	3.463	0.089604	18963.7	0.013	0.721839	20.28	TRUE	FALSE	TRUE
Medium	FQFTFKHL	FQFTFKHL	1	1	1	O60884		0	5.30074e+06	0.038	0.2734	1.16653	2	1067.57	-0.460149	52.2442	0	B16_Bulk_DBKO	2	H2-Kb	1.793	0.14717	10172.4	0.03	0.729459	18.68	TRUE	TRUE	TRUE
Medium	VAPLYKRL	VAPLYKRL	1	1	1	O43151		0	1.60704e+07	0.038	0.2716	1.10215	2	959.604	-0.0802843	30.9428	0	B16_Bulk_DBKO	2	H2-Kb	5.969	0.063833	25062.3	0.009	0.739237	16.8	TRUE	FALSE	TRUE
Medium	ESPLFNNV	ESPLFNNV	2	1	1	Q9BRG1		0	2.48972e+08	0.039	0.2803	2.07951	2	919.452	0.00177364	55.5299	0	B16_Bulk_DBKO	2	H2-Kb	16.022	0.033293	34876	0.587	0.377223	844.13	TRUE	FALSE	TRUE
Medium	SNYKVVLL	SNYKVVLL	1	1	1	Q7Z460		0	3616893	0.039	0.2775	1.8488	2	935.556	-0.384412	49.8815	0	B16_Bulk_DBKO	2	H2-Kb	5.824	0.067927	23976.3	0.013	0.736856	17.24	TRUE	FALSE	TRUE
Medium	IGIAYNRL	IGIAYNRL	1	1	1	Q96AC1		0	1.004e+07	0.039	0.2759	1.4895	2	919.536	0.117533	45.5979	0	B16_Bulk_DBKO	2	H2-Kb	12.432	0.061001	25842.1	0.01	0.800201	8.69	TRUE	FALSE	TRUE
Medium	AATLATHEL	AATLATHEL	1	1	1	Q8N1G4		0	2.94418e+07	0.041	0.2897	1.85046	2	926.498	4.12536	53.786	0	B16_Bulk_DBKO	2	H2-Db	0.522	0.187466	6577.68	3.998	0.182254	6959.27	TRUE	TRUE	FALSE
Medium	STRLFAVL	STRLFAVL	1	1	1	P46977		0	2.58836e+07	0.041	0.291	1.64759	2	906.541	-0.0819458	57.8696	0	B16_Bulk_DBKO	2	H2-Kb	11.952	0.062122	25530.6	0.07	0.728249	18.92	TRUE	FALSE	TRUE
Medium	SSFAGYVGm	SSFAGYVGM	1	1	1	Q13510	M9(Oxidation)	0	3.65351e+06	0.041	0.2837	1.28941	2	934.397	-0.0950333	25.9996	0	B16_Bulk_DBKO	2	H2-Kb	0.339	0.306004	1824.17	0.083	0.739707	16.72	TRUE	TRUE	TRUE
Medium	RGLDYFSSL	RGLDYFSSL	1	1	1	Q9H330		0	2.74861e+07	0.042	0.2926	2.10938	2	1057.53	-0.59956	60.3691	0	B16_Bulk_DBKO	2	H2-Kb	1.526	0.145809	10323.3	0.031	0.73929	16.79	TRUE	TRUE	TRUE
Medium	KAPGFAQm	KAPGFAQM	2	1	1	P50990	M8(Oxidation)	0	1.84197e+06	0.042	0.3007	1.93505	2	865.423	-0.438967	22.4448	0	B16_Bulk_DBKO	2	H2-Kb	2.252	0.10597	15886.2	0.051	0.625068	57.78	TRUE	FALSE	TRUE
Medium	KSYNFHTGL	KSYNFHTGL	1	1	1	Q8ND04		0	5.90726e+06	0.042	0.3011	1.43323	2	1066.53	0.0211055	31.1748	0	B16_Bulk_DBKO	2	H2-Kb	0.865	0.195748	6013.9	0.005	0.882465	3.57	TRUE	TRUE	TRUE
Medium	SLIALFTNF	SLIALFTNF	1	1	1	Q9NYP7		0	2.92496e+06	0.043	0.3083	1.87065	2	1025.57	0.28358	98.3319	0	B16_Bulk_DBKO	2	H2-Kb	1.356	0.186976	6612.65	0.208	0.597769	77.64	TRUE	TRUE	TRUE
Medium	QGYEYDNL	QGYEYDNL	1	1	1	Q9NXB0		0	4.19152e+07	0.043	0.3055	1.83974	2	1001.42	-0.135072	47.1571	0	B16_Bulk_DBKO	2	H2-Kb	9.795	0.052646	28287.1	0.062	0.657784	40.56	TRUE	FALSE	TRUE
Medium	KVVKVANV	KVVKVANV	1	1	1	P62266		0	1.0638e+07	0.044	0.3105	1.7977	2	856.561	-0.357797	18.1641	0	B16_Bulk_DBKO	2	H2-Kb	34.722	0.024203	38480.5	0.785	0.352392	1104.31	TRUE	FALSE	TRUE
Medium	KAFLTSYSL	KAFLTSYSL	1	1	1	Q14872		0	4.70693e+06	0.044	0.315	1.5733	2	1029.56	-0.810788	49.0856	0	B16_Bulk_DBKO	2	H2-Db	0.163	0.344957	1196.82	0.399	0.533757	155.19	TRUE	TRUE	TRUE
Medium	RIFKHNNm	RIFKHNNM	1	1	1	O15270	M8(Oxidation)	0	2.93275e+06	0.044	0.3153	1.52621	2	1075.55	-0.273399	12.4241	0	B16_Bulk_DBKO	2	H2-Kb	13.793	0.04921	29358.5	0.08	0.632232	53.47	TRUE	FALSE	TRUE
Medium	HGYTFANL	HGYTFANL	1	1	1	Q9UBE0		0	5.7015e+08	0.045	0.3294	1.70871	2	922.442	0.196034	46.9056	0	B16_Bulk_DBKO	2	H2-Kb	6.667	0.081508	20699.8	0.004	0.87202	3.99	TRUE	FALSE	TRUE
Medium	STYDYGRQL	STYDYGRQL	1	1	1	Q86VW0		0	2.18227e+06	0.045	0.3282	1.66012	2	1102.52	0.353674	35.4036	0	B16_Bulk_DBKO	2	H2-Kb	3.598	0.077937	21515.2	0.015	0.74148	16.4	TRUE	FALSE	TRUE
Medium	SSYPmASL	SSYPMASL	1	1	1	Q13310	M5(Oxidation)	0	0	0.045	0.3184	1.58466	2	871.387	0.580981	44.2712	0	B16_Bulk_DBKO	2	H2-Kb	2.951	0.106173	15851.4	0.005	0.830845	6.24	TRUE	FALSE	TRUE
Medium	RILKFLKL	RILKFLKL	1	1	1	P54619		0	1.28974e+07	0.045	0.327	1.05187	2	1030.71	-0.880184	46.323	0	B16_Bulk_DBKO	2	H2-Kb	13.091	0.043658	31176.1	0.043	0.633249	52.89	TRUE	FALSE	TRUE
Medium	TLVTFQSL	TLVTFQSL	1	1	1	Q9H427		0	0	0.047	0.3407	2.44853	2	908.508	-0.353161	77.0553	0	B16_Bulk_DBKO	2	H2-Kb	13.717	0.050995	28796.9	0.085	0.618913	61.76	TRUE	FALSE	TRUE
Medium	SNIRFQFV	SNIRFQFV	1	1	1	Q9Y217		0	4.77758e+06	0.047	0.3404	1.67439	2	1010.54	-0.0352824	54.6143	0	B16_Bulk_DBKO	2	H2-Kb	5.378	0.114614	14467.8	0.05	0.720282	20.62	TRUE	FALSE	TRUE
Medium	TVRSFGTL	TVRSFGTL	1	1	1	Q9HBA9		0	3.13543e+07	0.048	0.3458	1.91685	2	880.489	-0.0411593	47.0482	0	B16_Bulk_DBKO	2	H2-Kb	20.987	0.039125	32743.3	0.185	0.597263	78.06	TRUE	FALSE	TRUE
Medium	SNYKFFLL	SNYKFFLL	1	2	2	Q5W0Z9;Q9UIJ5		0	7.57969e+06	0.048	0.3469	1.91272	2	1031.55	-1.41366	69.5034	0	B16_Bulk_DBKO	2	H2-Kb	4.673	0.117069	14088.5	0.002	0.902315	2.88	TRUE	FALSE	TRUE
Medium	FTFQFNNL	FTFQFNNL	1	1	1	Q9Y4E8		0	14198019	0.048	0.3437	1.5961	2	1030.5	-0.332202	78.7201	0	B16_Bulk_DBKO	2	H2-Kb	5.275	0.093918	18098.9	0.005	0.866544	4.24	TRUE	FALSE	TRUE
Medium	SIYPHGVTF	SIYPHGVTF	1	1	1	P12259		0	44589374	0.048	0.3466	1.2039	2	1020.51	-0.290343	50.696	0	B16_Bulk_DBKO	2	H2-Kb	0.63	0.177375	7336.52	0.039	0.661542	38.94	TRUE	TRUE	TRUE
Medium	SSPQFVGNL	SSPQFVGNL	1	1	1	P51946		0	3.50484e+07	0.049	0.352	2.29993	2	948.478	-0.191024	54.2891	0	B16_Bulk_DBKO	2	H2-Kb	0.266	0.265033	2841.76	0.017	0.770907	11.93	TRUE	TRUE	TRUE
High	RNYEYLIRL	RNYEYLIRL	10	1	1	Q9BQ70		0	8.99288e+08	0	0.0008176	3.96849	3	1239.68	-0.623032	52.3955	0	B16_Bulk_DBKO	3	H2-Kb	2.975	0.104434	16152.4	0.004	0.839323	5.69	TRUE	FALSE	TRUE
High	RSLSYSEILRL	RSLSYSEILRL	2	1	1	Q96JJ3		0	1.56698e+07	0	0.0003311	3.77174	3	1336.76	-0.301159	57.7415	0	B16_Bulk_DBKO	3	H2-Kb	3.453	0.127218	12623.4	1.694	0.418445	540.39	TRUE	FALSE	TRUE
High	TILEFSQNm	TILEFSQNM	19	1	1	O14980	M9(Oxidation)	0	1.40589e+08	0	0.0001173	3.69007	2	1098.51	-0.146532	55.8103	0	B16_Bulk_DBKO	3	H2-Kb	1.816	0.138136	11216.9	0.043	0.706609	23.91	TRUE	TRUE	TRUE
High	VAPSFGTLL	VAPSFGTLL	3	1	1	Q5SRE5		0	3.18886e+07	0	0.0008348	3.60802	2	904.514	-0.324922	72.823	0	B16_Bulk_DBKO	3	H2-Kb	0.111	0.336123	1316.86	0.039	0.70079	25.47	TRUE	TRUE	TRUE
High	VNYYFERNm	VNYYFERNM	8	1	1	O94880	M9(Oxidation)	0	2.94532e+07	0	2.156e-05	3.60386	2	1251.55	-0.295845	41.0884	0	B16_Bulk_DBKO	3	H2-Kb	7.575	0.078943	21282.3	0.007	0.857601	4.67	TRUE	FALSE	TRUE
High	VVYTPWSNL	VVYTPWSNL	5	1	1	Q86WR0		0	1.22968e+08	0	0.0008551	3.58413	2	1078.56	0.00833898	74.0817	0	B16_Bulk_DBKO	3	H2-Kb	2.26	0.116386	14193	0.019	0.793304	9.36	TRUE	FALSE	TRUE
High	SAYNYAEQTm	SAYNYAEQTM	6	1	1	Q9BQ04	M10(Oxidation)	0	4.17351e+06	0	9.574e-05	3.50366	2	1193.48	-0.00287212	33.6674	0	B16_Bulk_DBKO	3	H2-Kb	0.944	0.241965	3647.4	0.6	0.533215	156.1	TRUE	TRUE	TRUE
High	AIVEFLSNL	AIVEFLSNL	5	1	1	Q13112		0	1.37895e+08	0	0.0006272	3.45395	2	1005.56	0.18183	86.1464	0	B16_Bulk_DBKO	3	H2-Kb	2.331	0.134181	11707.3	0.012	0.781483	10.64	TRUE	FALSE	TRUE
High	VNVERVLNV	VNVERVLNV	4	1	1	P42694		0	1.28394e+08	0	0.0003197	3.41509	2	1041.61	-0.0203169	49.7288	0	B16_Bulk_DBKO	3	H2-Kb	7.797	0.072486	22822.4	0.148	0.559305	117.71	TRUE	FALSE	TRUE
High	SIYEKLIQF	SIYEKLIQF	5	1	1	Q9UHR5		0	2.79222e+08	0	3.017e-05	3.40291	2	1140.63	0.0711726	67.8524	0	B16_Bulk_DBKO	3	H2-Kb	1.47	0.109082	15360.2	0.032	0.655672	41.49	TRUE	TRUE	TRUE
High	SIWLFQANL	SIWLFQANL	10	1	1	P55061		0	189784029	0	0.0002779	3.38905	2	1091.59	-0.805512	91.2662	0	B16_Bulk_DBKO	3	H2-Kb	3.399	0.140045	10987.6	0.036	0.810952	7.73	TRUE	FALSE	TRUE
High	RVLLFSQm	RVLLFSQM	23	9	9	Q86WJ1;O14646;O14647;Q12873;Q14839;Q8TDI0;Q9P2D1;P28370;O60264	M8(Oxidation)	0	6.97296e+07	0	0.0007487	3.38211	2	1009.55	0.0684381	48.1768	0	B16_Bulk_DBKO	3	H2-Kb	8.314	0.074835	22249.6	0.055	0.699892	25.72	TRUE	FALSE	TRUE
High	SIAAFIQRL	SIAAFIQRL	39	1	1	P46379		0	2828772806	0	0.0007895	3.31761	2	1018.6	-0.0830737	66.9051	0	B16_Bulk_DBKO	3	H2-Kb	3.724	0.091223	18634.4	0.026	0.709492	23.18	TRUE	FALSE	TRUE
High	ATYIFLQTF	ATYIFLQTF	4	1	1	Q5BJD5		0	1.3843e+08	0	0.000116	3.3015	2	1103.58	-0.00476972	85.2692	0	B16_Bulk_DBKO	3	H2-Kb	1.13	0.145984	10303.8	0.046	0.689232	28.86	TRUE	TRUE	TRUE
[truncated: 21,768 more rows]

## Sheet: MC-38
sequence	# PSMs	Protein Group Accessions	Modifications	Area	q-Value	XCorr	Cell line/Condition	best allele	%Rank_EL (Db)	%Rank_BA (Db)	Aff[nM] (Db)	%Rank_EL (Kb)	%Rank_BA (Kb)	Aff[nM] (Kb)	Binder	H2-Db binder	H2-Kb binder
RNYEYLIRL	23	Q8R3L2		1.50741e+09	0	4.36512	MC38_CL3_DB	H2-Kb	2.975	6.746	16152.4	0.004	0.01	5.69	TRUE	FALSE	TRUE
RSLSYSEILRL	1	Q8BHL5		4.1077e+07	0	4.14022	MC38_CL3_DB	H2-Kb	3.453	4.581	12623.4	1.694	1.133	540.39	TRUE	FALSE	TRUE
VTDLRVTGM	5	Q6PHQ8	M9(Oxidation)	42073941	0	4.06519	MC38_CL3_DB	H2-Kb	7.172	19.902	27698.3	1.368	3.204	1979.45	TRUE	FALSE	TRUE
VVYDLSIRGF	7	Q62348		1.21379e+08	0	3.95162	MC38_CL3_DB	H2-Kb	19.098	32.984	33574.9	0.661	0.675	289.04	TRUE	FALSE	TRUE
TILEFSQNM	43	Q6P5F9	M9(Oxidation)	6.38534e+08	0	3.85501	MC38_CL3_DB	H2-Kb	1.816	3.853	11216.9	0.043	0.071	23.91	TRUE	TRUE	TRUE
VGLKFLGSL	4	Q61107		3.66484e+07	0	3.84029	MC38_CL3_DB	H2-Kb	2.181	2.831	8915.81	0.065	0.05	17	TRUE	FALSE	TRUE
VNYYFERNM	7	Q9D4H9	M9(Oxidation)	2.63449e+07	0	3.80815	MC38_CL3_DB	H2-Kb	7.575	11.175	21282.3	0.007	0.009	4.67	TRUE	FALSE	TRUE
TTFSYVNNM	20	Q9D6K9	M9(Oxidation)	5.60473e+07	0	3.75265	MC38_CL3_DB	H2-Kb	2.171	3.556	10590.5	0.034	0.029	11.83	TRUE	FALSE	TRUE
VSVEYTEKM	19	O35130	M9(Oxidation)	8.95456e+07	0	3.74439	MC38_CL3_DB	H2-Kb	0.661	1.571	5440.21	0.121	0.353	129.31	TRUE	TRUE	TRUE
ISYNFIEKL	5	Q05A62		9.71873e+07	0	3.72618	MC38_CL3_DB	H2-Kb	0.362	0.984	3324.26	0.002	0.008	4.2	TRUE	TRUE	TRUE
SIYEKLIQF	5	Q02614		1.01609e+08	0	3.7114	MC38_CL3_DB	H2-Kb	1.47	6.218	15360.2	0.032	0.123	41.49	TRUE	TRUE	TRUE
VINFDFPKL	4	P54823		3.15903e+07	0	3.71077	MC38_CL3_DB	H2-Kb	7.722	18.347	26770.2	0.466	0.897	399.35	TRUE	FALSE	TRUE
SNYQHITNF	6	O54774		1.23364e+08	0	3.70807	MC38_CL3_DB	H2-Kb	0.604	1.764	6007.98	0.008	0.023	10.11	TRUE	TRUE	TRUE
VVYTPWSNL	5	Q78PG9		1.25738e+08	0	3.70224	MC38_CL3_DB	H2-Kb	2.26	5.487	14193	0.019	0.019	9.36	TRUE	FALSE	TRUE
AIVQFTRTF	3	Q8C1Y8		5.97028e+07	0	3.64955	MC38_CL3_DB	H2-Kb	4.212	8.648	18620.7	0.211	0.52	212.89	TRUE	FALSE	TRUE
SIWLFQANL	5	Q9D2C7		7.49835e+07	0	3.63198	MC38_CL3_DB	H2-Kb	3.399	3.746	10987.6	0.036	0.014	7.73	TRUE	FALSE	TRUE
KIVELNTKL	2	Q91ZU6		1.83047e+07	0	3.62926	MC38_CL3_DB	H2-Kb	3.052	9.802	19863.6	0.797	3.025	1852.32	TRUE	FALSE	TRUE
ITFSYVNNM	12	Q8C172	M9(Oxidation)	21707271	0	3.62747	MC38_CL3_DB	H2-Kb	2.046	2.98	9296.97	0.016	0.012	6.35	TRUE	FALSE	TRUE
KTFLFSATM	7	Q9CWX9	M9(Oxidation)	1.28698e+07	0	3.61467	MC38_CL3_DB	H2-Kb	0.503	0.703	2362.35	0.033	0.014	7.31	TRUE	TRUE	TRUE
TILSFTNLL	3	Q8CFE6		0	0	3.61453	MC38_CL3_DB	H2-Kb	2.842	4.729	12885.7	0.103	0.113	38.15	TRUE	FALSE	TRUE
KVLVFSQM	21	Q60848	M8(Oxidation)	9.43935e+08	0	3.61051	MC38_CL3_DB	H2-Kb	10.072	15.161	24605.5	0.04	0.075	25.03	TRUE	FALSE	TRUE
LSYTRFSLA	7	Q62351		8.57019e+08	0	3.60448	MC38_CL3_DB	H2-Kb	7.246	3.893	11305	0.339	0.081	26.8	TRUE	FALSE	TRUE
VAPSFGTLL	7	Q6ZQH8		1.36017e+08	0	3.60432	MC38_CL3_DB	H2-Kb	0.111	0.411	1316.86	0.039	0.077	25.47	TRUE	TRUE	TRUE
TILSFTNL	7	Q8CFE6		2.41252e+08	0.002	3.5777	MC38_CL3_DB	H2-Kb	7.965	13.539	23374.7	0.004	0.009	4.85	TRUE	FALSE	TRUE
ATYIFLQTF	9	Q8K1A5		2.71162e+08	0	3.55554	MC38_CL3_DB	H2-Kb	1.13	3.427	10303.8	0.046	0.086	28.86	TRUE	TRUE	TRUE
LIYTFTTTF	10	Q99PN3		3.27561e+08	0	3.54787	MC38_CL3_DB	H2-Kb	2.483	3.937	11401	0.038	0.043	15.67	TRUE	FALSE	TRUE
KIFEFKETL	8	Q8BW96		150608336	0	3.54435	MC38_CL3_DB	H2-Kb	0.519	1.732	5903.33	0.025	0.071	23.91	TRUE	TRUE	TRUE
VSDAFQKL	2	Q9CQK3		1.4245e+07	0	3.53501	MC38_CL3_DB	H2-Kb	11.465	33.951	33911.9	0.14	0.63	265.92	TRUE	FALSE	TRUE
VNVERVLNV	5	Q6DFV5		2.38476e+08	0	3.52657	MC38_CL3_DB	H2-Kb	7.797	12.86	22822.4	0.148	0.324	117.71	TRUE	FALSE	TRUE
SALEFLTHL	8	Q8C3R1		2.52469e+08	0	3.52079	MC38_CL3_DB	H2-Kb	0.019	0.063	150.88	0.007	0.017	8.75	TRUE	TRUE	TRUE
STYLFRLM	2	Q3UN04		9.42536e+07	0	3.51492	MC38_CL3_DB	H2-Kb	6.964	7.652	17373.4	0.008	0.009	4.38	TRUE	FALSE	TRUE
KVTTFAQL	6	Q99NF3		3.65296e+07	0	3.51203	MC38_CL3_DB	H2-Kb	23.545	36.479	34749.5	0.038	0.083	27.71	TRUE	FALSE	TRUE
SIAAFIQRL	18	Q9Z1R2		944801698	0	3.49228	MC38_CL3_DB	H2-Kb	3.724	8.661	18634.4	0.026	0.069	23.18	TRUE	FALSE	TRUE
ANYQRDGPM	9	P24270	M9(Oxidation)	1.90404e+07	0	3.48981	MC38_CL3_DB	H2-Kb	2.996	3.495	10465.9	0.936	0.477	190.04	TRUE	FALSE	TRUE
VNFPFLVKL	10	P05132		2.77479e+08	0	3.47754	MC38_CL3_DB	H2-Kb	1.339	4.649	12743.1	0.001	0.009	4.34	TRUE	TRUE	TRUE
VNKSYPSL	6	O08810		5.89622e+07	0	3.46238	MC38_CL3_DB	H2-Kb	19.516	46.574	37569.3	0.033	0.109	36.98	TRUE	FALSE	TRUE
VNIRFIGGL	3	P39098		2.32719e+07	0	3.46168	MC38_CL3_DB	H2-Kb	5.791	6.897	16371.3	0.034	0.014	7.58	TRUE	FALSE	TRUE
KIVEFLQSF	6	O55143		5.2121e+07	0	3.45186	MC38_CL3_DB	H2-Kb	3.218	7.18	16756.8	0.124	0.345	126.16	TRUE	FALSE	TRUE
KTYEHFNAM	7	P37040	M9(Oxidation)	1.01198e+07	0	3.44908	MC38_CL3_DB	H2-Kb	0.298	0.666	2228.47	0.008	0.012	6.55	TRUE	TRUE	TRUE
SSLLFVKL	5	Q80ZV0		8.5227e+07	0	3.44758	MC38_CL3_DB	H2-Kb	2.396	5.21	13725.6	0.004	0.011	6.03	TRUE	FALSE	TRUE
SLIEFFNKM	5	Q64700	M9(Oxidation)	7.55831e+06	0	3.43882	MC38_CL3_DB	H2-Kb	0.59	1.276	4425.9	0.012	0.035	13.61	TRUE	TRUE	TRUE
SIVQFYYM	41	Q9R190	M8(Oxidation)	1.95453e+08	0	3.43299	MC38_CL3_DB	H2-Kb	3.957	2.578	8305.82	0.066	0.066	22.01	TRUE	FALSE	TRUE
VVADFGLSRL	2	O54785		2.05547e+07	0	3.42118	MC38_CL3_DB	H2-Kb	10.766	20.35	27955.1	0.469	0.431	165.4	TRUE	FALSE	TRUE
SNMTYEKL	18	Q3UPW2	M3(Oxidation)	2.24752e+08	0	3.40624	MC38_CL3_DB	H2-Kb	5.47	13	22950.1	0.027	0.074	24.56	TRUE	FALSE	TRUE
TAFQFLQL	7	P51945		8.95292e+07	0.002	3.39463	MC38_CL3_DB	H2-Kb	2.056	4.19	11889.5	0.003	0.01	5.25	TRUE	FALSE	TRUE
INFDFHQF	3	Q9D2G5		2.80873e+07	0	3.39259	MC38_CL3_DB	H2-Kb	6.808	21.184	28430.1	0.033	0.07	23.39	TRUE	FALSE	TRUE
VNMEKYPDL	9	Q99388;O35892	M3(Oxidation)	4.73444e+07	0	3.38736	MC38_CL3_DB	H2-Kb	4.02	7.061	16601.8	0.054	0.07	23.58	TRUE	FALSE	TRUE
SALIYSNL	4	O55013		1.3832e+08	0.002	3.38529	MC38_CL3_DB	H2-Kb	2.547	4.443	12369.8	0.005	0.009	4.45	TRUE	FALSE	TRUE
VQYTFDLQL	4	P56581		8.77796e+07	0	3.38337	MC38_CL3_DB	H2-Kb	0.473	1.318	4573.99	0.037	0.052	17.37	TRUE	TRUE	TRUE
SVFAFGENKM	11	Q8BK67	M10(Oxidation)	31110787	0	3.38015	MC38_CL3_DB	H2-Kb	4.181	3.92	11365.1	0.789	0.393	146.99	TRUE	FALSE	TRUE
VRVFFSGL	5	Q80YR9;Q66JV4		48474982	0.002	3.37983	MC38_CL3_DB	H2-Kb	43.294	44.556	37076.2	0.294	0.154	51.03	TRUE	FALSE	TRUE
VGLYYINKI	4	Q5RL79		2.53233e+07	0	3.3752	MC38_CL3_DB	H2-Kb	3.937	4.524	12523.8	0.303	0.352	128.93	TRUE	FALSE	TRUE
IIGTFERM	6	Q9EQH3	M8(Oxidation)	7.55849e+07	0	3.37355	MC38_CL3_DB	H2-Kb	26.821	36.355	34708.9	0.36	0.502	205.01	TRUE	FALSE	TRUE
KSITFSKL	1	O35459		4.14612e+07	0	3.37317	MC38_CL3_DB	H2-Kb	4.225	8.957	18958.2	0.006	0.015	7.88	TRUE	FALSE	TRUE
RVLLFSQM	68	Q9CXF7;P40201;E9PZM4;Q6PDQ2;A2A8L1;A2AJK6;Q6PGB8;Q91ZW3	M8(Oxidation)	2.42567e+08	0	3.36938	MC38_CL3_DB	H2-Kb	8.314	12.221	22249.6	0.055	0.078	25.72	TRUE	FALSE	TRUE
VTFERVEQM	6	Q923J1	M9(Oxidation)	2.5069e+06	0	3.36849	MC38_CL3_DB	H2-Kb	0.514	1.568	5431.15	0.043	0.167	55.45	TRUE	TRUE	TRUE
SGYKYVGM	52	Q91XB7	M8(Oxidation)	2220712002	0	3.36094	MC38_CL3_DB	H2-Kb	8.2	12.958	22911.4	0.006	0.012	6.55	TRUE	FALSE	TRUE
VNVDYSKL	32	Q62425		9418585466	0	3.35849	MC38_CL3_DB	H2-Kb	26.115	45.96	37423.6	0.016	0.055	18.37	TRUE	FALSE	TRUE
SAFDFENM	8	P50396	M8(Oxidation)	4.71576e+07	0	3.35743	MC38_CL3_DB	H2-Kb	1.354	2.884	9049.64	0.01	0.02	9.63	TRUE	TRUE	TRUE
SAVVYAQL	3	P97789		3.20888e+07	0.003	3.3525	MC38_CL3_DB	H2-Kb	2.997	5.369	13993.1	0.008	0.015	8.07	TRUE	FALSE	TRUE
GILTFSNL	7	Q6GQT9		2.71004e+08	0.003	3.34992	MC38_CL3_DB	H2-Kb	21.83	22.43	29089.1	0.076	0.083	27.65	TRUE	FALSE	TRUE
SGYEFIHKL	4	Q8BYL4		6.87497e+07	0	3.34479	MC38_CL3_DB	H2-Kb	0.258	1.18	4076.47	0.002	0.013	6.81	TRUE	TRUE	TRUE
TNQDFIQRL	8	Q80TM9		7.73958e+08	0	3.34094	MC38_CL3_DB	H2-Kb	8.008	29.93	32481.9	0.076	0.456	178.47	TRUE	FALSE	TRUE
VADKFTEL	2	Q76MZ3		9.43751e+08	0	3.33742	MC38_CL3_DB	H2-Kb	2.508	11.555	21635	0.11	0.486	195.76	TRUE	FALSE	TRUE
RELFPVFTQL	7	Q99KU6		2.89054e+08	0	3.33583	MC38_CL3_DB	H2-Kb	3.476	9.123	19133.1	1.138	1.48	770.72	TRUE	FALSE	TRUE
AVLNFTAL	3	Q7TMY8		2.67291e+07	0.003	3.33189	MC38_CL3_DB	H2-Kb	0.58	0.676	2263.85	0.024	0.039	14.62	TRUE	TRUE	TRUE
KTYQFLNDI	4	Q3UFY0		9.64774e+07	0	3.32511	MC38_CL3_DB	H2-Kb	2.141	2.678	8541.41	0.201	0.162	53.79	TRUE	FALSE	TRUE
NSIAFNNL	3	Q8K203		3.75554e+07	0.002	3.31555	MC38_CL3_DB	H2-Kb	9.481	14.855	24376.3	0.039	0.065	21.64	TRUE	FALSE	TRUE
SNFVFARTM	2	Q60751	M9(Oxidation)	1.70989e+07	0	3.31537	MC38_CL3_DB	H2-Kb	0.683	1.045	3551.68	0.013	0.013	6.95	TRUE	TRUE	TRUE
SVVVFQSF	5	Q99J93		1.69573e+08	0.002	3.31248	MC38_CL3_DB	H2-Kb	7.264	20.255	27900.1	0.148	0.412	156.16	TRUE	FALSE	TRUE
FSYFPYPSL	4	Q80W88		7.59389e+06	0	3.30734	MC38_CL3_DB	H2-Kb	0.337	0.829	2811.88	0.03	0.026	10.63	TRUE	TRUE	TRUE
VNFSPANL	4	Q8BHX1		3.10669e+08	0.002	3.30616	MC38_CL3_DB	H2-Kb	11.496	23.732	29763.4	0.009	0.014	7.29	TRUE	FALSE	TRUE
VAVDFGNYHL	11	Q9Z127		6.39221e+08	0	3.30136	MC38_CL3_DB	H2-Kb	1.598	2.851	8966.21	0.883	0.815	355.9	TRUE	TRUE	TRUE
SGYDFENRL	10	Q8VE09		1.8554e+09	0	3.29971	MC38_CL3_DB	H2-Kb	2.301	7.368	17004.3	0.008	0.029	11.78	TRUE	FALSE	TRUE
VNVQKISNL	2	Q8CFI7		7.18212e+06	0	3.29672	MC38_CL3_DB	H2-Kb	2.048	5.266	13819.4	0.036	0.094	32.03	TRUE	FALSE	TRUE
AFYQFVNNL	6	Q9WTV7		1.14174e+08	0	3.29473	MC38_CL3_DB	H2-Kb	3.361	8.289	18188.2	0.034	0.067	22.25	TRUE	FALSE	TRUE
AMYIFLHTV	6	Q9CQZ0		3.54429e+08	0	3.29131	MC38_CL3_DB	H2-Kb	0.534	0.736	2474.9	0.065	0.072	23.93	TRUE	TRUE	TRUE
VTFIYQKL	3	Q8C963		4.6569e+07	0.002	3.29095	MC38_CL3_DB	H2-Kb	11.026	21.153	28413.8	0.001	0.007	3.33	TRUE	FALSE	TRUE
ANVVFTQL	1	Q8VHH5		1.81936e+07	0.003	3.2887	MC38_CL3_DB	H2-Kb	6.541	16.238	25400.8	0.012	0.048	16.6	TRUE	FALSE	TRUE
STFVYNSM	22	Q61107	M8(Oxidation)	1.78191e+09	0	3.28583	MC38_CL3_DB	H2-Kb	5.518	8.182	18052.2	0.009	0.011	6	TRUE	FALSE	TRUE
IIVSFVNATL	3	Q921M3		8.18082e+06	0	3.28156	MC38_CL3_DB	H2-Kb	9.081	8.015	17840.7	1.384	0.426	163.06	TRUE	FALSE	TRUE
QIFDFALNTL	5	Q91XQ6		1.74595e+07	0	3.27641	MC38_CL3_DB	H2-Kb	8.266	18.119	26621.7	0.511	0.322	116.93	TRUE	FALSE	TRUE
TNFEYLTHL	1	P97412		1.03645e+07	0	3.27244	MC38_CL3_DB	H2-Kb	0.948	2.362	7717.75	0.003	0.009	5.06	TRUE	TRUE	TRUE
ELFPVFTQL	13	Q99KU6		4.30665e+08	0	3.26682	MC38_CL3_DB	H2-Kb	5.243	18.313	26747.9	0.157	0.835	366.29	TRUE	FALSE	TRUE
SGPDLSTALM	2	Q91VS7		1.34708e+07	0.017	3.26643	MC38_CL3_DB	H2-Db	0.629	1.19	4118.9	3.382	5.38	3620.94	TRUE	TRUE	FALSE
SNYNFEKPF	2	P62827;Q61820		3.71726e+06	0	3.26414	MC38_CL3_DB	H2-Kb	4.578	6.734	16135	0.098	0.058	19.13	TRUE	FALSE	TRUE
SVVAYNNL	8	Q99LM9		3.12957e+08	0.002	3.26212	MC38_CL3_DB	H2-Kb	18.778	25.923	30808.3	0.017	0.03	11.9	TRUE	FALSE	TRUE
SAFTRVASM	5	Q7TME2	M9(Oxidation)	3.37705e+07	0	3.2593	MC38_CL3_DB	H2-Kb	0.1	0.187	496.56	0.04	0.06	19.86	TRUE	TRUE	TRUE
ATQVYPKL	15	Q8K3W0		1.60468e+09	0	3.25664	MC38_CL3_DB	H2-Kb	25.444	51.745	38756.7	0.1	0.422	160.8	TRUE	FALSE	TRUE
SNLLLPKL	3	Q91W96		21640385	0.002	3.25269	MC38_CL3_DB	H2-Kb	7.57	18.868	27111.8	0.099	0.365	134.37	TRUE	FALSE	TRUE
INLNYKDL	3	Q9CY50		2.84024e+07	0.002	3.25163	MC38_CL3_DB	H2-Kb	14.393	22.16	28945.9	0.128	0.149	49.34	TRUE	FALSE	TRUE
VNYDFGHMHV	25	P58283	M8(Oxidation)	1.21982e+08	0	3.24883	MC38_CL3_DB	H2-Kb	9.229	10.53	20628.7	0.124	0.055	18.24	TRUE	FALSE	TRUE
VNFEFPEF	125	P62082		19070260404	0	3.24829	MC38_CL3_DB	H2-Kb	8.143	17.467	26213	0.031	0.064	21.12	TRUE	FALSE	TRUE
SVINVSNL	3	Q9Z0Z3		6.9277e+07	0.006	3.24769	MC38_CL3_DB	H2-Kb	0.715	1.753	5972.46	0.064	0.196	66.77	TRUE	TRUE	TRUE
TILEFAQL	9	Q91XL3		7.25469e+07	0.001	3.24718	MC38_CL3_DB	H2-Kb	10.047	22.021	28872.7	0.006	0.014	7.48	TRUE	FALSE	TRUE
AIFNFQSL	9	Q9CR64		2583619016	0	3.24507	MC38_CL3_DB	H2-Kb	0.745	1.076	3674.26	0.003	0.009	4.74	TRUE	TRUE	TRUE
AVFTFEQL	8	Q3UW53		2.16054e+08	0.002	3.24408	MC38_CL3_DB	H2-Kb	5.247	11.468	21553.5	0.004	0.012	6.58	TRUE	FALSE	TRUE
RVMEYINRL	22	Q68FD5	M3(Oxidation)	9.03616e+07	0	3.24269	MC38_CL3_DB	H2-Kb	2.648	5.336	13937.2	0.036	0.088	30.14	TRUE	FALSE	TRUE
KILTFDQL	5	P35980		3.81061e+08	0.004	3.24158	MC38_CL3_DB	H2-Kb	6.624	12.643	22626.4	0.147	0.282	100.22	TRUE	FALSE	TRUE
SQYEFENYM	1	Q7TNL3		4.99306e+06	0	3.24057	MC38_CL3_DB	H2-Kb	0.09	0.25	735.83	0.053	0.091	31.12	TRUE	TRUE	TRUE
AVVEFLTSV	6	Q5HZJ0		9.05406e+07	0.002	3.23962	MC38_CL3_DB	H2-Kb	1.73	3.273	9949.56	0.096	0.242	83.54	TRUE	TRUE	TRUE
VIVRFLTVM	15	P62245	M9(Oxidation)	8.47781e+07	0	3.23741	MC38_CL3_DB	H2-Kb	1.436	1.617	5582.48	0.097	0.089	30.59	TRUE	TRUE	TRUE
SALQNAESDRL	2	Q6RT24		2.35264e+06	0	3.23522	MC38_CL3_DB	H2-Db	0.004	0.01	18.95	11.111	16.917	11554.8	TRUE	TRUE	FALSE
ASITFEHM	10	Q91WK2	M8(Oxidation)	1.02396e+08	0	3.23516	MC38_CL3_DB	H2-Kb	0.592	1.379	4793.49	0.047	0.091	31.31	TRUE	TRUE	TRUE
RSYSFLNSSL	4	Q9D7J6		5.44865e+07	0	3.23056	MC38_CL3_DB	H2-Kb	2.34	2.525	8181.4	0.206	0.064	21.18	TRUE	FALSE	TRUE
KSFLFSAL	10	Q920L5		1.22465e+09	0	3.22998	MC38_CL3_DB	H2-Kb	3.299	4.027	11590.5	0.003	0.006	2.65	TRUE	FALSE	TRUE
AVVEFSRNV	4	P70698		5.0704e+08	0	3.22979	MC38_CL3_DB	H2-Kb	8.533	13.279	23168.7	0.121	0.264	92.19	TRUE	FALSE	TRUE
VIYPFMQGL	1	Q91VV4		4.77203e+06	0	3.22692	MC38_CL3_DB	H2-Kb	4.735	10.422	20517.6	0.002	0.008	3.84	TRUE	FALSE	TRUE
KLIEVANL	1	P26231		2.58063e+06	0	3.22535	MC38_CL3_DB	H2-Kb	14.154	26.627	31123.6	0.395	0.842	370.09	TRUE	FALSE	TRUE
AIYGFGDKGSL	2	Q8R127		3.63356e+07	0	3.22265	MC38_CL3_DB	H2-Kb	7.43	13.239	23137.1	1.355	1.018	473.6	TRUE	FALSE	TRUE
SIIVFNLV	3	P42867		1.69735e+07	0.004	3.21643	MC38_CL3_DB	H2-Kb	18.505	15.136	24586.6	0.089	0.101	34.4	TRUE	FALSE	TRUE
AQYRFIYM	17	P35235	M8(Oxidation)	9.04146e+07	0	3.21462	MC38_CL3_DB	H2-Kb	1.439	1.89	6391.9	0.016	0.018	9.12	TRUE	TRUE	TRUE
SNVKHVINF	2	P16381;Q62095;Q62167		4.76833e+06	0.002	3.21134	MC38_CL3_DB	H2-Kb	1.72	4.785	12986.9	0.118	0.36	132.39	TRUE	TRUE	TRUE
VAYWRQAGL	3	P56382		1.82237e+08	0	3.21024	MC38_CL3_DB	H2-Kb	3.652	5.285	13851.4	0.036	0.016	8.42	TRUE	FALSE	TRUE
AFYTVAHL	6	Q8BMJ2		2.63333e+08	0	3.21008	MC38_CL3_DB	H2-Kb	12.892	16.871	25836.2	0.094	0.142	47.11	TRUE	FALSE	TRUE
ISYLYNKL	3	Q9JM55;Q61471		1.60601e+08	0	3.20951	MC38_CL3_DB	H2-Kb	6.266	9.387	19408.1	0.001	0.005	2.3	TRUE	FALSE	TRUE
IGPDFQKGL	1	Q08093		5.78792e+07	0.002	3.20175	MC38_CL3_DB	H2-Kb	3.899	15.321	24724.8	0.089	0.35	128.17	TRUE	FALSE	TRUE
TNYKFFML	3	Q5Y5T1		4.56502e+07	0	3.20108	MC38_CL3_DB	H2-Kb	8.597	11.48	21565.1	0.003	0.008	3.72	TRUE	FALSE	TRUE
KVLVFNFL	4	Q8BH79		2.12067e+08	0.002	3.20005	MC38_CL3_DB	H2-Kb	8.338	9.492	19518.5	0.083	0.097	33.1	TRUE	FALSE	TRUE
VAYTYDNL	4	Q6ZQ93		2.14851e+08	0.002	3.19766	MC38_CL3_DB	H2-Kb	3.545	4.548	12564.4	0.004	0.008	3.69	TRUE	FALSE	TRUE
STLIYRNM	19	Q9D8N6	M8(Oxidation)	1.41106e+08	0	3.19701	MC38_CL3_DB	H2-Kb	12.114	15.986	25228.5	0.036	0.035	13.6	TRUE	FALSE	TRUE
VALKFSQI	4	Q62187		90284944	0	3.19693	MC38_CL3_DB	H2-Kb	4.528	6.814	16250.9	0.023	0.04	14.95	TRUE	FALSE	TRUE
IQHVFTEM	6	P15314	M8(Oxidation)	8.21507e+07	0	3.19562	MC38_CL3_DB	H2-Kb	3.116	6.147	15251.7	0.098	0.17	56.41	TRUE	FALSE	TRUE
SSLHPMGGL	9	P28659	M6(Oxidation)	31715755	0	3.19468	MC38_CL3_DB	H2-Kb	3.845	7.436	17095	0.925	0.792	344.78	TRUE	FALSE	TRUE
SILAMINNM	8	Q9D8X5	M5(Oxidation)	2.09228e+07	0	3.19423	MC38_CL3_DB	H2-Kb	0.584	0.69	2313.73	0.533	0.524	214.35	TRUE	TRUE	TRUE
ANLSYQSL	3	Q9D8Y1		1.34697e+07	0.001	3.18983	MC38_CL3_DB	H2-Kb	7.539	21.244	28461.5	0.018	0.061	20.06	TRUE	FALSE	TRUE
NTYNYKSTF	2	Q99L48		1.13407e+07	0	3.18898	MC38_CL3_DB	H2-Kb	5.893	13.168	23081.4	0.265	0.424	162.01	TRUE	FALSE	TRUE
SLVDLNTRL	2	Q922Q1		228230474	0	3.18489	MC38_CL3_DB	H2-Kb	3.662	9.607	19644.8	0.924	2.376	1366.6	TRUE	FALSE	TRUE
STFVYNTM	18	Q8CFB4	M8(Oxidation)	603113358	0	3.18066	MC38_CL3_DB	H2-Kb	3.44	5.145	13618.2	0.008	0.011	6.13	TRUE	FALSE	TRUE
ARIFFTYM	3	Q920L1	M8(Oxidation)	1.33371e+07	0	3.18035	MC38_CL3_DB	H2-Kb	8.232	9.169	19180.2	0.515	0.548	225.3	TRUE	FALSE	TRUE
SSFLFWRM	5	P97783		7.73124e+07	0	3.17897	MC38_CL3_DB	H2-Kb	3.35	3.409	10260.9	0.021	0.011	5.92	TRUE	FALSE	TRUE
AIVEFLSNL	2	Q9D0N7		6.26427e+07	0.002	3.17761	MC38_CL3_DB	H2-Kb	2.331	4.091	11707.3	0.012	0.026	10.64	TRUE	FALSE	TRUE
VIQVFQQL	14	Q8BHC4		1.64273e+09	0.002	3.17484	MC38_CL3_DB	H2-Kb	17.025	33.148	33631.6	0.01	0.048	16.65	TRUE	FALSE	TRUE
AVLSFSTRL	8	P46978		1.17361e+09	0	3.1713	MC38_CL3_DB	H2-Kb	1.133	2.83	8913.5	0.025	0.043	15.69	TRUE	TRUE	TRUE
INLSFNKL	1	Q9CRC8		2.52967e+07	0.004	3.1687	MC38_CL3_DB	H2-Kb	11.127	23.316	29552.6	0.008	0.015	8.16	TRUE	FALSE	TRUE
AIITGFRNV	2	Q9Z1S0		2.87603e+08	0.001	3.16762	MC38_CL3_DB	H2-Kb	4.849	6.973	16482.2	0.325	0.498	202.6	TRUE	FALSE	TRUE
SSFVFLNL	10	Q64310		7.29175e+08	0.002	3.16477	MC38_CL3_DB	H2-Kb	2.576	2.706	8608.3	0.001	0.004	2.12	TRUE	FALSE	TRUE
INLEFVKV	2	A2AAE1		1.41683e+07	0.004	3.16104	MC38_CL3_DB	H2-Kb	18.98	29.29	32245.8	0.033	0.072	23.92	TRUE	FALSE	TRUE
AAYSFYNI	3	O70311		9.39224e+07	0.003	3.16022	MC38_CL3_DB	H2-Kb	2.878	2.764	8751.42	0.005	0.008	3.68	TRUE	FALSE	TRUE
VNVAKLRYM	8	Q9CQS5	M9(Oxidation)	19786163	0	3.15565	MC38_CL3_DB	H2-Kb	2.015	2.91	9115.98	0.268	0.39	145.64	TRUE	FALSE	TRUE
TNISFTNM	37	Q9CYY7	M8(Oxidation)	619295185	0	3.15536	MC38_CL3_DB	H2-Kb	6.411	11.671	21743.9	0.016	0.026	10.67	TRUE	FALSE	TRUE
SNVNYYNRL	3	Q8C0I4		7.70956e+06	0	3.15497	MC38_CL3_DB	H2-Kb	4.679	7.138	16701.9	0.007	0.01	5.66	TRUE	FALSE	TRUE
IAFIFNNL	6	Q6ZQ08		2.83603e+08	0.002	3.1549	MC38_CL3_DB	H2-Kb	3.76	4.446	12376	0.002	0.005	2.5	TRUE	FALSE	TRUE
KNWQFVENL	4	Q9CWY8		2.27762e+07	0	3.15311	MC38_CL3_DB	H2-Kb	1.372	3.351	10127.6	0.055	0.092	31.54	TRUE	TRUE	TRUE
VALDFEQEM	4	P60710;P63260;Q8BFZ3	M9(Oxidation)	2.36267e+07	0	3.14596	MC38_CL3_DB	H2-Kb	0.366	1.429	4966.23	0.16	0.444	172	TRUE	TRUE	TRUE
AAYSFYNV	3	O70310		1.18105e+08	0.004	3.14473	MC38_CL3_DB	H2-Kb	4.391	4.548	12565.2	0.005	0.007	3.54	TRUE	FALSE	TRUE
KVVKFSYM	4	Q6ZWS8;Q2M2N2	M8(Oxidation)	3.03682e+07	0	3.14182	MC38_CL3_DB	H2-Kb	6.936	9.657	19700.7	0.064	0.102	34.88	TRUE	FALSE	TRUE
AVFTWTNL	3	Q8BWT5;Q3UH60		1.01506e+08	0.004	3.14147	MC38_CL3_DB	H2-Kb	10.509	14.669	24237.2	0.015	0.019	9.53	TRUE	FALSE	TRUE
AVYSFEAL	3	Q99KC8		5.31247e+07	0.002	3.14135	MC38_CL3_DB	H2-Kb	5.97	8.767	18750.1	0.004	0.009	4.98	TRUE	FALSE	TRUE
AVYTFETLL	8	Q8R1F1		2.89849e+08	0	3.14129	MC38_CL3_DB	H2-Kb	1.318	2.785	8803.18	0.014	0.017	8.73	TRUE	TRUE	TRUE
STVEFTNL	5	O54692		3.73826e+08	0.002	3.13935	MC38_CL3_DB	H2-Kb	7.47	16.181	25362.3	0.004	0.011	6.19	TRUE	FALSE	TRUE
LGYKYVGM	9	Q9CX30	M8(Oxidation)	7.15822e+07	0	3.13863	MC38_CL3_DB	H2-Kb	19.804	20.964	28312.5	0.019	0.016	8.47	TRUE	FALSE	TRUE
MSYLFRNI	2	Q8R574		5.51047e+07	0.004	3.13575	MC38_CL3_DB	H2-Kb	10.476	4.724	12877.8	0.013	0.007	3.09	TRUE	FALSE	TRUE
RVYEFLDKL	17	P14685		1879695865	0	3.1332	MC38_CL3_DB	H2-Kb	0.708	1.794	6106.41	0.016	0.047	16.42	TRUE	TRUE	TRUE
SIYQFLIAV	9	P39749		5.75916e+07	0	3.13153	MC38_CL3_DB	H2-Kb	3.251	5.303	13882	0.04	0.066	21.86	TRUE	FALSE	TRUE
KSFEWLSQM	11	Q9JHU4	M9(Oxidation)	7.66108e+06	0	3.12978	MC38_CL3_DB	H2-Kb	0.463	1.086	3716	0.053	0.068	22.68	TRUE	TRUE	TRUE
TIVEFLHSF	5	Q91YE5		49639286	0	3.12879	MC38_CL3_DB	H2-Kb	2.74	6.755	16164.8	0.096	0.273	96.24	TRUE	FALSE	TRUE
LTQQYHQL	5	P10404;P11370		3.88118e+07	0	3.12748	MC38_CL3_DB	H2-Kb	28.424	53.53	39143.2	0.126	0.435	167.35	TRUE	FALSE	TRUE
SNYHFYSSI	11	Q60795		1.24946e+09	0	3.12743	MC38_CL3_DB	H2-Kb	1.077	1.199	4153.72	0.002	0.005	2.51	TRUE	TRUE	TRUE
ISFEFRSLL	6	Q3THF9		6.48569e+07	0	3.12456	MC38_CL3_DB	H2-Kb	0.488	0.741	2492.37	0.005	0.007	3.11	TRUE	TRUE	TRUE
IWLFQANL	4	Q9D2C7		1.94329e+07	0.002	3.12404	MC38_CL3_DB	H2-Kb	28.879	28.701	32018.5	0.266	0.115	38.68	TRUE	FALSE	TRUE
AGPTFNYL	3	Q01320		1.99965e+08	0.005	3.12061	MC38_CL3_DB	H2-Kb	1.428	3.473	10412.2	0.084	0.192	65.07	TRUE	TRUE	TRUE
VNYDFGHM	10	P58283	M8(Oxidation)	1.26203e+07	0	3.12058	MC38_CL3_DB	H2-Kb	12.221	18.351	26772.8	0.006	0.009	4.79	TRUE	FALSE	TRUE
LSYSYQSRF	4	Q921M3		4.12986e+07	0	3.11985	MC38_CL3_DB	H2-Kb	4.277	5.851	14781.1	0.064	0.042	15.49	TRUE	FALSE	TRUE
RVAEFTTNL	4	Q8VDD5		2.70122e+07	0.002	3.11957	MC38_CL3_DB	H2-Kb	2.252	6.172	15288.9	0.047	0.109	37.03	TRUE	FALSE	TRUE
VNQKFNNLI	3	Q8K4R9		7.09785e+07	0	3.11877	MC38_CL3_DB	H2-Kb	12.232	17.172	26031.3	0.869	1.106	525.61	TRUE	FALSE	TRUE
SNIQYRSL	2	Q8CH77		2.81505e+07	0.001	3.118	MC38_CL3_DB	H2-Kb	6.216	16.029	25259.1	0.006	0.02	9.79	TRUE	FALSE	TRUE
TNLVYPAL	4	Q8BLR9		3.65178e+08	0.002	3.1166	MC38_CL3_DB	H2-Kb	12.19	20.613	28107.7	0.034	0.039	14.65	TRUE	FALSE	TRUE
IGPTYYQRL	9	Q8CFI7		283750004	0	3.11557	MC38_CL3_DB	H2-Kb	0.888	1.852	6279.68	0.006	0.01	5.55	TRUE	TRUE	TRUE
SIINFIERL	9	Q9QZ09		1.1946e+08	0	3.11554	MC38_CL3_DB	H2-Kb	0.714	1.505	5223.61	0.013	0.037	14.01	TRUE	TRUE	TRUE
YDYLFKLL	5	P62821;Q9D1G1;P55258;P61028		3.54592e+07	0	3.11248	MC38_CL3_DB	H2-Kb	9.441	15.8	25086.7	0.442	0.684	294.08	TRUE	FALSE	TRUE
SQLEFRQNL	3	Q80UK0		2.16564e+07	0	3.11209	MC38_CL3_DB	H2-Kb	0.217	0.787	2659.66	0.04	0.084	27.89	TRUE	TRUE	TRUE
VITEFARI	2	Q3TX08		229836201	0.002	3.11042	MC38_CL3_DB	H2-Kb	29.895	36.169	34648.5	0.087	0.097	33.12	TRUE	FALSE	TRUE
AQQEYQQL	5	Q5SXA9		1.8225e+08	0.002	3.11037	MC38_CL3_DB	H2-Kb	9.004	34.777	34190.4	0.446	2.603	1531.35	TRUE	FALSE	TRUE
IAYKFGKTV	2	Q8R3Q0		1.50389e+07	0.001	3.11022	MC38_CL3_DB	H2-Kb	1.264	2.129	7073.91	0.048	0.083	27.78	TRUE	TRUE	TRUE
QVVNFLQTF	3	Q9CQU5		1.81757e+07	0	3.10779	MC38_CL3_DB	H2-Kb	3.845	9.752	19807	0.506	1.096	520.08	TRUE	FALSE	TRUE
VKYLFTGL	2	Q9JMA1		58018075	0	3.10353	MC38_CL3_DB	H2-Kb	28.697	32.702	33479.2	0.034	0.023	10.16	TRUE	FALSE	TRUE
ATLEFTQL	1	P29477		3.80548e+07	0.005	3.10229	MC38_CL3_DB	H2-Kb	5.377	15.586	24924.4	0.009	0.038	14.44	TRUE	FALSE	TRUE
VVAEFGRI	2	Q8BXC6		0	0	3.10194	MC38_CL3_DB	H2-Kb	37.148	49.212	38199.3	0.178	0.232	79.83	TRUE	FALSE	TRUE
VNVRFTGV	3	Q76LS9;Q6PDI6		2.20643e+08	0.002	3.10085	MC38_CL3_DB	H2-Kb	30.192	32.657	33463.9	0.038	0.03	11.9	TRUE	FALSE	TRUE
QQYSFINQM	4	Q8R502	M9(Oxidation)	1.23857e+06	0	3.10061	MC38_CL3_DB	H2-Kb	0.425	1.709	5827.81	0.053	0.148	49.09	TRUE	TRUE	TRUE
ASFIFRQL	2	Q8CEE6		4.19061e+07	0.004	3.09834	MC38_CL3_DB	H2-Kb	3.838	7.508	17190.5	0.002	0.008	3.84	TRUE	FALSE	TRUE
KIYQWINEL	32	Q9JKY0		1.86818e+09	0	3.09821	MC38_CL3_DB	H2-Kb	1.482	3.786	11074.2	0.047	0.117	39.45	TRUE	TRUE	TRUE
VTNRFDQLF	2	Q9CY58		8.42212e+07	0	3.09681	MC38_CL3_DB	H2-Kb	9.548	18.196	26671.6	1.279	1.704	921.22	TRUE	FALSE	TRUE
AVIDFSEAHL	1	P0CB42		1.52574e+07	0	3.08796	MC38_CL3_DB	H2-Kb	2.733	6.198	15329.8	0.381	0.367	135.44	TRUE	FALSE	TRUE
[truncated: 7,929 more rows]
