# Supplementary material for: Mouse TAPBPR shows functional similarity to human TAPBPR in shaping the MHC-I immunopeptidome
Source: Front Immunol. 2026 Apr 15;17:1756668. doi: 10.3389/fimmu.2026.1756668 (PMC13124576; doi:10.3389/fimmu.2026.1756668)
Supplement: Supplementary file 3 [file Table2.xlsx]

## Sheet: B16_last amino acid unique pept
TAPBPR	HLA	Last_AA	Count	Freq
Bulk_KD	Db	A	6	1.39211
Bulk_KD	Db	C	6	1.39211
Bulk_KD	Db	F	19	4.40835
Bulk_KD	Db	I	83	19.2575
Bulk_KD	Db	L	191	44.3155
Bulk_KD	Db	M	81	18.7935
Bulk_KD	Db	P	3	0.696056
Bulk_KD	Db	R	1	0.232019
Bulk_KD	Db	S	1	0.232019
Bulk_KD	Db	T	3	0.696056
Bulk_KD	Db	V	37	8.58469
Bulk_KD	Kb	A	1	1.66667
Bulk_KD	Kb	F	3	5
Bulk_KD	Kb	I	7	11.6667
Bulk_KD	Kb	K	1	1.66667
Bulk_KD	Kb	L	37	61.6667
Bulk_KD	Kb	M	1	1.66667
Bulk_KD	Kb	T	1	1.66667
Bulk_KD	Kb	V	9	15
WT	Db	A	3	3.2967
WT	Db	C	1	1.0989
WT	Db	F	5	5.49451
WT	Db	I	18	19.7802
WT	Db	L	43	47.2527
WT	Db	M	11	12.0879
WT	Db	P	1	1.0989
WT	Db	T	1	1.0989
WT	Db	V	8	8.79121
WT	Kb	A	1	0.188679
WT	Kb	C	1	0.188679
WT	Kb	F	25	4.71698
WT	Kb	I	43	8.11321
WT	Kb	L	330	62.2642
WT	Kb	M	72	13.5849
WT	Kb	R	2	0.377358
WT	Kb	T	1	0.188679
WT	Kb	V	55	10.3774

## Sheet: MC38 last amino acid unique pep
TAPBPR	HLA	Last_AA	Count	Freq
KO	Db	A	10	1.669449081803005
KO	Db	C	3	0.5008347245409015
KO	Db	F	22	3.672787979966611
KO	Db	G	1	0.1669449081803005
KO	Db	I	116	19.36560934891486
KO	Db	L	299	49.91652754590985
KO	Db	M	79	13.18864774624374
KO	Db	P	5	0.8347245409015025
KO	Db	S	2	0.33389
KO	Db	T	2	0.33389
KO	Db	V	60	10.01669449081803
KO	Kb	A	4	0.6259780907668232
KO	Kb	C	1	0.1564945226917058
KO	Kb	F	42	6.572769953051643
KO	Kb	I	51	7.981220657276995
KO	Kb	L	435	68.07511737089202
KO	Kb	M	22	3.4428794992175273
KO	Kb	T	2	0.3129890453834116
KO	Kb	V	80	12.519561815336463
KO	Kb	W	1	0.1564945226917058
KO	Kb	Y	1	0.1564945226917058
WT	Db	A	7	3.0973451327433628
WT	Db	F	10	4.424778761061947
WT	Db	I	48	21.238938053097346
WT	Db	L	114	50.442477876106196
WT	Db	M	15	6.6371681415929205
WT	Db	P	1	0.4424778761061947
WT	Db	T	4	1.7699115044247788
WT	Db	V	27	11.946902654867257
WT	Kb	F	8	4.597701149425287
WT	Kb	I	15	8.620689655172415
WT	Kb	L	79	45.40229885057471
WT	Kb	M	43	24.71264367816092
WT	Kb	P	1	0.5747126436781609
WT	Kb	T	1	0.5747126436781609
WT	Kb	V	26	14.942528735632184
WT	Kb	W	1	0.5747126436781609

## Sheet: Mc38 Db 9mer P5 amino acid uni 
TAPBPR	HLA	P5	Count	Freq
KO	Db	A	4	0.9411764705882353
KO	Db	D	12	2.823529411764706
KO	Db	F	9	2.1176470588235294
KO	Db	G	9	2.1176470588235294
KO	Db	H	12	2.823529411764706
KO	Db	I	3	0.7058823529411765
KO	Db	K	6	1.411764705882353
KO	Db	L	81	19.058823529411764
KO	Db	M	5	1.1764705882352942
KO	Db	N	239	56.23529411764706
KO	Db	P	3	0.7058823529411765
KO	Db	Q	4	0.9411764705882353
KO	Db	S	36	8.470588235294118
KO	Db	V	1	0.23529411764705882
KO	Db	W	1	0.23529411764705882
WT	Db	A	1	0.6756756756756757
WT	Db	D	9	6.081081081081081
WT	Db	E	2	1.3513513513513513
WT	Db	F	1	0.6756756756756757
WT	Db	G	5	3.3783783783783785
WT	Db	H	3	2.027027027027027
WT	Db	I	2	1.3513513513513513
WT	Db	K	2	1.3513513513513513
WT	Db	L	4	2.7027027027027026
WT	Db	N	111	75
WT	Db	S	8	5.405405405405405
